# Supplementary material for: Extended range proteomic analysis of blood plasma from schizophrenia patients
Source: Front Mol Biosci. 2024 Nov 21;11:1483933. doi: 10.3389/fmolb.2024.1483933 (PMC11617367; doi:10.3389/fmolb.2024.1483933)
Supplement: Supplementary file 1 [file Table1.xls]

## Sheet: Sheet1
protein_id	files_PowerNovo	files_MaxQuant	protein_len	files_avg	tool	protein_name	gene	molecular_functions	biological_processes	c_min	c_max	ref	Unnamed: 13	cnt_sum	cnt_cross	sch_sum	sch_cross	all_sum	all_cross	fc_sum	fc_cross	pa_concentration	prot_atlas_url	c_mean	c_stash
P02768	95	100	609	97.5	Both	Albumin	ALB			34	54	https://www.ncbi.nlm.nih.gov/pmc/articles/PMC2997295/		50	47	51	47	101	94	1.02	1		https://www.proteinatlas.org/ENSG00000163631-ALB/blood+protein	44	10
P02787	95	100	698	97.5	Both	Serotransferrin	TF		Ion transport	2.5	31	https://www.proteinatlas.org/ENSG00000091513-TF/blood+protein		50	47	51	47	101	94	1.02	1	0.098	https://www.proteinatlas.org/ENSG00000091513-TF/blood+protein	16.75	14.25
A0A0C4DH29	16	1	117	8.5	Both	Immunoglobulin heavy variable 1-3	IGHV1-3		Adaptive immunity Immunity	9.4	14	https://pubmed.ncbi.nlm.nih.gov/15578810/		15	0	2	0	17	0	-7.5	0	0.0026	https://www.proteinatlas.org/ENSG00000211935-IGHV1-3/blood+protein	11.7	2.3
A0A0J9YVP9	17		17	17	PowerNovo		IGHJ5			9.4	14	https://pubmed.ncbi.nlm.nih.gov/15578810/		3	0	14	0	17	0	4.66667	0			11.7	2.3
P01599	21		117	21	PowerNovo	Immunoglobulin kappa variable 1-17	IGKV1-17		Adaptive immunity Immunity	9.4	14	https://pubmed.ncbi.nlm.nih.gov/15578810/		9	0	12	0	21	0	1.33333	0	0.0084	https://www.proteinatlas.org/ENSG00000240382-IGKV1-17/blood+protein	11.7	2.3
A0A087WSY6	27	54	115	40.5	Both	Immunoglobulin kappa variable 3D-15	IGKV3D-15		Adaptive immunity Immunity	9.4	14	https://pubmed.ncbi.nlm.nih.gov/15578810/		35	12	28	6	63	18	-1.25	-2	0.0048	https://www.proteinatlas.org/ENSG00000224041-IGKV3D-15/blood+protein	11.7	2.3
P01782	29	65	118	47	Both	Immunoglobulin heavy variable 3-9	IGHV3-9		Adaptive immunity Immunity	9.4	14	https://pubmed.ncbi.nlm.nih.gov/15578810/		35	10	38	11	73	21	1.08571	1.1			11.7	2.3
A0A0B4J2D9	30	6	117	18	Both	Immunoglobulin kappa variable 1D-13	IGKV1D-13		Adaptive immunity Immunity	9.4	14	https://pubmed.ncbi.nlm.nih.gov/15578810/		11	3	21	1	32	4	1.90909	-3	0.00037	https://www.proteinatlas.org/ENSG00000276566-IGKV1D-13/blood+protein	11.7	2.3
A0A0J9YWN2	34		18	34	PowerNovo		IGHJ2			9.4	14	https://pubmed.ncbi.nlm.nih.gov/15578810/		10	0	24	0	34	0	2.4	0			11.7	2.3
A0A0J9YX35	34	41	117	37.5	Both	Immunoglobulin heavy variable 3-64D	IGHV3-64D		Adaptive immunity Immunity	9.4	14	https://pubmed.ncbi.nlm.nih.gov/15578810/		32	20	18	5	50	25	-1.77778	-4	0.0025	https://www.proteinatlas.org/ENSG00000282639-IGHV3-64D/blood+protein	11.7	2.3
P01767	38	2	116	20	Both	Immunoglobulin heavy variable 3-53	IGHV3-53		Adaptive immunity Immunity	9.4	14	https://pubmed.ncbi.nlm.nih.gov/15578810/		10	1	29	0	39	1	2.9	1	0.0043	https://www.proteinatlas.org/ENSG00000211967-IGHV3-53/blood+protein	11.7	2.3
P23083	39		117	39	PowerNovo	Immunoglobulin heavy variable 1-2	IGHV1-2		Adaptive immunity Immunity	9.4	14	https://pubmed.ncbi.nlm.nih.gov/15578810/		20	0	19	0	39	0	-1.05263	0	0.004	https://www.proteinatlas.org/ENSG00000211934-IGHV1-2/blood+protein	11.7	2.3
A0A0C4DH55	40	82	119	61	Both	Immunoglobulin kappa variable 3D-7	IGKV3D-7		Adaptive immunity Immunity	9.4	14	https://pubmed.ncbi.nlm.nih.gov/15578810/		48	15	44	15	92	30	-1.09091	1	0.0037	https://www.proteinatlas.org/ENSG00000228325-IGKV3D-7/blood+protein	11.7	2.3
P01780	43	36	117	39.5	Both	Immunoglobulin heavy variable 3-7	IGHV3-7		Adaptive immunity Immunity	9.4	14	https://pubmed.ncbi.nlm.nih.gov/15578810/		34	10	27	8	61	18	-1.25926	-1.25	0.039	https://www.proteinatlas.org/ENSG00000211938-IGHV3-7/blood+protein	11.7	2.3
P01721	43	2	117	22.5	Both	Immunoglobulin lambda variable 6-57	IGLV6-57		Adaptive immunity Immunity	9.4	14	https://pubmed.ncbi.nlm.nih.gov/15578810/		22	2	21	0	43	2	-1.04762	2	0.0019	https://www.proteinatlas.org/ENSG00000211640-IGLV6-57/blood+protein	11.7	2.3
A0A0C4DH72	45	93	117	69	Both	Immunoglobulin kappa variable 1-6	IGKV1-6		Adaptive immunity Immunity	9.4	14	https://pubmed.ncbi.nlm.nih.gov/15578810/		48	19	46	25	94	44	-1.04348	1.31579	0.012	https://www.proteinatlas.org/ENSG00000239855-IGKV1-6/blood+protein	11.7	2.3
A0A0C4DH25	46	99	116	72.5	Both	Immunoglobulin kappa variable 3D-20	IGKV3D-20		Adaptive immunity Immunity	9.4	14	https://pubmed.ncbi.nlm.nih.gov/15578810/		49	26	50	20	99	46	1.02041	-1.3	0.011	https://www.proteinatlas.org/ENSG00000211625-IGKV3D-20/blood+protein	11.7	2.3
A0A075B6P5	49	92	120	70.5	Both	Immunoglobulin kappa variable 2-28	IGKV2-28		Adaptive immunity Immunity	9.4	14	https://pubmed.ncbi.nlm.nih.gov/15578810/		48	19	49	25	97	44	1.02083	1.31579		https://www.proteinatlas.org/ENSG00000244116-IGKV2-28/blood+protein	11.7	2.3
A0A0A0MRZ8	49	98	115	73.5	Both	Immunoglobulin kappa variable 3D-11	IGKV3D-11		Adaptive immunity Immunity	9.4	14	https://pubmed.ncbi.nlm.nih.gov/15578810/		49	27	50	21	99	48	1.02041	-1.28571	0.0067	https://www.proteinatlas.org/ENSG00000211632-IGKV3D-11/blood+protein	11.7	2.3
P01591	49	98	159	73.5	Both	Immunoglobulin J chain	JCHAIN			9.4	14	https://pubmed.ncbi.nlm.nih.gov/15578810/		48	25	51	23	99	48	1.0625	-1.08696	0.0022	https://www.proteinatlas.org/ENSG00000132465-JCHAIN/blood+protein	11.7	2.3
A0A0J9YVY3	49	7	117	28	Both	Immunoglobulin heavy variable 7-4-1	IGHV7-4-1		Adaptive immunity Immunity	9.4	14	https://pubmed.ncbi.nlm.nih.gov/15578810/		23	4	27	2	50	6	1.17391	-2	0.00056	https://www.proteinatlas.org/ENSG00000282122-IGHV7-4-1/blood+protein	11.7	2.3
P04430	51	7	117	29	Both	Immunoglobulin kappa variable 1-16	IGKV1-16		Adaptive immunity Immunity	9.4	14	https://pubmed.ncbi.nlm.nih.gov/15578810/		25	6	27	0	52	6	1.08	6	0.01	https://www.proteinatlas.org/ENSG00000240864-IGKV1-16/blood+protein	11.7	2.3
A0A0C4DH38	53	14	117	33.5	Both	Immunoglobulin heavy variable 5-51	IGHV5-51		Adaptive immunity Immunity	9.4	14	https://pubmed.ncbi.nlm.nih.gov/15578810/		32	6	25	4	57	10	-1.28	-1.5	0.0027	https://www.proteinatlas.org/ENSG00000211966-IGHV5-51/blood+protein	11.7	2.3
A0A075B6S6	53	37	120	45	Both	Immunoglobulin kappa variable 2D-30	IGKV2D-30		Adaptive immunity Immunity	9.4	14	https://pubmed.ncbi.nlm.nih.gov/15578810/		20	7	39	24	59	31	1.95	3.42857		https://www.proteinatlas.org/ENSG00000239571-IGKV2D-30/blood+protein	11.7	2.3
P01704	57	51	120	54	Both	Immunoglobulin lambda variable 2-14	IGLV2-14		Adaptive immunity Immunity	9.4	14	https://pubmed.ncbi.nlm.nih.gov/15578810/		32	23	30	23	62	46	-1.06667	1	0.0022	https://www.proteinatlas.org/ENSG00000211666-IGLV2-14/blood+protein	11.7	2.3
A0A0B4J1V0	59	87	119	73	Both	Immunoglobulin heavy variable 3-15	IGHV3-15		Adaptive immunity Immunity	9.4	14	https://pubmed.ncbi.nlm.nih.gov/15578810/		47	27	45	27	92	54	-1.04444	1	0.02	https://www.proteinatlas.org/ENSG00000211943-IGHV3-15/blood+protein	11.7	2.3
P0CF74	59	1	106	30	Both	Immunoglobulin lambda constant 6	IGLC6		Adaptive immunity Immunity	9.4	14	https://pubmed.ncbi.nlm.nih.gov/15578810/		30	1	29	0	59	1	-1.03448	1			11.7	2.3
A0A075B6K5	60	73	115	66.5	Both	Immunoglobulin lambda variable 3-9	IGLV3-9		Adaptive immunity Immunity	9.4	14	https://pubmed.ncbi.nlm.nih.gov/15578810/		27	21	46	39	73	60	1.7037	1.85714	0.0015	https://www.proteinatlas.org/ENSG00000211670-IGLV3-9/blood+protein	11.7	2.3
P0DP04	61		118	61	PowerNovo	Immunoglobulin heavy variable 3-43D	IGHV3-43D		Adaptive immunity Immunity	9.4	14	https://pubmed.ncbi.nlm.nih.gov/15578810/		29	0	32	0	61	0	1.10345	0			11.7	2.3
P01768	61	93	117	77	Both	Immunoglobulin heavy variable 3-30	IGHV3-30		Adaptive immunity Immunity	9.4	14	https://pubmed.ncbi.nlm.nih.gov/15578810/		48	26	48	32	96	58	1	1.23077	0.0085	https://www.proteinatlas.org/ENSG00000270550-IGHV3-30/blood+protein	11.7	2.3
A0A075B6R2	63	82	117	72.5	Both	Immunoglobulin heavy variable 4-4	IGHV4-4		Adaptive immunity Immunity	9.4	14	https://pubmed.ncbi.nlm.nih.gov/15578810/		48	31	42	24	90	55	-1.14286	-1.29167	0.0038	https://www.proteinatlas.org/ENSG00000276775-IGHV4-4/blood+protein	11.7	2.3
P01593	63	60	117	61.5	Both	Immunoglobulin kappa variable 1D-33	IGKV1D-33		Adaptive immunity Immunity	9.4	14	https://pubmed.ncbi.nlm.nih.gov/15578810/		39	18	43	23	82	41	1.10256	1.27778	0.0049	https://www.proteinatlas.org/ENSG00000239975-IGKV1D-33/blood+protein	11.7	2.3
P01615	64		120	64	PowerNovo	Immunoglobulin kappa variable 2D-28	IGKV2D-28		Adaptive immunity Immunity	9.4	14	https://pubmed.ncbi.nlm.nih.gov/15578810/		34	0	30	0	64	0	-1.13333	0	0.0035	https://www.proteinatlas.org/ENSG00000242534-IGKV2D-28/blood+protein	11.7	2.3
P0CG04	64		106	64	PowerNovo	Immunoglobulin lambda constant 1	IGLC1	Bence-Jones protein	Adaptive immunity Immunity	9.4	14	https://pubmed.ncbi.nlm.nih.gov/15578810/		36	0	28	0	64	0	-1.28571	0			11.7	2.3
P01700	66	95	117	80.5	Both	Immunoglobulin lambda variable 1-47	IGLV1-47		Adaptive immunity Immunity	9.4	14	https://pubmed.ncbi.nlm.nih.gov/15578810/		47	25	50	39	97	64	1.06383	1.56	0.003	https://www.proteinatlas.org/ENSG00000211648-IGLV1-47/blood+protein	11.7	2.3
A0A0C4DH42	67	81	116	74	Both	Immunoglobulin heavy variable 3-66	IGHV3-66		Adaptive immunity Immunity	9.4	14	https://pubmed.ncbi.nlm.nih.gov/15578810/		41	24	49	34	90	58	1.19512	1.41667	0.0072	https://www.proteinatlas.org/ENSG00000211972-IGHV3-66/blood+protein	11.7	2.3
P04433	69	1	115	35	Both	Immunoglobulin kappa variable 3-11	IGKV3-11		Adaptive immunity Immunity	9.4	14	https://pubmed.ncbi.nlm.nih.gov/15578810/		36	0	34	0	70	0	-1.05882	0	0.018	https://www.proteinatlas.org/ENSG00000241351-IGKV3-11/blood+protein	11.7	2.3
P0DOY2	70	1	106	35.5	Both	Immunoglobulin lambda constant 2	IGLC2	Bence-Jones protein	Adaptive immunity Immunity	9.4	14	https://pubmed.ncbi.nlm.nih.gov/15578810/		34	0	36	1	70	1	1.05882	1		https://www.proteinatlas.org/ENSG00000211677-IGLC2/blood+protein	11.7	2.3
A0A075B6S5	70	98	117	84	Both	Immunoglobulin kappa variable 1-27	IGKV1-27		Adaptive immunity Immunity	9.4	14	https://pubmed.ncbi.nlm.nih.gov/15578810/		49	33	51	35	100	68	1.04082	1.06061	0.0083	https://www.proteinatlas.org/ENSG00000244575-IGKV1-27/blood+protein	11.7	2.3
P80748	74	28	117	51	Both	Immunoglobulin lambda variable 3-21	IGLV3-21		Adaptive immunity Immunity	9.4	14	https://pubmed.ncbi.nlm.nih.gov/15578810/		36	8	39	19	75	27	1.08333	2.375	0.0047	https://www.proteinatlas.org/ENSG00000211662-IGLV3-21/blood+protein	11.7	2.3
P01619	75	93	116	84	Both	Immunoglobulin kappa variable 3-20	IGKV3-20		Adaptive immunity Immunity	9.4	14	https://pubmed.ncbi.nlm.nih.gov/15578810/		49	37	49	33	98	70	1	-1.12121	0.02	https://www.proteinatlas.org/ENSG00000239951-IGKV3-20/blood+protein	11.7	2.3
P01743	76	65	117	70.5	Both	Immunoglobulin heavy variable 1-46	IGHV1-46		Adaptive immunity Immunity	9.4	14	https://pubmed.ncbi.nlm.nih.gov/15578810/		40	23	44	34	84	57	1.1	1.47826	0.0029	https://www.proteinatlas.org/ENSG00000211962-IGHV1-46/blood+protein	11.7	2.3
A0A075B7D8	78		119	78	PowerNovo		IGHV3OR15-7			9.4	14	https://pubmed.ncbi.nlm.nih.gov/15578810/		38	0	40	0	78	0	1.05263	0			11.7	2.3
P01701	80	25	117	52.5	Both	Immunoglobulin lambda variable 1-51	IGLV1-51		Adaptive immunity Immunity	9.4	14	https://pubmed.ncbi.nlm.nih.gov/15578810/		45	12	39	9	84	21	-1.15385	-1.33333	0.0017	https://www.proteinatlas.org/ENSG00000211644-IGLV1-51/blood+protein	11.7	2.3
P15814	82	41	213	61.5	Both	Immunoglobulin lambda-like polypeptide 1	IGLL1			9.4	14	https://pubmed.ncbi.nlm.nih.gov/15578810/		41	5	48	29	89	34	1.17073	5.8	0.048	https://www.proteinatlas.org/ENSG00000128322-IGLL1/blood+protein	11.7	2.3
A0A0B4J1Y9	82	28	119	55	Both	Immunoglobulin heavy variable 3-72	IGHV3-72		Adaptive immunity Immunity	9.4	14	https://pubmed.ncbi.nlm.nih.gov/15578810/		40	14	46	10	86	24	1.15	-1.4	0.0096	https://www.proteinatlas.org/ENSG00000225698-IGHV3-72/blood+protein	11.7	2.3
A0A0J9YY99	86		117	86	PowerNovo	Ig-like domain-containing protein				9.4	14	https://pubmed.ncbi.nlm.nih.gov/15578810/		42	0	44	0	86	0	1.04762	0			11.7	2.3
P01699	87	95	117	91	Both	Immunoglobulin lambda variable 1-44	IGLV1-44		Adaptive immunity Immunity	9.4	14	https://pubmed.ncbi.nlm.nih.gov/15578810/		48	43	50	41	98	84	1.04167	-1.04878	0.004	https://www.proteinatlas.org/ENSG00000211651-IGLV1-44/blood+protein	11.7	2.3
A0A0G2JMI3	90		117	90	PowerNovo	Immunoglobulin heavy variable 1-69-2	IGHV1-69-2		Adaptive immunity Immunity	9.4	14	https://pubmed.ncbi.nlm.nih.gov/15578810/		43	0	47	0	90	0	1.09302	0	0.0011	https://www.proteinatlas.org/ENSG00000281990-IGHV1-69-2/blood+protein	11.7	2.3
P06312	90	65	121	77.5	Both	Immunoglobulin kappa variable 4-1	IGKV4-1		Adaptive immunity Immunity	9.4	14	https://pubmed.ncbi.nlm.nih.gov/15578810/		48	34	48	25	96	59	1	-1.36	0.0085	https://www.proteinatlas.org/ENSG00000211598-IGKV4-1/blood+protein	11.7	2.3
A0M8Q6	91	98	106	94.5	Both	Immunoglobulin lambda constant 7	IGLC7		Adaptive immunity Immunity	9.4	14	https://pubmed.ncbi.nlm.nih.gov/15578810/		49	45	51	44	100	89	1.04082	-1.02273			11.7	2.3
P0DOY3	91		106	91	PowerNovo	Immunoglobulin lambda constant 3	IGLC3	Bence-Jones protein	Adaptive immunity Immunity	9.4	14	https://pubmed.ncbi.nlm.nih.gov/15578810/		46	0	45	0	91	0	-1.02222	0		https://www.proteinatlas.org/ENSG00000211679-IGLC3/blood+protein	11.7	2.3
A0A0B4J1V1	92	93	117	92.5	Both	Immunoglobulin heavy variable 3-21	IGHV3-21		Adaptive immunity Immunity	9.4	14	https://pubmed.ncbi.nlm.nih.gov/15578810/		48	43	51	43	99	86	1.0625	1	0.037	https://www.proteinatlas.org/ENSG00000211947-IGHV3-21/blood+protein	11.7	2.3
B9A064	93	100	214	96.5	Both	Immunoglobulin lambda-like polypeptide 5	IGLL5		Adaptive immunity Immunity	9.4	14	https://pubmed.ncbi.nlm.nih.gov/15578810/		50	45	51	47	101	92	1.02	1.04444	0.053	https://www.proteinatlas.org/ENSG00000254709-IGLL5/blood+protein	11.7	2.3
P01876	94	99	398	96.5	Both	Immunoglobulin heavy constant alpha 1	IGHA1		Adaptive immunity Immunity	9.4	14	https://pubmed.ncbi.nlm.nih.gov/15578810/		49	46	51	47	100	93	1.04082	1.02174	0.13	https://www.proteinatlas.org/ENSG00000211895-IGHA1/blood+protein	11.7	2.3
P01877	94	92	391	93	Both	Immunoglobulin heavy constant alpha 2	IGHA2		Adaptive immunity Immunity	9.4	14	https://pubmed.ncbi.nlm.nih.gov/15578810/		49	42	51	44	100	86	1.04082	1.04762	0.067	https://www.proteinatlas.org/ENSG00000211890-IGHA2/blood+protein	11.7	2.3
P01871	94	100	474	97	Both	Immunoglobulin heavy constant mu	IGHM		Adaptive immunity Immunity	9.4	14	https://pubmed.ncbi.nlm.nih.gov/15578810/		50	46	51	47	101	93	1.02	1.02174	0.11	https://www.proteinatlas.org/ENSG00000211899-IGHM/blood+protein	11.7	2.3
P01860	95	93	446	94	Both	Immunoglobulin heavy constant gamma 3	IGHG3		Adaptive immunity Immunity	9.4	14	https://pubmed.ncbi.nlm.nih.gov/15578810/		50	41	51	46	101	87	1.02	1.12195			11.7	2.3
P01861	95	98	396	96.5	Both	Immunoglobulin heavy constant gamma 4	IGHG4		Adaptive immunity Immunity	9.4	14	https://pubmed.ncbi.nlm.nih.gov/15578810/		50	47	51	45	101	92	1.02	-1.04444	0.17	https://www.proteinatlas.org/ENSG00000211892-IGHG4/blood+protein	11.7	2.3
P01834	95	100	107	97.5	Both	Immunoglobulin kappa constant	IGKC		Adaptive immunity Immunity	9.4	14	https://pubmed.ncbi.nlm.nih.gov/15578810/		50	47	51	47	101	94	1.02	1			11.7	2.3
P01857	95	100	399	97.5	Both	Immunoglobulin heavy constant gamma 1	IGHG1		Adaptive immunity Immunity	9.4	14	https://pubmed.ncbi.nlm.nih.gov/15578810/		50	47	51	47	101	94	1.02	1	0.23	https://www.proteinatlas.org/ENSG00000211896-IGHG1/blood+protein	11.7	2.3
P01859	95	100	395	97.5	Both	Immunoglobulin heavy constant gamma 2	IGHG2		Adaptive immunity Immunity	9.4	14	https://pubmed.ncbi.nlm.nih.gov/15578810/		50	47	51	47	101	94	1.02	1	0.25	https://www.proteinatlas.org/ENSG00000211893-IGHG2/blood+protein	11.7	2.3
P01019	64	91	476	77.5	Both	Angiotensinogen	AGT	Vasoactive Vasoconstrictor		2.8	7.1	https://www.athensresearch.com/products/human-proteins/angiotensinogen-human-plasma#:~:text=Angiotensinogen%20(AGT)%20is%20a%20glycoprotein,per%20100mL%20in%20healthy%20individuals.		45	31	48	31	93	62	1.06667	1	0.065	https://www.proteinatlas.org/ENSG00000135744-AGT/blood+protein	4.95	2.15
P01009	95	100	418	97.5	Both	Alpha-1-antitrypsin	SERPINA1	Protease inhibitor Serine protease inhibitor	Acute phase	0.9	2	https://www.ncbi.nlm.nih.gov/pmc/articles/PMC6502155/#:~:text=Plasma%20level%20of%20AAT%20in,g%2FL%20(5).		50	47	51	47	101	94	1.02	1	0.14	https://www.proteinatlas.org/ENSG00000197249-SERPINA1/blood+protein	1.45	0.55
P01024	95	100	1663	97.5	Both	Complement C3	C3		Complement alternate pathway	0.75	1.75	https://www.urmc.rochester.edu/encyclopedia/content.aspx?contenttypeid=167&contentid=complement_c3_blood#:~:text=The%20normal%20range%20for%20a,lupus%2C%20levels%20usually%20go%20down.		50	47	51	47	101	94	1.02	1	0.2	https://www.proteinatlas.org/ENSG00000125730-C3/blood+protein	1.25	0.5
P00738	94	99	406	96.5	Both	Haptoglobin	HP	Antibiotic Antimicrobial Antioxidant Serine protease homolog	Acute phase Immunity	0.45	1.65	https://link.springer.com/article/10.1134/S1990750821030069#:~:text=In%20the%20case%20of%20haptoglobin,of%20red%20blood%20cell%20death.		49	46	51	47	100	93	1.04082	1.02174	0.1	https://www.proteinatlas.org/ENSG00000257017-HP/blood+protein	1.05	0.6
P02790	93	99	462	96	Both	Hemopexin	HPX		Host-virus interaction Transport	0.5	1.15	https://www.sciencedirect.com/topics/biochemistry-genetics-and-molecular-biology/hemopexin#:~:text=In%20normal%20adults%20of%20both,the%20first%20year%20of%20life.		49	46	51	46	100	92	1.04082	1	0.19	https://www.proteinatlas.org/ENSG00000110169-HPX/blood+protein	0.825	0.325
P19652	93	99	201	96	Both	Alpha-1-acid glycoprotein 2	ORM2		Acute phase Transport	0.5	1	https://www.ncbi.nlm.nih.gov/pmc/articles/PMC6895661/		49	46	51	46	100	92	1.04082	1	0.041	https://www.proteinatlas.org/ENSG00000228278-ORM2/blood+protein	0.75	0.25
P04114	94	99	4563	96.5	Both	Apolipoprotein B-100	APOB	Heparin-binding	Cholesterol metabolism Lipid metabolism	1	1	https://www.urmc.rochester.edu/encyclopedia/content.aspx?contenttypeid=167&contentid=apolipoprotein_b100#:~:text=Normal%20levels%20of%20ApoB%2D100		49	46	51	47	100	93	1.04082	1.02174	0.1	https://www.proteinatlas.org/ENSG00000084674-APOB/blood+protein	1	0
P02763	94	99	201	96.5	Both	Alpha-1-acid glycoprotein 1	ORM1		Acute phase Transport	1	1	https://pubmed.ncbi.nlm.nih.gov/7053306/		49	46	51	47	100	93	1.04082	1.02174	0.061	https://www.proteinatlas.org/ENSG00000229314-ORM1/blood+protein	1	0
P02647	95	100	267	97.5	Both	Apolipoprotein A-I	APOA1		Cholesterol metabolism	1	1	https://pubmed.ncbi.nlm.nih.gov/7586554/		50	47	51	47	101	94	1.02	1	0.11	https://www.proteinatlas.org/ENSG00000118137-APOA1/blood+protein	1	0
P02655	83	96	101	89.5	Both	Apolipoprotein C-II	APOC2		Lipid metabolism	0.82	0.82	https://www.nature.com/articles/s41598-021-98615-3		47	40	50	42	97	82	1.06383	1.05	0.049	https://www.proteinatlas.org/ENSG00000234906-APOC2/blood+protein	0.82	0
P02751	91	98	2477	94.5	Both	Fibronectin	FN1	Heparin-binding	Acute phase Angiogenesis Cell adhesion Cell shape	0.23	0.65	https://www.ncbi.nlm.nih.gov/pmc/articles/PMC2827351/#:~:text=The%20concentration%20of%20fibronectin%20varies,%C2%B5g%2Fml%20(6).		49	45	50	45	99	90	1.02041	1	0.047	https://www.proteinatlas.org/ENSG00000115414-FN1/blood+protein	0.44	0.21
P01011	93	99	423	96	Both	Alpha-1-antichymotrypsin	SERPINA3	Protease inhibitor Serine protease inhibitor	Acute phase	0.3	0.6	https://www.sciencedirect.com/topics/medicine-and-dentistry/alpha-1-antichymotrypsin		49	46	51	46	100	92	1.04082	1	0.094	https://www.proteinatlas.org/ENSG00000196136-SERPINA3/blood+protein	0.45	0.15
P00450	94	99	1065	96.5	Both	Ceruloplasmin	CP	Oxidoreductase	Copper transport Ion transport Transport	0.2	0.6	https://www.sciencedirect.com/topics/immunology-and-microbiology/ceruloplasmin-blood-level#:~:text=The%20normal%20serum%20concentration%20of,L%20to%20600%20mg%2FL.		49	46	51	47	100	93	1.04082	1.02174	0.44	https://www.proteinatlas.org/ENSG00000047457-CP/blood+protein	0.4	0.2
P08603	91	99	1231	95	Both	Complement factor H	CFH		Complement alternate pathway	0.3	0.5	https://www.sciencedirect.com/topics/immunology-and-microbiology/factor-h#:~:text=Control%20of%20the%20Complement%20System&text=Factor%20H%20is%20a%20soluble		49	43	51	47	100	90	1.04082	1.09302	0.1	https://www.proteinatlas.org/ENSG00000000971-CFH/blood+protein	0.4	0.1
Q14624	93	99	930	96	Both	Inter-alpha-trypsin inhibitor heavy chain H4	ITIH4	Protease inhibitor Serine protease inhibitor	Acute phase	0.15	0.5	https://www.sciencedirect.com/topics/neuroscience/inter-alpha-trypsin-inhibitor		49	45	51	47	100	92	1.04082	1.04444	0.058	https://www.proteinatlas.org/ENSG00000055955-ITIH4/blood+protein	0.325	0.175
P19823	94	99	946	96.5	Both	Inter-alpha-trypsin inhibitor heavy chain H2	ITIH2	Protease inhibitor Serine protease inhibitor		0.15	0.5	https://www.sciencedirect.com/topics/neuroscience/inter-alpha-trypsin-inhibitor		49	46	51	47	100	93	1.04082	1.02174	0.032	https://www.proteinatlas.org/ENSG00000151655-ITIH2/blood+protein	0.325	0.175
P19827	94	99	911	96.5	Both	Inter-alpha-trypsin inhibitor heavy chain H1	ITIH1	Protease inhibitor Serine protease inhibitor		0.15	0.5	https://www.sciencedirect.com/topics/neuroscience/inter-alpha-trypsin-inhibitor		49	46	51	47	100	93	1.04082	1.02174	0.059	https://www.proteinatlas.org/ENSG00000055957-ITIH1/blood+protein	0.325	0.175
P04004	91	97	478	94	Both	Vitronectin	VTN	Heparin-binding	Cell adhesion	0.2	0.4	https://www.sciencedirect.com/topics/biochemistry-genetics-and-molecular-biology/vitronectin#:~:text=It%20is%20found%20in%20serum		48	44	50	46	98	90	1.04167	1.04545	0.033	https://www.proteinatlas.org/ENSG00000109072-VTN/blood+protein	0.3	0.1
P06727	93	97	396	95	Both	Apolipoprotein A-IV	APOA4		Lipid transport Transport	0.4	0.4	https://pubmed.ncbi.nlm.nih.gov/3919133/		49	45	50	46	99	91	1.02041	1.02222	0.074	https://www.proteinatlas.org/ENSG00000110244-APOA4/blood+protein	0.4	0
P01023	95	100	1474	97.5	Both	Alpha-2-macroglobulin	A2M	Protease inhibitor Serine protease inhibitor		0.15	0.35	https://www.sciencedirect.com/topics/immunology-and-microbiology/alpha-2-macroglobulin		50	47	51	47	101	94	1.02	1	0.17	https://www.proteinatlas.org/ENSG00000175899-A2M/blood+protein	0.25	0.1
P06396	90	98	782	94	Both	Gelsolin	GSN	Actin capping Actin-binding	Cilium biogenesis/degradation	0.15	0.3	https://www.ncbi.nlm.nih.gov/pmc/articles/PMC6164782/		49	44	51	44	100	88	1.04082	1	0.24	https://www.proteinatlas.org/ENSG00000148180-GSN/blood+protein	0.225	0.075
P05155	90	96	500	93	Both	Plasma protease C1 inhibitor	SERPING1	Protease inhibitor Serine protease inhibitor	Complement pathway	0.15	0.3	https://www.sciencedirect.com/topics/biochemistry-genetics-and-molecular-biology/c1-inhibitor#:~:text=C1%2DINH%20circulates%20in%20plasma,0.15%E2%80%930.30%20mg%2FmL.		47	43	50	46	97	89	1.06383	1.06977	0.028	https://www.proteinatlas.org/ENSG00000149131-SERPING1/blood+protein	0.225	0.075
P20851	5	30	252	17.5	Both	C4b-binding protein beta chain	C4BPB		Complement pathway Immunity Innate immunity	0.27	0.27	https://www.proteinatlas.org/ENSG00000123843-C4BPB/blood+protein		24	0	7	4	31	4	-3.42857	4	0.0011	https://www.proteinatlas.org/ENSG00000123843-C4BPB/blood+protein	0.27	0
P02766	86	99	147	92.5	Both	Transthyretin	TTR	Hormone Thyroid hormone	Transport	0.25	0.25	https://www.sciencedirect.com/topics/medicine-and-dentistry/transthyretin#:~:text=Transthyretin%20(TTR)%20is%20part%20of,mL%20or%20250%20%C2%B5g%2FmL.		49	40	51	45	100	85	1.04082	1.125	0.099	https://www.proteinatlas.org/ENSG00000118271-TTR/blood+protein	0.25	0
P02774	95	100	474	97.5	Both	Vitamin D-binding protein	GC	Actin-binding	Transport	0.07	0.24	https://www.proteinatlas.org/ENSG00000145321-GC/blood+protein		50	47	51	47	101	94	1.02	1	0.073	https://www.proteinatlas.org/ENSG00000145321-GC/blood+protein	0.155	0.085
P05090	45	97	189	71	Both	Apolipoprotein D	APOD		Transport	0.05	0.23	https://www.sciencedirect.com/topics/medicine-and-dentistry/apolipoprotein-d		48	19	49	26	97	45	1.02083	1.36842	0.09	https://www.proteinatlas.org/ENSG00000189058-APOD/blood+protein	0.14	0.09
P04003	85	99	597	92	Both	C4b-binding protein alpha chain	C4BPA		Complement pathway Immunity Innate immunity	0.2	0.2	https://www.lsbio.com/targets/c4bp-c4b-binding-protein/b2749		49	44	51	40	100	84	1.04082	-1.1	0.028	https://www.proteinatlas.org/ENSG00000123838-C4BPA/blood+protein	0.2	0
P02749	88	99	345	93.5	Both	Beta-2-glycoprotein 1	APOH	Heparin-binding		0.2	0.2	https://www.sciencedirect.com/topics/medicine-and-dentistry/beta2-glycoprotein-1#:~:text=The%20primary%20antigen%20to%20which,the%20complement%20control%20protein%20family.		49	43	51	44	100	87	1.04082	1.02326	0.041	https://www.proteinatlas.org/ENSG00000091583-APOH/blood+protein	0.2	0
P00751	92	99	764	95.5	Both	Complement factor B	CFB	Hydrolase Protease Serine protease	Complement alternate	0.2	0.2	https://www.ncbi.nlm.nih.gov/pmc/articles/PMC4364641/#:~:text=Complement%20factor%20B%20is%20a,concentration%20of%20200%20%CE%BCg%2FmL.		49	44	51	47	100	91	1.04082	1.06818	0.12	https://www.proteinatlas.org/ENSG00000243649-CFB/blood+protein	0.2	0
P00747	91	99	810	95	Both	Plasminogen	PLG	Hydrolase Protease Serine protease	Hemostasis	0.18	0.18	https://ashpublications.org/blood/article/137/21/2881/475578/Plasminogen-an-enigmatic-zymogen		49	45	51	45	100	90	1.04082	1	0.045	https://www.proteinatlas.org/ENSG00000122194-PLG/blood+protein	0.18	0
P80108	4	26	840	15	Both	Phosphatidylinositol-glycan-specific phospholipase D	GPLD1	Hydrolase	Lipid metabolism	0.04	0.16	https://www.proteinatlas.org/ENSG00000112293-GPLD1/blood+protein		20	3	7	0	27	3	-2.85714	3	0.0031	https://www.proteinatlas.org/ENSG00000112293-GPLD1/blood+protein	0.1	0.06
P27169	53	97	355	75	Both	Serum paraoxonase/arylesterase 1	PON1	Hydrolase		0.059	0.15	https://www.proteinatlas.org/ENSG00000005421-PON1/blood+protein		49	29	48	24	97	53	-1.02083	-1.20833	0.017	https://www.proteinatlas.org/ENSG00000005421-PON1/blood+protein	0.1045	0.0455
P04196	90	97	525	93.5	Both	Histidine-rich glycoprotein	HRG	Heparin-binding	Hemostasis	0.1	0.15	https://ashpublications.org/blood/article/117/7/2093/28186/Histidine-rich-glycoprotein-the-Swiss-Army-knife		48	44	50	45	98	89	1.04167	1.02273	0.028	https://www.proteinatlas.org/ENSG00000113905-HRG/blood+protein	0.125	0.025
P02671	21	9	866	15	Both	Fibrinogen alpha chain	FGA		Adaptive immunity Blood coagulation Hemostasis Immunity Innate immunity		0.14			10	1	14	5	24	6	1.4	5	0.14	https://www.proteinatlas.org/ENSG00000171560-FGA/blood+protein
P01008	89	99	464	94	Both	Antithrombin-III	SERPINC1	Heparin-binding Protease inhibitor Serine protease inhibitor	Hemostasis	0.125	0.125	https://go.drugbank.com/drugs/DB11598		49	43	50	46	99	89	1.02041	1.06977	0.12	https://www.proteinatlas.org/ENSG00000117601-SERPINC1/blood+protein	0.125	0
P35858	35	73	605	54	Both	Insulin-like growth factor-binding protein complex acid labile subunit	IGFALS		Cell adhesion	0.12	0.12	https://pubmed.ncbi.nlm.nih.gov/9373883/		41	19	34	14	75	33	-1.20588	-1.35714	0.026	https://www.proteinatlas.org/ENSG00000099769-IGFALS/blood+protein	0.12	0
P0C0L5	92	85	1744	88.5	Both	Complement C4-B	C4B	Blood group antigen	Complement pathway	0.12	0.12	https://www.proteinatlas.org/ENSG00000224389-C4B/blood+protein		48	42	49	38	97	80	1.02083	-1.10526	0.12	https://www.proteinatlas.org/ENSG00000224389-C4B/blood+protein	0.12	0
P0C0L4	94	100	1744	97	Both	Complement C4-A	C4A	Blood group antigen	Complement pathway	0.12	0.12	https://www.proteinatlas.org/ENSG00000244731-C4A/blood+protein		50	46	51	47	101	93	1.02	1.02174	0.12	https://www.proteinatlas.org/ENSG00000244731-C4A/blood+protein	0.12	0
P01031	74	99	1676	86.5	Both	Complement C5	C5		Complement alternate pathway	0.055	0.113	https://www.complementtech.com/uploads/catalog/5c533d4ee06f2#:~:text=The%20normal%20serum%20concentration%20of,to%20113%20%C2%B5g%2FmL).		49	33	51	40	100	73	1.04082	1.21212	0.039	https://www.proteinatlas.org/ENSG00000106804-C5/blood+protein	0.084	0.029
P02675	23	3	491	13	Both	Fibrinogen beta chain	FGB		Adaptive immunity Blood coagulation Hemostasis Immunity Innate immunity		0.11			7	0	16	3	23	3	2.28571	3	0.11	https://www.proteinatlas.org/ENSG00000171564-FGB/blood+protein
P02765	95	100	367	97.5	Both	Alpha-2-HS-glycoprotein	AHSG		Mineral balance		0.11			50	47	51	47	101	94	1.02	1	0.11	https://www.proteinatlas.org/ENSG00000145192-AHSG/blood+protein
Q96PD5	44	94	576	69	Both	N-acetylmuramoyl-L-alanine amidase	PGLYRP2	Hydrolase	Immunity	0.1	0.1	https://www.sciencedirect.com/science/article/abs/pii/S1046592885710492		45	24	50	19	95	43	1.11111	-1.26316	0.087	https://www.proteinatlas.org/ENSG00000161031-PGLYRP2/blood+protein	0.1	0
P02656	88	97	99	92.5	Both	Apolipoprotein C-III	APOC3		Lipid transport	0.1	0.1	https://www.ahajournals.org/doi/10.1161/CIRCRESAHA.113.301464#:~:text=Plasma%20apo%20C%2DIII%20concentration,mg%2FdL%20in%20hypertriglyceridemic%20subjects.		48	45	50	42	98	87	1.04167	-1.07143	0.045	https://www.proteinatlas.org/ENSG00000110245-APOC3/blood+protein	0.1	0
P00734	90	99	622	94.5	Both	Prothrombin	F2	Hydrolase Protease Serine protease	Acute phase Blood coagulation Hemostasis	0.1	0.1	https://www.sciencedirect.com/topics/medicine-and-dentistry/prothrombin		49	46	50	44	99	90	1.02041	-1.04545	0.041	https://www.proteinatlas.org/ENSG00000180210-F2/blood+protein	0.1	0
P09871	56	95	688	75.5	Both	Complement C1s subcomponent	C1S	Hydrolase Protease Serine protease	Complement pathway	0.093	0.093	https://www.proteinatlas.org/ENSG00000182326-C1S/blood+protein		47	21	48	35	95	56	1.02128	1.66667	0.014	https://www.proteinatlas.org/ENSG00000182326-C1S/blood+protein	0.093	0
P02746	43	93	253	68	Both	Complement C1q subcomponent subunit B	C1QB		Complement pathway	0.088	0.088	https://www.frontiersin.org/journals/immunology/articles/10.3389/fimmu.2022.920754/full		47	22	46	21	93	43	-1.02174	-1.04762			0.088	0
P02748	44	99	559	71.5	Both	Complement component C9	C9		Complement alternate pathway	0.058	0.082	https://www.proteinatlas.org/ENSG00000113600-C9/blood+protein		49	20	51	23	100	43	1.04082	1.15	0.064	https://www.proteinatlas.org/ENSG00000113600-C9/blood+protein	0.07	0.012
P02747	67	96	245	81.5	Both	Complement C1q subcomponent subunit C	C1QC		Complement pathway	0.08	0.08	https://pubmed.ncbi.nlm.nih.gov/35812425/		47	26	50	40	97	66	1.06383	1.53846	0.0021	https://www.proteinatlas.org/ENSG00000159189-C1QC/blood+protein	0.08	0
P02745	73	83	245	78	Both	Complement C1q subcomponent subunit A	C1QA		Complement pathway	0.08	0.08	https://pubmed.ncbi.nlm.nih.gov/35812425/		44	27	48	37	92	64	1.09091	1.37037	0.0027	https://www.proteinatlas.org/ENSG00000173372-C1QA/blood+protein	0.08	0
P08519	42	41	2040	41.5	Both	Apolipoprotein(a)	LPA	Hydrolase Protease Serine protease	Lipid transport Transport	0.079	0.079	https://www.proteinatlas.org/ENSG00000198670-LPA/blood+protein		30	15	30	8	60	23	1	-1.875	0.0018	https://www.proteinatlas.org/ENSG00000198670-LPA/blood+protein	0.079	0
P43652	69	91	599	80	Both	Afamin	AFM		Protein transport	0.061	0.073	https://pubmed.ncbi.nlm.nih.gov/28877915/		49	43	43	25	92	68	-1.13953	-1.72	0.0087	https://www.proteinatlas.org/ENSG00000079557-AFM/blood+protein	0.067	0.006
P08697	42	96	491	69	Both	Alpha-2-antiplasmin	SERPINF2	Protease inhibitor Serine protease inhibitor	Acute phase	0.07	0.07	https://www.technoclone.com/en/product/alpha-2-antiplasmin#:~:text=Alpha%2D2%2Dantiplasmin%20circulates%20in,half%2Dlife%20of%203.3%20days.		47	26	49	16	96	42	1.04255	-1.625	0.061	https://www.proteinatlas.org/ENSG00000167711-SERPINF2/blood+protein	0.07	0
P02654	74	93	83	83.5	Both	Apolipoprotein C-I	APOC1		Lipid transport Transport	0.04	0.07	https://www.athensresearch.com/products/lipoproteins-and-apolipoproteins/apolipoprotein-ci-human-plasma#:~:text=Apolipoprotein%20CI%20is%20one%20of,7%20mg%20per%20100%20ml.		45	35	48	39	93	74	1.06667	1.11429	0.015	https://www.proteinatlas.org/ENSG00000130208-APOC1/blood+protein	0.055	0.015
P05543	4	29	415	16.5	Both	Thyroxine-binding globulin	SERPINA7			0.0066	0.065	https://www.proteinatlas.org/ENSG00000123561-SERPINA7/blood+protein		24	0	5	4	29	4	-4.8	4	0.025	https://www.proteinatlas.org/ENSG00000123561-SERPINA7/blood+protein	0.0358	0.0292
P01042	92	99	644	95.5	Both	Kininogen-1	KNG1	Protease inhibitor Thiol protease inhibitor Vasoactive Vasodilator	Hemostasis	0.06	0.06	https://www.sciencedirect.com/topics/pharmacology-toxicology-and-pharmaceutical-science/kininogen		49	45	51	46	100	91	1.04082	1.02222	0.047	https://www.proteinatlas.org/ENSG00000113889-KNG1/blood+protein	0.06	0
P25311	88	97	298	92.5	Both	Zinc-alpha-2-glycoprotein	AZGP1			0.051	0.059	https://www.proteinatlas.org/ENSG00000160862-AZGP1/blood+protein		48	42	50	45	98	87	1.04167	1.07143	0.074	https://www.proteinatlas.org/ENSG00000160862-AZGP1/blood+protein	0.055	0.004
P03952	37	74	638	55.5	Both	Plasma kallikrein	KLKB1	Hydrolase Protease Serine protease	Hemostasis	0.035	0.05	https://www.sciencedirect.com/topics/neuroscience/plasma-kallikrein		44	19	31	17	75	36	-1.41935	-1.11765	0.0053	https://www.proteinatlas.org/ENSG00000164344-KLKB1/blood+protein	0.0425	0.0075
P02750	42	84	347	63	Both	Leucine-rich alpha-2-glycoprotein	LRG1			0.021	0.05	https://www.biovendor.com/leucine-rich-alpha-2-glycoprotein-lrg#:~:text=LRG%20normal%20plasma%20concentration%20is,%C2%B5g%2Fml%20measured%20by%20ELISA.		42	24	44	16	86	40	1.04762	-1.5	0.042	https://www.proteinatlas.org/ENSG00000171236-LRG1/blood+protein	0.0355	0.0145
P04217	92	99	495	95.5	Both	Alpha-1B-glycoprotein	A1BG			0.05	0.05	https://www.ncbi.nlm.nih.gov/pmc/articles/PMC3526638/		49	46	51	45	100	91	1.04082	-1.02222	0.051	https://www.proteinatlas.org/ENSG00000121410-A1BG/blood+protein	0.05	0
P01763	19		117	19	PowerNovo	Immunoglobulin heavy variable 3-48	IGHV3-48		Adaptive immunity Immunity		0.049			10	0	9	0	19	0	-1.11111	0	0.049	https://www.proteinatlas.org/ENSG00000211964-IGHV3-48/blood+protein
P00739	92	59	348	75.5	Both	Haptoglobin-related protein	HPR	Serine protease homolog		0.049	0.049	https://www.proteinatlas.org/ENSG00000261701-HPR/blood+protein		47	30	50	24	97	54	1.06383	-1.25	0.055	https://www.proteinatlas.org/ENSG00000261701-HPR/blood+protein	0.049	0
P10643	10	91	843	50.5	Both	Complement component C7	C7		Complement alternate pathway Complement pathway Cytolysis Immunity Innate immunity	0.048	0.048	https://www.proteinatlas.org/ENSG00000112936-C7/blood+protein		42	7	49	3	91	10	1.16667	-2.33333	0.048	https://www.proteinatlas.org/ENSG00000112936-C7/blood+protein	0.048	0
P00736	39	74	705	56.5	Both	Complement C1r subcomponent	C1R	Hydrolase Protease Serine protease	Complement pathway Immunity Innate immunity	0.048	0.048	https://pubmed.ncbi.nlm.nih.gov/18062908/		40	21	35	17	75	38	-1.14286	-1.23529			0.048	0
P00748	31	48	615	39.5	Both	Coagulation factor XII	F12	Hydrolase Protease Serine protease	Hemostasis	0.015	0.047	https://sciencedirect.com/topics/medicine-and-dentistry/coagulation-factor-xii#:~:text=Its%20concentration%20in%20plasma%20is,%E2%80%9347%20microg%2Fml).		37	13	23	6	60	19	-1.6087	-2.16667	0.007	https://www.proteinatlas.org/ENSG00000131187-F12/blood+protein	0.031	0.016
P02760	76	98	352	87	Both	Protein AMBP	AMBP	Oxidoreductase Protease inhibitor Serine protease inhibitor	Host-virus interaction	0.047	0.047	https://www.proteinatlas.org/ENSG00000106927-AMBP/blood+protein		49	40	50	35	99	75	1.02041	-1.14286	0.047	https://www.proteinatlas.org/ENSG00000106927-AMBP/blood+protein	0.047	0
P04275		20	2813	20	MaxQuant	von Willebrand factor	VWF		Blood coagulation Cell adhesion Hemostasis	0.00035	0.046	https://www.proteinatlas.org/ENSG00000110799-VWF/blood+protein		7	0	13	0	20	0	1.85714	0	0.0056	https://www.proteinatlas.org/ENSG00000110799-VWF/blood+protein	0.023175	0.022825
P01764	67	1	117	34	Both	Immunoglobulin heavy variable 3-23	IGHV3-23		Adaptive immunity Immunity		0.042			30	0	37	1	67	1	1.23333	1	0.042	https://www.proteinatlas.org/ENSG00000211949-IGHV3-23/blood+protein
P10909	92	98	449	95	Both	Clusterin	CLU	Chaperone	Complement pathway	0.27	0.041	https://www.proteinatlas.org/ENSG00000120885-CLU/blood+protein		49	46	50	45	99	91	1.02041	-1.02222	0.029	https://www.proteinatlas.org/ENSG00000120885-CLU/blood+protein	0.1555	-0.1145
P02652	71	100	100	85.5	Both	Apolipoprotein A-II	APOA2		Host-virus interaction Lipid transport Transport	0.04	0.04	https://pubmed.ncbi.nlm.nih.gov/2512984/		50	41	51	29	101	70	1.02	-1.41379	0.092	https://www.proteinatlas.org/ENSG00000158874-APOA2/blood+protein	0.04	0
P02743	50	91	223	70.5	Both	Serum amyloid P-component	APCS				0.039			43	24	49	25	92	49	1.13953	1.04167	0.039	https://www.proteinatlas.org/ENSG00000132703-APCS/blood+protein
P08185	58	80	405	69	Both	Corticosteroid-binding globulin	SERPINA6		Transport	0.032	0.039	https://pubmed.ncbi.nlm.nih.gov/12364459/		36	28	47	27	83	55	1.30556	-1.03704	0.037	https://www.proteinatlas.org/ENSG00000170099-SERPINA6/blood+protein	0.0355	0.0035
P06681	14	25	752	19.5	Both	Complement C2	C2	Hydrolase Protease Serine protease	Complement pathway Immunity Innate immunity	0.038	0.038	https://www.ncbi.nlm.nih.gov/pmc/articles/PMC1535553/		25	6	7	1	32	7	-3.57143	-6	0.034	https://www.proteinatlas.org/ENSG00000166278-C2/blood+protein	0.038	0
P04264	38	28	644	33	Both	Keratin, type II cytoskeletal 1	KRT1			0.035	0.035	https://www.proteinatlas.org/ENSG00000167768-KRT1/blood+protein		29	15	18	4	47	19	-1.61111	-3.75	0.035	https://www.proteinatlas.org/ENSG00000167768-KRT1/blood+protein	0.035	0
P01766	40		116	40	PowerNovo	Immunoglobulin heavy variable 3-13	IGHV3-13		Adaptive immunity Immunity		0.033	https://pubmed.ncbi.nlm.nih.gov/15578810/		24	0	16	0	40	0	-1.5	0	0.033	https://www.proteinatlas.org/ENSG00000211942-IGHV3-13/blood+protein
P20742	95	5	1482	50	Both	Pregnancy zone protein	PZP	Protease inhibitor Serine protease inhibitor		0.03	0.03	https://pubmed.ncbi.nlm.nih.gov/7709165/		47	3	48	2	95	5	1.02128	-1.5	0.015	https://www.proteinatlas.org/ENSG00000126838-PZP/blood+protein	0.03	0
P02649	88	97	317	92.5	Both	Apolipoprotein E	APOE	Heparin-binding	Cholesterol metabolism	0.028	0.028	https://lipidworld.biomedcentral.com/articles/10.1186/1476-511X-12-43		48	42	51	44	99	86	1.0625	1.04762	0.029	https://www.proteinatlas.org/ENSG00000130203-APOE/blood+protein	0.028	0
O75882	6	31	1429	18.5	Both	Attractin	ATRN	Receptor	Inflammatory response	0.027	0.027	https://www.proteinatlas.org/ENSG00000088812-ATRN/blood+protein		28	2	5	2	33	4	-5.6	1	0.027	https://www.proteinatlas.org/ENSG00000088812-ATRN/blood+protein	0.027	0
A0A0B4J1X5	13	97	117	55	Both	Immunoglobulin heavy variable 3-74	IGHV3-74		Adaptive immunity Immunity		0.027			49	7	49	5	98	12	1	-1.4	0.027	https://www.proteinatlas.org/ENSG00000224650-IGHV3-74/blood+protein
P27918	9	88	469	48.5	Both	Properdin	CFP		Complement alternate pathway Immunity Innate immunity	0.014	0.025	https://www.ncbi.nlm.nih.gov/pmc/articles/PMC7387411/		42	1	46	8	88	9	1.09524	8	0.0062	https://www.proteinatlas.org/ENSG00000126759-CFP/blood+protein	0.0195	0.0055
O75636	11	59	299	35	Both	Ficolin-3	FCN3		Complement activation lectin pathway Immunity Innate immunity	0.025	0.025	https://www.ncbi.nlm.nih.gov/pmc/articles/PMC3626638/		40	7	20	3	60	10	-2	-2.33333	0.014	https://www.proteinatlas.org/ENSG00000142748-FCN3/blood+protein	0.025	0
P07225	34	73	676	53.5	Both	Vitamin K-dependent protein S	PROS1		Hemostasis	0.025	0.025	https://www.sciencedirect.com/topics/medicine-and-dentistry/vitamin-k-dependent-protein#:~:text=Protein%20S%20was%20the%206th,domain%20with%204%20EGF%20domains.		43	21	32	11	75	32	-1.34375	-1.90909	0.005	https://www.proteinatlas.org/ENSG00000184500-PROS1/blood+protein	0.025	0
P35527	29	17	623	23	Both	Keratin, type I cytoskeletal 9	KRT9				0.024			24	6	14	2	38	8	-1.71429	-3	0.024	https://www.proteinatlas.org/ENSG00000171403-KRT9/blood+protein
O95445	28	43	188	35.5	Both	Apolipoprotein M	APOM		Lipid transport Transport	0.023	0.023	https://www.sciencedirect.com/topics/medicine-and-dentistry/apolipoprotein-m#:~:text=The%20mean%20molar%20plasma%20concentration,of%20total%20LDL%20%5B2%5D.		27	21	16	7	43	28	-1.6875	-3	0.0082	https://www.proteinatlas.org/ENSG00000204444-APOM/blood+protein	0.023	0
P29622	19	52	427	35.5	Both	Kallistatin	SERPINA4	Protease inhibitor Serine protease inhibitor		0.022	0.022	https://pubmed.ncbi.nlm.nih.gov/8648266/#:~:text=Plasma%20kallistatin%20concentration%20was%2022.1,patients%20with%20C1%20inhibitor%20deficiency.		38	14	15	4	53	18	-2.53333	-3.5	0.014	https://www.proteinatlas.org/ENSG00000100665-SERPINA4/blood+protein	0.022	0
P23142	2	39	703	20.5	Both	Fibulin-1	FBLN1		Host-virus interaction	0.021	0.021	https://www.proteinatlas.org/ENSG00000077942-FBLN1/blood+protein		20	1	19	1	39	2	-1.05263	1	0.021	https://www.proteinatlas.org/ENSG00000077942-FBLN1/blood+protein	0.021	0
P13671	27	63	934	45	Both	Complement component C6	C6		Complement pathway	0.019	0.019	https://www.abcam.com/products/elisa-kits/human-complement-c6-elisa-kit-ab230934.html#:~:text=The%20mean%20Complement%20C6%20concentration,%C2%B5g%2FmL)%20in%20saliva.		35	12	29	14	64	26	-1.2069	1.16667	0.0092	https://www.proteinatlas.org/ENSG00000039537-C6/blood+protein	0.019	0
A0A0C4DH35	32		117	32	PowerNovo	Probable non-functional immunoglobulin heavy variable 3-35	IGHV3-35		Adaptive immunity Immunity		0.019			17	0	15	0	32	0	-1.13333	0	0.019	https://www.proteinatlas.org/ENSG00000211957-IGHV3-35/blood+protein
P13645	20	8	584	14	Both	Keratin, type I cytoskeletal 10	KRT10				0.018			12	3	11	2	23	5	-1.09091	-1.5	0.018	https://www.proteinatlas.org/ENSG00000186395-KRT10/blood+protein
P01762	85	13	117	49	Both	Immunoglobulin heavy variable 3-11	IGHV3-11		Adaptive immunity Immunity		0.018			41	3	45	9	86	12	1.09756	3	0.018	https://www.proteinatlas.org/ENSG00000211941-IGHV3-11/blood+protein
P07358	31	93	591	62	Both	Complement component C8 beta chain	C8B		Complement pathway	0.016	0.016	https://www.abcam.com/products/elisa-kits/human-c8b-complement-c8b-elisa-kit-ab283548.html		45	16	49	14	94	30	1.08889	-1.14286	0.0067	https://www.proteinatlas.org/ENSG00000021852-C8B/blood+protein	0.016	0
Q03591	1	20	330	10.5	Both	Complement factor H-related protein 1	CFHR1			0.013	0.013	https://www.proteinatlas.org/ENSG00000244414-CFHR1/blood+protein		17	0	4	0	21	0	-4.25	0	0.013	https://www.proteinatlas.org/ENSG00000244414-CFHR1/blood+protein	0.013	0
A0A0C4DH73	33	44	117	38.5	Both	Immunoglobulin kappa variable 1-12	IGKV1-12		Adaptive immunity Immunity		0.013			36	11	25	5	61	16	-1.44	-2.2	0.013	https://www.proteinatlas.org/ENSG00000243290-IGKV1-12/blood+protein
P00742		23	488	23	MaxQuant	Coagulation factor X	F10	Hydrolase Protease Serine protease	Blood coagulation Hemostasis	0.013	0.013	https://www.proteinatlas.org/ENSG00000126218-F10/blood+protein		17	0	6	0	23	0	-2.83333	0	0.013	https://www.proteinatlas.org/ENSG00000126218-F10/blood+protein	0.013	0
P05452	42	71	202	56.5	Both	Tetranectin	CLEC3B			0.01	0.012	https://pubmed.ncbi.nlm.nih.gov/3668361/		31	9	41	32	72	41	1.32258	3.55556	0.025	https://www.proteinatlas.org/ENSG00000163815-CLEC3B/blood+protein	0.011	0.001
P01611	70		117	70	PowerNovo	Immunoglobulin kappa variable 1D-12	IGKV1D-12		Adaptive immunity Immunity		0.012			32	0	38	0	70	0	1.1875	0	0.012	https://www.proteinatlas.org/ENSG00000278857-IGKV1D-12/blood+protein
O14791	26	76	398	51	Both	Apolipoprotein L1	APOL1		Cholesterol metabolism Lipid metabolism	0.01	0.01	https://pubmed.ncbi.nlm.nih.gov/10946010/		40	16	36	10	76	26	-1.11111	-1.6	0.0092	https://www.proteinatlas.org/ENSG00000100342-APOL1/blood+protein	0.01	0
P68871	73	97	147	85	Both	Hemoglobin subunit beta	HBB	Hypotensive agent Vasoactive	Oxygen transport Transport	0.01	0.01	https://www.proteinatlas.org/ENSG00000244734-HBB/blood+protein		48	32	50	40	98	72	1.04167	1.25	0.01	https://www.proteinatlas.org/ENSG00000244734-HBB/blood+protein	0.01	0
P35908	18	1	639	9.5	Both	Keratin, type II cytoskeletal 2 epidermal	KRT2				0.0097			7	1	11	0	18	1	1.57143	1	0.0097	https://www.proteinatlas.org/ENSG00000172867-KRT2/blood+protein
P0DJI9	18	17	122	17.5	Both	Serum amyloid A-2 protein	SAA2		Acute phase		0.0092			3	1	20	11	23	12	6.66667	11	0.0092	https://www.proteinatlas.org/ENSG00000134339-SAA2/blood+protein
Q06033	38	47	890	42.5	Both	Inter-alpha-trypsin inhibitor heavy chain H3	ITIH3	Protease inhibitor Serine protease inhibitor		0.009	0.009	https://www.proteinatlas.org/ENSG00000162267-ITIH3/blood+protein		22	17	28	18	50	35	1.27273	1.05882	0.0091	https://www.proteinatlas.org/ENSG00000162267-ITIH3/blood+protein	0.009	0
P01601	72		117	72	PowerNovo	Immunoglobulin kappa variable 1D-16	IGKV1D-16		Adaptive immunity Immunity		0.009			36	0	36	0	72	0	1	0	0.009	https://www.proteinatlas.org/ENSG00000241244-IGKV1D-16/blood+protein
Q96IY4	15	31	423	23	Both	Carboxypeptidase B2	CPB2	Carboxypeptidase Hydrolase Metalloprotease Protease	Blood coagulation Fibrinolysis Hemostasis		0.0085			24	12	7	3	31	15	-3.42857	-4	0.0085	https://www.proteinatlas.org/ENSG00000080618-CPB2/blood+protein
P0DP03	90		117	90	PowerNovo	Immunoglobulin heavy variable 3-30-5	IGHV3-30-5		Adaptive immunity Immunity		0.0085			43	0	47	0	90	0	1.09302	0	0.0085	https://www.proteinatlas.org/ENSG00000270550-IGHV3-30/blood+protein
P01602	62	35	117	48.5	Both	Immunoglobulin kappa variable 1-5	IGKV1-5		Adaptive immunity Immunity		0.0084			38	18	38	3	76	21	1	-6	0.0084	https://www.proteinatlas.org/ENSG00000243466-IGKV1-5/blood+protein
P00740	42	4	461	23	Both	Coagulation factor IX	F9	Hydrolase Protease Serine protease	Blood coagulation Hemostasis		0.0082			18	0	26	2	44	2	1.44444	2	0.0082	https://www.proteinatlas.org/ENSG00000101981-F9/blood+protein
P01597	18	37	117	27.5	Both	Immunoglobulin kappa variable 1-39	IGKV1-39		Adaptive immunity Immunity		0.008			19	4	25	7	44	11	1.31579	1.75	0.008	https://www.proteinatlas.org/ENSG00000242371-IGKV1-39/blood+protein
P01772	65		117	65	PowerNovo	Immunoglobulin heavy variable 3-33	IGHV3-33		Adaptive immunity Immunity		0.0075			34	0	31	0	65	0	-1.09677	0	0.0075	https://www.proteinatlas.org/ENSG00000211955-IGHV3-33/blood+protein
P01624	43		115	43	PowerNovo	Immunoglobulin kappa variable 3-15	IGKV3-15		Adaptive immunity Immunity		0.0072			26	0	17	0	43	0	-1.52941	0	0.0072	https://www.proteinatlas.org/ENSG00000244437-IGKV3-15/blood+protein
P02042	74	92	147	83	Both	Hemoglobin subunit delta	HBD		Oxygen transport Transport	0.007	0.007	https://www.proteinatlas.org/ENSG00000223609-HBD/blood+protein		43	32	50	41	93	73	1.16279	1.28125	0.0066	https://www.proteinatlas.org/ENSG00000223609-HBD/blood+protein	0.007	0
P06310	30		120	30	PowerNovo	Immunoglobulin kappa variable 2-30	IGKV2-30		Adaptive immunity Immunity		0.0068			11	0	19	0	30	0	1.72727	0	0.0068	https://www.proteinatlas.org/ENSG00000243238-IGKV2-30/blood+protein
P0DSN7	22		117	22	PowerNovo	Probable non-functional immunoglobulinn kappa variable 1D-37	IGKV1D-37		Adaptive immunity Immunity		0.0067			11	0	11	0	22	0	1	0	0.0067	https://www.proteinatlas.org/ENSG00000250036-IGKV1D-37/blood+protein
O43866	11	94	347	52.5	Both	CD5 antigen-like	CD5L		Apoptosis Immunity Inflammatory response	0.002	0.0061	https://proteinatlas.org/ENSG00000073754-CD5L/blood+protein		48	6	46	5	94	11	-1.04348	-1.2	0.0043	https://www.proteinatlas.org/ENSG00000073754-CD5L/blood+protein	0.00405	0.00205
A0A0C4DH67	11	7	115	9	Both	Immunoglobulin kappa variable 1-8	IGKV1-8		Adaptive immunity Immunity		0.0061			12	2	4	0	16	2	-3	2	0.0061	https://www.proteinatlas.org/ENSG00000240671-IGKV1-8/blood+protein
P60709	17	2	375	9.5	Both	Actin, cytoplasmic 1	ACTB	Hydrolase			0.0058			13	0	6	0	19	0	-2.16667	0	0.0058	https://www.proteinatlas.org/ENSG00000075624-ACTB/blood+protein
P36980		10	270	10	MaxQuant	Complement factor H-related protein 2	CFHR2			0.0048	0.0048	https://www.proteinatlas.org/ENSG00000080910-CFHR2/blood+protein		10	0	0	0	10	0	10	0	0.0048	https://www.proteinatlas.org/ENSG00000080910-CFHR2/blood+protein	0.0048	0
P05160	4	33	661	18.5	Both	Coagulation factor XIII B chain	F13B		Blood coagulation Hemostasis	0.0047	0.0047	https://www.proteinatlas.org/ENSG00000143278-F13B/blood+protein		30	2	5	0	35	2	-6	2	0.0047	https://www.proteinatlas.org/ENSG00000143278-F13B/blood+protein	0.0047	0
P00915	11	15	261	13	Both	Carbonic anhydrase 1	CA1	Lyase			0.0046			4	0	12	10	16	10	3	10	0.0046	https://www.proteinatlas.org/ENSG00000133742-CA1/blood+protein
A0A0C4DH69	89	2	117	45.5	Both	Immunoglobulin kappa variable 1-9	IGKV1-9		Adaptive immunity Immunity		0.0045			43	2	46	0	89	2	1.06977	2	0.0045	https://www.proteinatlas.org/ENSG00000241755-IGKV1-9/blood+protein
P49908	4	20	381	12	Both	Selenoprotein P	SELENOP			4.6e-05	0.0044	https://www.proteinatlas.org/ENSG00000250722-SELENOP/blood+protein		11	2	9	2	20	4	-1.22222	1	0.0018	https://www.proteinatlas.org/ENSG00000250722-SELENOP/blood+protein	0.002223	0.002177
P03951	12	42	625	27	Both	Coagulation factor XI	F11	Heparin-binding Hydrolase Protease Serine protease	Blood coagulation Hemostasis		0.0044			28	2	22	2	50	4	-1.27273	1	0.0044	https://www.proteinatlas.org/ENSG00000088926-F11/blood+protein
A0A0B4J1X8	37	7	118	22	Both	Immunoglobulin heavy variable 3-43	IGHV3-43		Adaptive immunity Immunity		0.004			22	2	18	2	40	4	-1.22222	1	0.004	https://www.proteinatlas.org/ENSG00000232216-IGHV3-43/blood+protein
P36955	42	53	418	47.5	Both	Pigment epithelium-derived factor	SERPINF1			0.004	0.004	https://iovs.arvojournals.org/article.aspx?articleid=2375566		35	31	18	11	53	42	-1.94444	-2.81818	0.044	https://www.proteinatlas.org/ENSG00000132386-SERPINF1/blood+protein	0.004	0
P17936	4	38	291	21	Both	Insulin-like growth factor-binding protein 3	IGFBP3	Growth factor binding	Apoptosis	0.0029	0.0038	https://www.proteinatlas.org/ENSG00000146674-IGFBP3/blood+protein		25	2	13	2	38	4	-1.92308	1	0.0036	https://www.proteinatlas.org/ENSG00000146674-IGFBP3/blood+protein	0.00335	0.00045
P13647	13	3	590	8	Both	Keratin, type II cytoskeletal 5	KRT5				0.0036			6	0	9	1	15	1	1.5	1	0.0036	https://www.proteinatlas.org/ENSG00000186081-KRT5/blood+protein
A0A0B4J1V6	26		119	26	PowerNovo	Immunoglobulin heavy variable 3-73	IGHV3-73		Adaptive immunity Immunity		0.0032			16	0	10	0	26	0	-1.6	0	0.0032	https://www.proteinatlas.org/ENSG00000211976-IGHV3-73/blood+protein
A0A0C4DH30	27		117	27	PowerNovo	Probable non-functional immunoglobulin heavy variable 3-16	IGHV3-16		Adaptive immunity Immunity		0.0032			12	0	15	0	27	0	1.25	0	0.0032	https://www.proteinatlas.org/ENSG00000211944-IGHV3-16/blood+protein
A0A0C4DH33	16		117	16	PowerNovo	Immunoglobulin heavy variable 1-24	IGHV1-24		Adaptive immunity Immunity		0.0031			10	0	6	0	16	0	-1.66667	0	0.0031	https://www.proteinatlas.org/ENSG00000211950-IGHV1-24/blood+protein
Q02985	25	20	330	22.5	Both	Complement factor H-related protein 3	CFHR3				0.0031			24	3	17	1	41	4	-1.41176	-3	0.0031	https://www.proteinatlas.org/ENSG00000116785-CFHR3/blood+protein
P0DJI8	15	20	122	17.5	Both	Serum amyloid A-1 protein	SAA1	Heparin-binding	Acute phase	0.003	0.003	https://www.frontiersin.org/journals/immunology/articles/10.3389/fimmu.2020.631299/full		4	1	18	12	22	13	4.5	12	0.011	https://www.proteinatlas.org/ENSG00000173432-SAA1/blood+protein	0.003	0
P35542	63	96	130	79.5	Both	Serum amyloid A-4 protein	SAA4		Acute phase	0.003	0.003	https://www.frontiersin.org/journals/immunology/articles/10.3389/fimmu.2020.631299/full		47	31	49	32	96	63	1.04255	1.03226	0.033	https://www.proteinatlas.org/ENSG00000148965-SAA4/blood+protein	0.003	0
Q6UXB8	1	62	463	31.5	Both	Peptidase inhibitor 16	PI16	Protease inhibitor		0.0029	0.0029	https://www.proteinatlas.org/ENSG00000164530-PI16/blood+protein		22	0	40	1	62	1	1.81818	1	0.0029	https://www.proteinatlas.org/ENSG00000164530-PI16/blood+protein	0.0029	0
P07360	12	58	202	35	Both	Complement component C8 gamma chain	C8G		Complement alternate pathway Complement pathway Cytolysis Immunity Innate immunity	0.0028	0.0028	https://www.proteinatlas.org/ENSG00000176919-C8G/blood+protein		21	5	37	7	58	12	1.7619	1.4	0.0028	https://www.proteinatlas.org/ENSG00000176919-C8G/blood+protein	0.0028	0
P01742	58		117	58	PowerNovo	Immunoglobulin heavy variable 1-69	IGHV1-69		Adaptive immunity Immunity		0.0027			25	0	33	0	58	0	1.32	0	0.0027	https://www.proteinatlas.org/ENSG00000211973-IGHV1-69/blood+protein
P01703	70	19	118	44.5	Both	Immunoglobulin lambda variable 1-40	IGLV1-40		Adaptive immunity Immunity		0.0023			43	9	31	6	74	15	-1.3871	-1.5	0.0023	https://www.proteinatlas.org/ENSG00000211653-IGLV1-40/blood+protein
A0A0C4DH32	13	2	117	7.5	Both	Immunoglobulin heavy variable 3-20	IGHV3-20		Adaptive immunity Immunity		0.0022			6	0	9	0	15	0	1.5	0	0.0022	https://www.proteinatlas.org/ENSG00000211946-IGHV3-20/blood+protein
Q96KN2	6	15	507	10.5	Both	Beta-Ala-His dipeptidase	CNDP1	Carboxypeptidase Hydrolase Metalloprotease Protease		0.0021	0.0021	https://www.proteinatlas.org/ENSG00000150656-CNDP1/blood+protein		14	5	1	1	15	6	-14	-5	0.0021	https://www.proteinatlas.org/ENSG00000150656-CNDP1/blood+protein	0.0021	0
P22891	3	79	400	41	Both	Vitamin K-dependent protein Z	PROZ	Serine protease homolog	Blood coagulation Hemostasis	0.0014	0.002	https://www.proteinatlas.org/ENSG00000126231-PROZ/blood+protein		37	0	42	3	79	3	1.13514	3	0.00065	https://www.proteinatlas.org/ENSG00000126231-PROZ/blood+protein	0.0017	0.0003
A0A075B6K4	22		115	22	PowerNovo	Immunoglobulin lambda variable 3-10	IGLV3-10		Adaptive immunity Immunity		0.002			9	0	13	0	22	0	1.44444	0	0.002	https://www.proteinatlas.org/ENSG00000211669-IGLV3-10/blood+protein
P01614	29		121	29	PowerNovo	Immunoglobulin kappa variable 2D-40	IGKV2D-40		Adaptive immunity Immunity		0.0019			16	0	13	0	29	0	-1.23077	0	0.0019	https://www.proteinatlas.org/ENSG00000251039-IGKV2D-40/blood+protein
A0A087WSZ0	92		117	92	PowerNovo	Immunoglobulin kappa variable 1D-8	IGKV1D-8		Adaptive immunity Immunity		0.0019			45	0	47	0	92	0	1.04444	0	0.0019	https://www.proteinatlas.org/ENSG00000239819-IGKV1D-8/blood+protein
A0A0A0MS15	19	65	119	42	Both	Immunoglobulin heavy variable 3-49	IGHV3-49		Adaptive immunity Immunity		0.0016			30	7	40	7	70	14	1.33333	1	0.0016	https://www.proteinatlas.org/ENSG00000211965-IGHV3-49/blood+protein
O95678	7	10	551	8.5	Both	Keratin, type II cytoskeletal 75	KRT75			0.0015	0.0015	https://www.proteinatlas.org/ENSG00000170454-KRT75/blood+protein		8	2	6	1	14	3	-1.33333	-2	0.0015	https://www.proteinatlas.org/ENSG00000170454-KRT75/blood+protein	0.0015	0
P01709	18	84	118	51	Both	Immunoglobulin lambda variable 2-8	IGLV2-8		Adaptive immunity Immunity		0.0015			43	8	43	8	86	16	1	1	0.0015	https://www.proteinatlas.org/ENSG00000278196-IGLV2-8/blood+protein
A0A075B6S2	29	2	120	15.5	Both	Immunoglobulin kappa variable 2D-29	IGKV2D-29		Adaptive immunity Immunity		0.0015			12	2	17	0	29	2	1.41667	2	0.0015	https://www.proteinatlas.org/ENSG00000243264-IGKV2D-29/blood+protein
P98160	10	1	4391	5.5	Both	Basement membrane-specific heparan sulfate proteoglycan core protein	HSPG2		Angiogenesis	0.0014	0.0014	https://www.proteinatlas.org/ENSG00000142798-HSPG2/blood+protein		3	0	7	1	10	1	2.33333	1	0.0014	https://www.proteinatlas.org/ENSG00000142798-HSPG2/blood+protein	0.0014	0
A0A0J9YXX1	5	13	117	9	Both	Immunoglobulin heavy variable 5-10-1	IGHV5-10-1		Adaptive immunity Immunity	0.0012	0.0012	https://www.proteinatlas.org/ENSG00000282651-IGHV5-10-1/blood+protein		9	2	6	1	15	3	-1.5	-2	0.0012	https://www.proteinatlas.org/ENSG00000282651-IGHV5-10-1/blood+protein	0.0012	0
A0A0B4J2H0	14	22	117	18	Both	Immunoglobulin heavy variable 1-69D	IGHV1-69D		Adaptive immunity Immunity		0.0012			21	6	9	0	30	6	-2.33333	6	0.0012	https://www.proteinatlas.org/ENSG00000280411-IGHV1-69D/blood+protein
Q7Z794	16		578	16	PowerNovo	Keratin, type II cytoskeletal 1b	KRT77				0.0012			11	0	5	0	16	0	-2.2	0	0.0012	https://www.proteinatlas.org/ENSG00000189182-KRT77/blood+protein
P01714	16	1	112	8.5	Both	Immunoglobulin lambda variable 3-19	IGLV3-19		Adaptive immunity Immunity		0.0012			13	0	4	0	17	0	-3.25	0	0.0012	https://www.proteinatlas.org/ENSG00000211663-IGLV3-19/blood+protein
A0A075B6S4	83	14	117	48.5	Both	Immunoglobulin kappa variable 1D-17	IGKV1D-17		Adaptive immunity Immunity		0.001			41	4	42	10	83	14	1.02439	2.5	0.001	https://www.proteinatlas.org/ENSG00000242766-IGKV1D-17/blood+protein
P01706	8	19	119	13.5	Both	Immunoglobulin lambda variable 2-11	IGLV2-11		Adaptive immunity Immunity	0.00098	0.00098	https://www.proteinatlas.org/ENSG00000211668-IGLV2-11/blood+protein		20	3	4	0	24	3	-5	3	0.00098	https://www.proteinatlas.org/ENSG00000211668-IGLV2-11/blood+protein	0.00098	0
A0A0B4J1U3	40		117	40	PowerNovo	Immunoglobulin lambda variable 1-36	IGLV1-36		Adaptive immunity Immunity		0.00098			15	0	25	0	40	0	1.66667	0	0.00098	https://www.proteinatlas.org/ENSG00000211655-IGLV1-36/blood+protein
A0A0B4J1U7	11	3	121	7	Both	Immunoglobulin heavy variable 6-1	IGHV6-1		Adaptive immunity Immunity		0.00093			8	0	5	1	13	1	-1.6	1	0.00093	https://www.proteinatlas.org/ENSG00000211933-IGHV6-1/blood+protein
A0A075B6H7	51		116	51	PowerNovo	Probable non-functional immunoglobulin kappa variable 3-7	IGKV3-7		Adaptive immunity Immunity		0.00085			27	0	24	0	51	0	-1.125	0	0.00085	https://www.proteinatlas.org/ENSG00000243063-IGKV3-7/blood+protein
A0A075B6K2	58		115	58	PowerNovo	Immunoglobulin lambda variable 3-12	IGLV3-12		Adaptive immunity Immunity		0.00085			22	0	36	0	58	0	1.63636	0	0.00085	https://www.proteinatlas.org/ENSG00000211667-IGLV3-12/blood+protein
A0A0C4DH68	55	6	120	30.5	Both	Immunoglobulin kappa variable 2-24	IGKV2-24		Adaptive immunity Immunity		0.00084			27	0	34	0	61	0	1.25926	0	0.00084	https://www.proteinatlas.org/ENSG00000241294-IGKV2-24/blood+protein
P35030	69		304	69	PowerNovo	Trypsin-3	PRSS3	Hydrolase Protease Serine protease	Digestion	0.0007	0.0007	https://www.proteinatlas.org/ENSG00000010438-PRSS3/blood+protein		36	0	33	0	69	0	-1.09091	0	0.0007	https://www.proteinatlas.org/ENSG00000010438-PRSS3/blood+protein	0.0007	0
A0A075B6J9	47	15	118	31	Both	Immunoglobulin lambda variable 2-18	IGLV2-18		Adaptive immunity Immunity		0.00057			29	3	26	4	55	7	-1.11538	1.33333	0.00057	https://www.proteinatlas.org/ENSG00000211664-IGLV2-18/blood+protein
P01705	50		113	50	PowerNovo	Immunoglobulin lambda variable 2-23	IGLV2-23		Adaptive immunity Immunity		0.00054			28	0	22	0	50	0	-1.27273	0	0.00054	https://www.proteinatlas.org/ENSG00000211660-IGLV2-23/blood+protein
Q9ULI3	20		1381	20	PowerNovo	Protein HEG homolog 1	HEG1	Developmental protein		0.00051	0.00051	https://www.proteinatlas.org/ENSG00000173706-HEG1/blood+protein		12	0	8	0	20	0	-1.5	0	0.00051	https://www.proteinatlas.org/ENSG00000173706-HEG1/blood+protein	0.00051	0
P02100	61	2	147	31.5	Both	Hemoglobin subunit epsilon	HBE1		Oxygen transport Transport		0.00051			27	0	36	0	63	0	1.33333	0	0.00051	https://www.proteinatlas.org/ENSG00000213931-HBE1/blood+protein
P07996	29	86	1170	57.5	Both	Thrombospondin-1	THBS1	Heparin-binding	Apoptosis	0.0005	0.0005	https://www.ncbi.nlm.nih.gov/pmc/articles/PMC3291719/		45	15	42	13	87	28	-1.07143	-1.15385	0.0014	https://www.proteinatlas.org/ENSG00000137801-THBS1/blood+protein	0.0005	0
P35579	29		1960	29	PowerNovo	Myosin-9	MYH9	Actin-binding Calmodulin-binding Motor protein Myosin	Cell adhesion Cell shape	0.00041	0.00041	https://www.proteinatlas.org/ENSG00000100345-MYH9/blood+protein		18	0	11	0	29	0	-1.63636	0	0.00041	https://www.proteinatlas.org/ENSG00000100345-MYH9/blood+protein	0.00041	0
A0A075B6K0	15	1	115	8	Both	Immunoglobulin lambda variable 3-16	IGLV3-16		Adaptive immunity Immunity		0.00035			5	0	10	1	15	1	2	1	0.00035	https://www.proteinatlas.org/ENSG00000211665-IGLV3-16/blood+protein
P02788	95	2	710	48.5	Both	Lactotransferrin	LTF	Antibiotic Antimicrobial DNA-binding Heparin-binding Hydrolase Protease Serine protease	Immunity Ion transport Iron transport Osteogenesis Transcription Transcription regulation Transport		0.00035			47	0	48	2	95	2	1.02128	2	0.00035	https://www.proteinatlas.org/ENSG00000012223-LTF/blood+protein
P06733	12		434	12	PowerNovo	Alpha-enolase	ENO1	DNA-binding Lyase Repressor	Glycolysis Plasminogen activation Transcription Transcription regulation		0.00031			7	0	5	0	12	0	-1.4	0	0.00031	https://www.proteinatlas.org/ENSG00000074800-ENO1/blood+protein
A0A075B6I9	13	2	117	7.5	Both	Immunoglobulin lambda variable 7-46	IGLV7-46		Adaptive immunity Immunity		0.00027			8	0	6	1	14	1	-1.33333	1	0.00027	https://www.proteinatlas.org/ENSG00000211649-IGLV7-46/blood+protein
P62937	11		165	11	PowerNovo	Peptidyl-prolyl cis-trans isomerase A	PPIA	Isomerase Rotamase	Apoptosis Host-virus interaction		0.00023			3	0	8	0	11	0	2.66667	0	0.00023	https://www.proteinatlas.org/ENSG00000196262-PPIA/blood+protein
P00451	20		2351	20	PowerNovo	Coagulation factor VIII	F8		Acute phase Blood coagulation Hemostasis	0.0002	0.0002	https://www.sciencedirect.com/topics/agricultural-and-biological-sciences/factor-viii#:~:text=Factor%20VIII%20is%20a%20complex,is%20about%200.2%20%CE%BCg%2Fml.		12	0	8	0	20	0	-1.5	0	2.5e-05	https://www.proteinatlas.org/ENSG00000185010-F8/blood+protein	0.0002	0
Q13201	27		1228	27	PowerNovo	Multimerin-1	MMRN1			0.0002	0.0002	https://www.proteinatlas.org/ENSG00000138722-MMRN1/blood+protein		15	0	12	0	27	0	-1.25	0	0.0002	https://www.proteinatlas.org/ENSG00000138722-MMRN1/blood+protein	0.0002	0
Q86YZ3	14	1	2850	7.5	Both	Hornerin	HRNR	Developmental protein	Keratinization		0.00018			4	0	11	0	15	0	2.75	0	0.00018	https://www.proteinatlas.org/ENSG00000197915-HRNR/blood+protein
P12821	11		1306	11	PowerNovo	Angiotensin-converting enzyme	ACE	Calmodulin-binding Carboxypeptidase Hydrolase Metalloprotease Protease			0.00017			3	0	8	0	11	0	2.66667	0	0.00017	https://www.proteinatlas.org/ENSG00000159640-ACE/blood+protein
P07437	13		444	13	PowerNovo	Tubulin beta chain	TUBB				0.00017			10	0	3	0	13	0	-3.33333	0	0.00017	https://www.proteinatlas.org/ENSG00000196230-TUBB/blood+protein
Q92496	49	1	578	25	Both	Complement factor H-related protein 4	CFHR4				0.00017			22	0	28	0	50	0	1.27273	0	0.00017	https://www.proteinatlas.org/ENSG00000134365-CFHR4/blood+protein
P22352	15	63	226	39	Both	Glutathione peroxidase 3	GPX3	Oxidoreductase Peroxidase		6e-05	0.00015	https://www.sciencedirect.com/topics/pharmacology-toxicology-and-pharmaceutical-science/glutathione-peroxidase-3		44	9	19	6	63	15	-2.31579	-1.5	0.0062	https://www.proteinatlas.org/ENSG00000211445-GPX3/blood+protein	0.000105	4.5e-05
P02771	76	1	609	38.5	Both	Alpha-fetoprotein	AFP				0.00015			33	1	43	0	76	1	1.30303	1	0.00015	https://www.proteinatlas.org/ENSG00000081051-AFP/blood+protein
P11142	17		646	17	PowerNovo	Heat shock cognate 71 kDa protein	HSPA8	Chaperone Hydrolase Repressor	Transcription regulation	0.00014	0.00014	https://www.proteinatlas.org/ENSG00000109971-HSPA8/blood+protein		8	0	9	0	17	0	1.125	0	0.00014	https://www.proteinatlas.org/ENSG00000109971-HSPA8/blood+protein	0.00014	0
P68366	13		448	13	PowerNovo	Tubulin alpha-4A chain	TUBA4A	Hydrolase			0.00013			9	0	4	0	13	0	-2.25	0	0.00013	https://www.proteinatlas.org/ENSG00000127824-TUBA4A/blood+protein
A0A0C4DH39	46		117	46	PowerNovo	Immunoglobulin heavy variable 1-58	IGHV1-58		Adaptive immunity Immunity		0.00012			18	0	28	0	46	0	1.55556	0	0.00012	https://www.proteinatlas.org/ENSG00000211968-IGHV1-58/blood+protein
P11047	14		1609	14	PowerNovo	Laminin subunit gamma-1	LAMC1		Cell adhesion		0.0001			7	0	7	0	14	0	1	0	0.0001	https://www.proteinatlas.org/ENSG00000135862-LAMC1/blood+protein
P31946	21		246	21	PowerNovo	14-3-3 protein beta/alpha	YWHAB		Host-virus interaction	9.7e-05	9.7e-05	https://www.proteinatlas.org/ENSG00000166913-YWHAB/blood+protein		12	0	9	0	21	0	-1.33333	0	9.7e-05	https://www.proteinatlas.org/ENSG00000166913-YWHAB/blood+protein	9.7e-05	0
O00151		20	329	20	MaxQuant	PDZ and LIM domain protein 1	PDLIM1			9.3e-05	9.3e-05	https://www.proteinatlas.org/ENSG00000107438-PDLIM1/blood+protein		9	0	11	0	20	0	1.22222	0	9.3e-05	https://www.proteinatlas.org/ENSG00000107438-PDLIM1/blood+protein	9.3e-05	0
P05546	33	93	499	63	Both	Heparin cofactor 2	SERPIND1	Heparin-binding Protease inhibitor Serine protease inhibitor	Hemostasis	8.5e-05	8.5e-05	https://www.sciencedirect.com/topics/medicine-and-dentistry/heparin-cofactor-ii#:~:text=Heparin%20co%2Dfactor%20II%20(HCII,life%20of%202%E2%80%933%20days.		48	24	45	9	93	33	-1.06667	-2.66667	0.05	https://www.proteinatlas.org/ENSG00000099937-SERPIND1/blood+protein	8.5e-05	0
A1L4H1	27		1573	27	PowerNovo	Soluble scavenger receptor cysteine-rich domain-containing protein SSC5D	SSC5D	Developmental protein Receptor	Immunity Innate immunity	8.1e-05	8.1e-05	https://www.proteinatlas.org/ENSG00000179954-SSC5D/blood+protein		12	0	15	0	27	0	1.25	0	8.8e-05	https://www.proteinatlas.org/ENSG00000179954-SSC5D/blood+protein	8.1e-05	0
P02008	25	19	142	22	Both	Hemoglobin subunit zeta	HBZ		Oxygen transport Transport		8e-05			20	0	18	6	38	6	-1.11111	6	8e-05	https://www.proteinatlas.org/ENSG00000130656-HBZ/blood+protein
P01854	16	2	546	9	Both	Immunoglobulin heavy constant epsilon	IGHE		Adaptive immunity Immunity Inflammatory response		7.7e-05			11	0	7	0	18	0	-1.57143	0	7.7e-05	https://www.proteinatlas.org/ENSG00000211891-IGHE/blood+protein
Q96KG7	21		1140	21	PowerNovo	Multiple epidermal growth factor-like domains protein 10	MEGF10		Cell adhesion Myogenesis Phagocytosis	7.3e-05	7.3e-05	https://www.proteinatlas.org/ENSG00000145794-MEGF10/blood+protein		10	0	11	0	21	0	1.1	0	7.3e-05	https://www.proteinatlas.org/ENSG00000145794-MEGF10/blood+protein	7.3e-05	0
P61981	22		247	22	PowerNovo	14-3-3 protein gamma	YWHAG			6.6e-05	6.6e-05	https://www.proteinatlas.org/ENSG00000170027-YWHAG/blood+protein		13	0	9	0	22	0	-1.44444	0	6.6e-05	https://www.proteinatlas.org/ENSG00000170027-YWHAG/blood+protein	6.6e-05	0
P69905	91	97	142	94	Both	Hemoglobin subunit alpha	HBA1		Oxygen transport Transport	6e-05	6e-05	https://www.abcam.com/products/elisa-kits/human-hemoglobin-subunit-alpha-elisa-kit-ab219049.html#:~:text=The%20mean%20Hemoglobin%20subunit%20alpha,400%C2%B5g%2FmL%20in%20whole%20blood.		48	44	50	46	98	90	1.04167	1.04545	0.014	https://www.proteinatlas.org/ENSG00000206172-HBA1/blood+protein	6e-05	0
P27348	21		245	21	PowerNovo	14-3-3 protein theta	YWHAQ			4.9e-05	4.9e-05	https://www.proteinatlas.org/ENSG00000134308-YWHAQ/blood+protein		11	0	10	0	21	0	-1.1	0	4.9e-05	https://www.proteinatlas.org/ENSG00000134308-YWHAQ/blood+protein	4.9e-05	0
A0A0B4J1Y8	5	17	123	11	Both	Immunoglobulin lambda variable 9-49	IGLV9-49		Adaptive immunity Immunity	4.3e-05	4.3e-05	https://www.proteinatlas.org/ENSG00000223350-IGLV9-49/blood+protein		7	0	14	1	21	1	2	1	4.3e-05	https://www.proteinatlas.org/ENSG00000223350-IGLV9-49/blood+protein	4.3e-05	0
Q04917	19		246	19	PowerNovo	14-3-3 protein eta	YWHAH			4.2e-05	4.2e-05	https://www.proteinatlas.org/ENSG00000128245-YWHAH/blood+protein		11	0	8	0	19	0	-1.375	0	4.2e-05	https://www.proteinatlas.org/ENSG00000128245-YWHAH/blood+protein	4.2e-05	0
A0A075B6H8	11		117	11	PowerNovo	Probable non-functional immunoglobulin kappa variable 1D-42	IGKV1D-42		Adaptive immunity Immunity		4.1e-05			7	0	4	0	11	0	-1.75	0	4.1e-05	https://www.proteinatlas.org/ENSG00000211633-IGKV1D-42/blood+protein
P08582	34		738	34	PowerNovo	Melanotransferrin	MELTF		Ion transport Iron transport Transport	4.1e-05	4.1e-05	https://www.proteinatlas.org/ENSG00000163975-MELTF/blood+protein		15	0	19	0	34	0	1.26667	0	4.1e-05	https://www.proteinatlas.org/ENSG00000163975-MELTF/blood+protein	4.1e-05	0
P02753	83	99	201	91	Both	Retinol-binding protein 4	RBP4		Sensory transduction Transport Vision	4e-05	4e-05	https://pubmed.ncbi.nlm.nih.gov/30025358/		49	39	51	43	100	82	1.04082	1.10256	0.21	https://www.proteinatlas.org/ENSG00000138207-RBP4/blood+protein	4e-05	0
P08670	18		466	18	PowerNovo	Vimentin	VIM		Host-virus interaction	3.5e-05	3.5e-05	https://www.proteinatlas.org/ENSG00000026025-VIM/blood+protein		11	0	7	0	18	0	-1.57143	0	3.5e-05	https://www.proteinatlas.org/ENSG00000026025-VIM/blood+protein	3.5e-05	0
Q9UIB8	20		345	20	PowerNovo	SLAM family member 5	CD84	Receptor	Adaptive immunity Autophagy Cell adhesion Immunity Innate immunity	3.5e-05	3.5e-05	https://www.proteinatlas.org/ENSG00000066294-CD84/blood+protein		7	0	13	0	20	0	1.85714	0	3.5e-05	https://www.proteinatlas.org/ENSG00000066294-CD84/blood+protein	3.5e-05	0
P05156	35	94	583	64.5	Both	Complement factor I	CFI	Hydrolase Protease Serine protease	Complement pathway	3.5e-05	3.5e-05	https://en.wikipedia.org/wiki/Complement_factor_I#:~:text=It%20is%20a%20soluble%20glycoprotein,concentration%20of%2035%20%CE%BCg%2FmL.		45	7	49	28	94	35	1.08889	4	0.012	https://www.proteinatlas.org/ENSG00000205403-CFI/blood+protein	3.5e-05	0
Q14956	30		572	30	PowerNovo	Transmembrane glycoprotein NMB	GPNMB			3.3e-05	3.3e-05	https://www.proteinatlas.org/ENSG00000136235-GPNMB/blood+protein		15	0	15	0	30	0	1	0	3.3e-05	https://www.proteinatlas.org/ENSG00000136235-GPNMB/blood+protein	3.3e-05	0
P12270	19	1	2363	10	Both	Nucleoprotein TPR	TPR		Cell cycle Cell division Mitosis mRNA transport Protein transport Translocation Transport		3e-05			6	0	14	0	20	0	2.33333	0	3e-05	https://www.proteinatlas.org/ENSG00000047410-TPR/blood+protein
Q02818	11		461	11	PowerNovo	Nucleobindin-1	NUCB1	DNA-binding Guanine-nucleotide releasing factor			2.7e-05			8	0	3	0	11	0	-2.66667	0	2.7e-05	https://www.proteinatlas.org/ENSG00000104805-NUCB1/blood+protein
O60888	20		179	20	PowerNovo	Protein CutA	CUTA			2.6e-05	2.6e-05	https://www.proteinatlas.org/ENSG00000112514-CUTA/blood+protein		18	0	2	0	20	0	-9	0	2.6e-05	https://www.proteinatlas.org/ENSG00000112514-CUTA/blood+protein	2.6e-05	0
P02775	1	67	128	34	Both	Platelet basic protein	PPBP	Antibiotic Antimicrobial Cytokine Growth factor Mitogen	Chemotaxis	2.5e-05	2.5e-05	https://www.proteinatlas.org/ENSG00000163736-PPBP/blood+protein		38	1	29	0	67	1	-1.31034	1	0.0029	https://www.proteinatlas.org/ENSG00000163736-PPBP/blood+protein	2.5e-05	0
P02776	2	47	101	24.5	Both	Platelet factor 4	PF4	Cytokine Heparin-binding	Chemotaxis	4e-06	2.4e-05	https://pubmed.ncbi.nlm.nih.gov/749930/#:~:text=Plasma%20levels%20of%20PF4%20are,median%20of%207.4%20ng%2Fml.		28	1	19	1	47	2	-1.47368	1		https://www.proteinatlas.org/ENSG00000163737-PF4/blood+protein	1.4e-05	1e-05
Q5D862	10		2391	10	PowerNovo	Filaggrin-2	FLG2			2.1e-05	2.1e-05	https://www.proteinatlas.org/ENSG00000143520-FLG2/blood+protein		3	0	7	0	10	0	2.33333	0	2.1e-05	https://www.proteinatlas.org/ENSG00000143520-FLG2/blood+protein	2.1e-05	0
O43852	14		315	14	PowerNovo	Calumenin	CALU				2.1e-05			8	0	6	0	14	0	-1.33333	0	2.1e-05	https://www.proteinatlas.org/ENSG00000128595-CALU/blood+protein
P08319	10		380	10	PowerNovo	All-trans-retinol dehydrogenase [NAD(+)] ADH4	ADH4	Oxidoreductase	Lipid metabolism	2e-05	2e-05	https://www.proteinatlas.org/ENSG00000198099-ADH4/blood+protein		8	0	2	0	10	0	-4	0	2e-05	https://www.proteinatlas.org/ENSG00000198099-ADH4/blood+protein	2e-05	0
P29966	20		332	20	PowerNovo	Myristoylated alanine-rich C-kinase substrate	MARCKS	Actin-binding Calmodulin-binding		1.9e-05	1.9e-05	https://www.proteinatlas.org/ENSG00000277443-MARCKS/blood+protein		12	0	8	0	20	0	-1.5	0	1.9e-05	https://www.proteinatlas.org/ENSG00000277443-MARCKS/blood+protein	1.9e-05	0
P10809	14		573	14	PowerNovo	60 kDa heat shock protein, mitochondrial	HSPD1	Chaperone Isomerase	Host-virus interaction		1.8e-05			9	0	5	0	14	0	-1.8	0	1.8e-05	https://www.proteinatlas.org/ENSG00000144381-HSPD1/blood+protein
P16112	14		2530	14	PowerNovo	Aggrecan core protein	ACAN				1.7e-05			7	0	7	0	14	0	1	0	1.7e-05	https://www.proteinatlas.org/ENSG00000157766-ACAN/blood+protein
O00462	1	18	879	9.5	Both	Beta-mannosidase	MANBA	Glycosidase Hydrolase		1.5e-05	1.5e-05	https://www.proteinatlas.org/ENSG00000109323-MANBA/blood+protein		7	0	12	0	19	0	1.71429	0	1.5e-05	https://www.proteinatlas.org/ENSG00000109323-MANBA/blood+protein	1.5e-05	0
Q16378	13		134	13	PowerNovo	Proline-rich protein 4	PRR4				1.4e-05			5	0	8	0	13	0	1.6	0	1.4e-05	https://www.proteinatlas.org/ENSG00000111215-PRR4/blood+protein
P27824	14		592	14	PowerNovo	Calnexin	CANX	Chaperone	Host-virus interaction		1.3e-05			9	0	5	0	14	0	-1.8	0	1.3e-05	https://www.proteinatlas.org/ENSG00000127022-CANX/blood+protein
P22626	15		353	15	PowerNovo	Heterogeneous nuclear ribonucleoproteins A2/B1	HNRNPA2B1	Ribonucleoprotein RNA-binding	Transport	1.1e-05	1.1e-05	https://www.proteinatlas.org/ENSG00000122566-HNRNPA2B1/blood+protein		9	0	6	0	15	0	-1.5	0	1.1e-05	https://www.proteinatlas.org/ENSG00000122566-HNRNPA2B1/blood+protein	1.1e-05	0
P48059	11		325	11	PowerNovo	LIM and senescent cell antigen-like-containing domain protein 1	LIMS1				1e-05			7	0	4	0	11	0	-1.75	0	1e-05	https://www.proteinatlas.org/ENSG00000169756-LIMS1/blood+protein
O94973	14		939	14	PowerNovo	AP-2 complex subunit alpha-2	AP2A2		Endocytosis Protein transport Transport		1e-05			14	0	0	0	14	0	14	0	1e-05	https://www.proteinatlas.org/ENSG00000183020-AP2A2/blood+protein
Q09666	32		5890	32	PowerNovo	Neuroblast differentiation-associated protein AHNAK	AHNAK			1e-05	1e-05	https://www.proteinatlas.org/ENSG00000124942-AHNAK/blood+protein		17	0	15	0	32	0	-1.13333	0	1e-05	https://www.proteinatlas.org/ENSG00000124942-AHNAK/blood+protein	1e-05	0
A8K2U0	62		1454	62	PowerNovo	Alpha-2-macroglobulin-like protein 1	A2ML1	Protease inhibitor Serine protease inhibitor		1e-05	1e-05	https://www.proteinatlas.org/ENSG00000166535-A2ML1/blood+protein		37	0	25	0	62	0	-1.48	0	1e-05	https://www.proteinatlas.org/ENSG00000166535-A2ML1/blood+protein	1e-05	0
P09651	12		372	12	PowerNovo	Heterogeneous nuclear ribonucleoprotein A1	HNRNPA1	Ribonucleoprotein RNA-binding	Host-virus interaction mRNA processing mRNA splicing mRNA transport Transport		9.3e-06			8	0	4	0	12	0	-2	0	9.3e-06	https://www.proteinatlas.org/ENSG00000135486-HNRNPA1/blood+protein
P56199	2	10	1179	6	Both	Integrin alpha-1	ITGA1	Integrin Receptor	Cell adhesion	6.3e-06	6.3e-06	https://www.proteinatlas.org/ENSG00000213949-ITGA1/blood+protein		8	1	3	0	11	1	-2.66667	1	6.3e-06	https://www.proteinatlas.org/ENSG00000213949-ITGA1/blood+protein	6.3e-06	0
Q9Y6V0	10		5142	10	PowerNovo	Protein piccolo	PCLO			6e-06	6e-06	https://www.proteinatlas.org/ENSG00000186472-PCLO/blood+protein		7	0	3	0	10	0	-2.33333	0	6e-06	https://www.proteinatlas.org/ENSG00000186472-PCLO/blood+protein	6e-06	0
P29279	57		349	57	PowerNovo	CCN family member 2	CCN2	Heparin-binding	Cell adhesion DNA synthesis	6e-06	6e-06	https://www.proteinatlas.org/ENSG00000118523-CCN2/blood+protein		28	0	29	0	57	0	1.03571	0	5.9e-06	https://www.proteinatlas.org/ENSG00000118523-CCN2/blood+protein	6e-06	0
P51884	21	79	338	50	Both	Lumican	LUM			4.6e-06	4.6e-06	https://www.ncbi.nlm.nih.gov/pmc/articles/PMC7932520/		38	11	42	9	80	20	1.10526	-1.22222	0.029	https://www.proteinatlas.org/ENSG00000139329-LUM/blood+protein	4.6e-06	0
Q6NUS6	13		607	13	PowerNovo	Tectonic-3	TCTN3		Apoptosis Cilium biogenesis/degradation		4.4e-06			0	0	13	0	13	0	13	0	4.4e-06	https://www.proteinatlas.org/ENSG00000119977-TCTN3/blood+protein
P01715	70		115	70	PowerNovo	Immunoglobulin lambda variable 3-1	IGLV3-1		Adaptive immunity Immunity	4.3e-06	4.3e-06	https://www.proteinatlas.org/ENSG00000211673-IGLV3-1/blood+protein		30	0	40	0	70	0	1.33333	0	0.0043	https://www.proteinatlas.org/ENSG00000211673-IGLV3-1/blood+protein	4.3e-06	0
Q9BT09	14		278	14	PowerNovo	Protein canopy homolog 3	CNPY3	Chaperone	Immunity Innate immunity		4.1e-06			6	0	8	0	14	0	1.33333	0	4.1e-06	https://www.proteinatlas.org/ENSG00000137161-CNPY3/blood+protein
Q9BQS7	40		1158	40	PowerNovo	Hephaestin	HEPH	Oxidoreductase	Copper transport Ion transport	3.7e-06	3.7e-06	https://www.proteinatlas.org/ENSG00000089472-HEPH/blood+protein		31	0	9	0	40	0	-3.44444	0	3.7e-06	https://www.proteinatlas.org/ENSG00000089472-HEPH/blood+protein	3.7e-06	0
P49327	4	86	2511	45	Both	Fatty acid synthase	FASN	Hydrolase Lyase Multifunctional enzyme Oxidoreductase Transferase	Fatty acid biosynthesis Fatty acid metabolism Lipid biosynthesis Lipid metabolism	3.4e-05	3.4e-06	https://www.proteinatlas.org/ENSG00000169710-FASN/blood+protein		38	2	48	2	86	4	1.26316	1	3.4e-06	https://www.proteinatlas.org/ENSG00000169710-FASN/blood+protein	1.87e-05	-1.53e-05
Q06278	1	15	1338	8	Both	Aldehyde oxidase	AOX1	Oxidoreductase	Lipid metabolism	3.3e-06	3.3e-06	https://www.proteinatlas.org/ENSG00000138356-AOX1/blood+protein		10	0	6	0	16	0	-1.66667	0	3.3e-06	https://www.proteinatlas.org/ENSG00000138356-AOX1/blood+protein	3.3e-06	0
Q96C24		35	671	35	MaxQuant	Synaptotagmin-like protein 4	SYTL4			3.3e-06	3.3e-06	https://www.proteinatlas.org/ENSG00000102362-SYTL4/blood+protein		12	0	23	0	35	0	1.91667	0	3.3e-06	https://www.proteinatlas.org/ENSG00000102362-SYTL4/blood+protein	3.3e-06	0
Q05707	10		1796	10	PowerNovo	Collagen alpha-1(XIV) chain	COL14A1		Cell adhesion	3.2e-06	3.2e-06	https://www.proteinatlas.org/ENSG00000187955-COL14A1/blood+protein		8	0	2	0	10	0	-4	0	3.2e-06	https://www.proteinatlas.org/ENSG00000187955-COL14A1/blood+protein	3.2e-06	0
P01717	17		112	17	PowerNovo	Immunoglobulin lambda variable 3-25	IGLV3-25		Adaptive immunity Immunity	3.2e-06	3.2e-06	https://www.proteinatlas.org/ENSG00000211659-IGLV3-25/blood+protein		6	0	11	0	17	0	1.83333	0	0.0032	https://www.proteinatlas.org/ENSG00000211659-IGLV3-25/blood+protein	3.2e-06	0
P07203	11		203	11	PowerNovo	Glutathione peroxidase 1	GPX1	Oxidoreductase Peroxidase	Lipid metabolism		3.1e-06			5	0	6	0	11	0	1.2	0	3.1e-06	https://www.proteinatlas.org/ENSG00000233276-GPX1/blood+protein
O60909		10	372	10	MaxQuant	Beta-1,4-galactosyltransferase 2	B4GALT2	Glycosyltransferase Transferase		3.1e-06	3.1e-06	https://www.proteinatlas.org/ENSG00000117411-B4GALT2/blood+protein		6	0	4	0	10	0	-1.5	0	3.1e-06	https://www.proteinatlas.org/ENSG00000117411-B4GALT2/blood+protein	3.1e-06	0
Q99536	10		393	10	PowerNovo	Synaptic vesicle membrane protein VAT-1 homolog	VAT1	Oxidoreductase		2.7e-06	2.7e-06	https://www.proteinatlas.org/ENSG00000108828-VAT1/blood+protein		6	0	4	0	10	0	-1.5	0	2.7e-06	https://www.proteinatlas.org/ENSG00000108828-VAT1/blood+protein	2.7e-06	0
Q8IZJ3	91		1885	91	PowerNovo	C3 and PZP-like alpha-2-macroglobulin domain-containing protein 8	CPAMD8	Protease inhibitor Serine protease inhibitor		2.7e-06	2.7e-06	https://www.proteinatlas.org/ENSG00000160111-CPAMD8/blood+protein		45	0	46	0	91	0	1.02222	0	2.7e-06	https://www.proteinatlas.org/ENSG00000160111-CPAMD8/blood+protein	2.7e-06	0
P17948	1	12	1338	6.5	Both	Vascular endothelial growth factor receptor 1	FLT1	Developmental protein Kinase Receptor Transferase Tyrosine-protein kinase	Angiogenesis Chemotaxis Differentiation	7.9e-08	2.4e-06	https://www.proteinatlas.org/ENSG00000102755-FLT1/blood+protein		0	0	13	0	13	0	13	0	8.7e-08	https://www.proteinatlas.org/ENSG00000102755-FLT1/blood+protein	1.2395e-06	1.1605e-06
P07949	26	2	1114	14	Both	Proto-oncogene tyrosine-protein kinase receptor Ret	RET	Kinase Transferase Tyrosine-protein kinase	Cell adhesion		2.1e-06			19	0	9	0	28	0	-2.11111	0	2.1e-06	https://www.proteinatlas.org/ENSG00000165731-RET/blood+protein
Q14114	10		963	10	PowerNovo	Low-density lipoprotein receptor-related protein 8	LRP8	Receptor	Endocytosis Host-virus interaction	2e-06	2e-06	https://www.proteinatlas.org/ENSG00000157193-LRP8/blood+protein		3	0	7	0	10	0	2.33333	0	2e-06	https://www.proteinatlas.org/ENSG00000157193-LRP8/blood+protein	2e-06	0
O15230	11		3695	11	PowerNovo	Laminin subunit alpha-5	LAMA5		Cell adhesion		1.8e-06			5	0	6	0	11	0	1.2	0	1.8e-06	https://www.proteinatlas.org/ENSG00000130702-LAMA5/blood+protein
P51991	12		378	12	PowerNovo	Heterogeneous nuclear ribonucleoprotein A3	HNRNPA3	Ribonucleoprotein RNA-binding	mRNA processing mRNA splicing		1.8e-06			5	0	7	0	12	0	1.4	0	1.8e-06	https://www.proteinatlas.org/ENSG00000170144-HNRNPA3/blood+protein
P23490	15		312	15	PowerNovo	Loricrin	LORICRIN		Keratinization	1.8e-06	1.8e-06	https://www.proteinatlas.org/ENSG00000203782-LORICRIN/blood+protein		5	0	10	0	15	0	2	0	1.8e-06	https://www.proteinatlas.org/ENSG00000203782-LORICRIN/blood+protein	1.8e-06	0
P01266	32		2768	32	PowerNovo	Thyroglobulin	TG	Hormone Thyroid hormone	Thyroid hormones biosynthesis	1.6e-06	1.6e-06	https://www.proteinatlas.org/ENSG00000042832-TG/blood+protein		15	0	17	0	32	0	1.13333	0	1.6e-06	https://www.proteinatlas.org/ENSG00000042832-TG/blood+protein	1.6e-06	0
O00339	11		956	11	PowerNovo	Matrilin-2	MATN2				1.5e-06			9	0	2	0	11	0	-4.5	0	1.5e-06	https://www.proteinatlas.org/ENSG00000132561-MATN2/blood+protein
P48643	2	12	541	7	Both	T-complex protein 1 subunit epsilon	CCT5	Chaperone		1.4e-06	1.4e-06	https://www.proteinatlas.org/ENSG00000150753-CCT5/blood+protein		8	0	6	0	14	0	-1.33333	0	1.4e-06	https://www.proteinatlas.org/ENSG00000150753-CCT5/blood+protein	1.4e-06	0
Q9HCU4	16		2923	16	PowerNovo	Cadherin EGF LAG seven-pass G-type receptor 2	CELSR2	Developmental protein G-protein coupled receptor Receptor Transducer		1.3e-06	1.3e-06	https://www.proteinatlas.org/ENSG00000143126-CELSR2/blood+protein		5	0	11	0	16	0	2.2	0	1.3e-06	https://www.proteinatlas.org/ENSG00000143126-CELSR2/blood+protein	1.3e-06	0
Q9Y490	27		2541	27	PowerNovo	Talin-1	TLN1		Host-virus interaction	1.3e-06	1.3e-06	https://www.proteinatlas.org/ENSG00000137076-TLN1/blood+protein		15	0	12	0	27	0	-1.25	0	0.0013	https://www.proteinatlas.org/ENSG00000137076-TLN1/blood+protein	1.3e-06	0
P58107	21	4	5088	12.5	Both	Epiplakin	EPPK1				1.2e-06			18	0	7	0	25	0	-2.57143	0	1.2e-06	https://www.proteinatlas.org/ENSG00000261150-EPPK1/blood+protein
Q5MNV8	29		452	29	PowerNovo	F-box only protein 47	FBXO47		Ubl conjugation pathway	1.2e-06	1.2e-06	https://www.proteinatlas.org/ENSG00000189182-KRT77/blood+protein		9	0	20	0	29	0	2.22222	0		https://www.proteinatlas.org/ENSG00000204952-FBXO47/blood+protein	1.2e-06	0
Q9Y6N6	11		1575	11	PowerNovo	Laminin subunit gamma-3	LAMC3		Cell adhesion		1.1e-06			5	0	6	0	11	0	1.2	0	1.1e-06	https://www.proteinatlas.org/ENSG00000050555-LAMC3/blood+protein
Q15818	31		432	31	PowerNovo	Neuronal pentraxin-1	NPTX1			1.1e-06	1.1e-06	https://www.proteinatlas.org/ENSG00000171246-NPTX1/blood+protein		13	0	18	0	31	0	1.38462	0	1.1e-06	https://www.proteinatlas.org/ENSG00000171246-NPTX1/blood+protein	1.1e-06	0
O43149	77		2961	77	PowerNovo	Zinc finger ZZ-type and EF-hand domain-containing protein 1	ZZEF1	Activator	Transcription Transcription regulation	1.1e-06	1.1e-06	https://www.proteinatlas.org/ENSG00000074755-ZZEF1/blood+protein		36	0	41	0	77	0	1.13889	0	1.1e-06	https://www.proteinatlas.org/ENSG00000074755-ZZEF1/blood+protein	1.1e-06	0
P07357	14	80	584	47	Both	Complement component C8 alpha chain	C8A		Complement alternate pathway Complement pathway Cytolysis Immunity Innate immunity	1e-06	1e-06	https://bmbl.bmi.osumc.edu/HBFP/index.php/Home/Query/byprotein.html		45	9	35	5	80	14	-1.28571	-1.8	0.0064	https://www.proteinatlas.org/ENSG00000157131-C8A/blood+protein	1e-06	0
P22792	20	42	545	31	Both	Carboxypeptidase N subunit 2	CPN2			1e-06	1e-06	https://bmbl.bmi.osumc.edu/HBFP/index.php/Home/Query/byprotein.html		27	19	15	1	42	20	-1.8	-19	0.025	https://www.proteinatlas.org/ENSG00000178772-CPN2/blood+protein	1e-06	0
Q03188	29		943	29	PowerNovo	Centromere protein C	CENPC	DNA-binding	Cell cycle Cell division Mitosis	1e-06	1e-06	https://bmbl.bmi.osumc.edu/HBFP/index.php/Home/Query/byprotein.html		22	0	7	0	29	0	-3.14286	0		https://www.proteinatlas.org/ENSG00000145241-CENPC/blood+protein	1e-06	0
P62081	41		194	41	PowerNovo	40S ribosomal protein S7	RPS7	Ribonucleoprotein Ribosomal protein		1e-06	1e-06	https://bmbl.bmi.osumc.edu/HBFP/index.php/Home/Query/byprotein.html		22	0	19	0	41	0	-1.15789	0	8.2e-07	https://www.proteinatlas.org/ENSG00000171863-RPS7/blood+protein	1e-06	0
Q8WZ42	50	2	34350	26	Both	Titin	TTN	Calmodulin-binding Kinase Serine/threonine-protein kinase Transferase		1e-06	1e-06	https://bmbl.bmi.osumc.edu/HBFP/index.php/Home/Query/byprotein.html		32	0	20	0	52	0	-1.6	0	1.6e-05	https://www.proteinatlas.org/ENSG00000155657-TTN/blood+protein	1e-06	0
P98161	17	1	4303	9	Both	Polycystin-1	PKD1		Wnt signaling pathway		8.4e-07			10	0	8	0	18	0	-1.25	0	8.4e-07	https://www.proteinatlas.org/ENSG00000008710-PKD1/blood+protein
O95407	20		300	20	PowerNovo	Tumor necrosis factor receptor superfamily member 6B	TNFRSF6B	Receptor	Apoptosis	6.4e-08	7.4e-07	https://www.proteinatlas.org/ENSG00000243509-TNFRSF6B/blood+protein		18	0	2	0	20	0	-9	0		https://www.proteinatlas.org/ENSG00000243509-TNFRSF6B/blood+protein	4.02e-07	3.38e-07
Q92945	20		711	20	PowerNovo	Far upstream element-binding protein 2	KHSRP	DNA-binding RNA-binding	Transcription regulation Transport	7.1e-07	7.1e-07	https://www.proteinatlas.org/ENSG00000088247-KHSRP/blood+protein		6	0	14	0	20	0	2.33333	0	7.1e-07	https://www.proteinatlas.org/ENSG00000088247-KHSRP/blood+protein	7.1e-07	0
A6NMZ7	27		2263	27	PowerNovo	Collagen alpha-6(VI) chain	COL6A6		Cell adhesion	7e-07	7e-07	https://www.proteinatlas.org/ENSG00000206384-COL6A6/blood+protein		12	0	15	0	27	0	1.25	0	7e-07	https://www.proteinatlas.org/ENSG00000206384-COL6A6/blood+protein	7e-07	0
P05204	12		90	12	PowerNovo	Non-histone chromosomal protein HMG-17	HMGN2	DNA-binding			6.4e-07			3	0	9	0	12	0	3	0	6.4e-07	https://www.proteinatlas.org/ENSG00000198830-HMGN2/blood+protein
P24347	20		488	20	PowerNovo	Stromelysin-3	MMP11	Hydrolase Metalloprotease Protease	Collagen degradation	6.4e-07	6.4e-07	https://www.proteinatlas.org/ENSG00000099953-MMP11/blood+protein		11	0	9	0	20	0	-1.22222	0	6.4e-07	https://www.proteinatlas.org/ENSG00000099953-MMP11/blood+protein	6.4e-07	0
Q96GP6	25		871	25	PowerNovo	Scavenger receptor class F member 2	SCARF2	Receptor	Cell adhesion	5.8e-07	5.8e-07	https://www.proteinatlas.org/ENSG00000244486-SCARF2/blood+protein		5	0	20	0	25	0	4	0	5.8e-07	https://www.proteinatlas.org/ENSG00000244486-SCARF2/blood+protein	5.8e-07	0
P61163	18		376	18	PowerNovo	Alpha-centractin	ACTR1A			5.6e-07	5.6e-07	https://www.proteinatlas.org/ENSG00000138107-ACTR1A/blood+protein		17	0	1	0	18	0	-17	0	5.6e-07	https://www.proteinatlas.org/ENSG00000138107-ACTR1A/blood+protein	5.6e-07	0
Q9C0B1	14	1	505	7.5	Both	Alpha-ketoglutarate-dependent dioxygenase FTO	FTO	Dioxygenase Oxidoreductase Transferase			5.4e-07			4	0	11	0	15	0	2.75	0	5.4e-07	https://www.proteinatlas.org/ENSG00000140718-FTO/blood+protein
Q6PJW8	15		725	15	PowerNovo	Consortin	CNST			4.8e-07	4.8e-07	https://www.proteinatlas.org/ENSG00000162852-CNST/blood+protein		12	0	3	0	15	0	-4	0	4.8e-07	https://www.proteinatlas.org/ENSG00000162852-CNST/blood+protein	4.8e-07	0
P35637	16		526	16	PowerNovo	RNA-binding protein FUS	FUS	DNA-binding RNA-binding		4.8e-07	4.8e-07	https://www.proteinatlas.org/ENSG00000089280-FUS/blood+protein		11	0	5	0	16	0	-2.2	0	4.8e-07	https://www.proteinatlas.org/ENSG00000089280-FUS/blood+protein	4.8e-07	0
Q9NX62	36		359	36	PowerNovo	Golgi-resident adenosine 3',5'-bisphosphate 3'-phosphatase	BPNT2	Hydrolase		4.8e-07	4.8e-07	https://www.proteinatlas.org/ENSG00000104331-BPNT2/blood+protein		21	0	15	0	36	0	-1.4	0	4.8e-07	https://www.proteinatlas.org/ENSG00000104331-BPNT2/blood+protein	4.8e-07	0
Q8IV08	17		490	17	PowerNovo	5'-3' exonuclease PLD3	PLD3	Exonuclease Hydrolase Nuclease	Immunity Inflammatory response	4.5e-07	4.5e-07	https://www.proteinatlas.org/ENSG00000105223-PLD3/blood+protein		5	0	12	0	17	0	2.4	0	4.5e-07	https://www.proteinatlas.org/ENSG00000105223-PLD3/blood+protein	4.5e-07	0
P37108	19		136	19	PowerNovo	Signal recognition particle 14 kDa protein	SRP14	Ribonucleoprotein RNA-binding		4.4e-07	4.4e-07	https://www.proteinatlas.org/ENSG00000140319-SRP14/blood+protein		12	0	7	0	19	0	-1.71429	0	4.4e-07	https://www.proteinatlas.org/ENSG00000140319-SRP14/blood+protein	4.4e-07	0
P0DP09	22		117	22	PowerNovo	Immunoglobulin kappa variable 1-13	IGKV1-13		Adaptive immunity Immunity	3.7e-07	3.7e-07	https://www.proteinatlas.org/ENSG00000276566-IGKV1D-13/blood+protein		17	0	5	0	22	0	-3.4	0	0.00037	https://www.proteinatlas.org/ENSG00000276566-IGKV1D-13/blood+protein	3.7e-07	0
P63104	22		245	22	PowerNovo	14-3-3 protein zeta/delta	YWHAZ			3.2e-07	3.2e-07	https://www.proteinatlas.org/ENSG00000164924-YWHAZ/blood+protein		12	0	10	0	22	0	-1.2	0	0.00032	https://www.proteinatlas.org/ENSG00000164924-YWHAZ/blood+protein	3.2e-07	0
Q9NYQ8	15		4349	15	PowerNovo	Protocadherin Fat 2	FAT2		Cell adhesion	3e-07	3e-07	https://www.proteinatlas.org/ENSG00000086570-FAT2/blood+protein		5	0	10	0	15	0	2	0	3e-07	https://www.proteinatlas.org/ENSG00000086570-FAT2/blood+protein	3e-07	0
Q96PE1	32		1338	32	PowerNovo	Adhesion G protein-coupled receptor A2	ADGRA2	G-protein coupled receptor Receptor Transducer	Angiogenesis Wnt signaling pathway	3e-07	3e-07	https://www.proteinatlas.org/ENSG00000020181-ADGRA2/blood+protein		17	0	15	0	32	0	-1.13333	0	2.7e-07	https://www.proteinatlas.org/ENSG00000020181-ADGRA2/blood+protein	3e-07	0
Q96P44		40	957	40	MaxQuant	Collagen alpha-1(XXI) chain	COL21A1			3e-07	3e-07	https://www.proteinatlas.org/ENSG00000124749-COL21A1/blood+protein		23	0	17	0	40	0	-1.35294	0	2.9e-07	https://www.proteinatlas.org/ENSG00000124749-COL21A1/blood+protein	3e-07	0
Q969P0	3	21	613	12	Both	Immunoglobulin superfamily member 8	IGSF8			2.8e-07	2.8e-07	https://www.proteinatlas.org/ENSG00000162729-IGSF8/blood+protein		7	0	16	1	23	1	2.28571	1	2.8e-07	https://www.proteinatlas.org/ENSG00000162729-IGSF8/blood+protein	2.8e-07	0
Q00577	14		322	14	PowerNovo	Transcriptional activator protein Pur-alpha	PURA	Activator DNA-binding	Transcription Transcription regulation		2.6e-07			7	0	7	0	14	0	1	0	2.6e-07	https://www.proteinatlas.org/ENSG00000185129-PURA/blood+protein
Q9BZZ2	24		1709	24	PowerNovo	Sialoadhesin	SIGLEC1		Cell adhesion Endocytosis	2.6e-07	2.6e-07	https://www.proteinatlas.org/ENSG00000088827-SIGLEC1/blood+protein		9	0	15	0	24	0	1.66667	0	2.6e-07	https://www.proteinatlas.org/ENSG00000088827-SIGLEC1/blood+protein	2.6e-07	0
Q9BSE5	21		352	21	PowerNovo	Guanidino acid hydrolase, mitochondrial	AGMAT	Hydrolase	Lipid metabolism	2.4e-07	2.4e-07	https://www.proteinatlas.org/ENSG00000116771-AGMAT/blood+protein		7	0	14	0	21	0	2	0	2.4e-07	https://www.proteinatlas.org/ENSG00000116771-AGMAT/blood+protein	2.4e-07	0
Q99459		37	802	37	MaxQuant	Cell division cycle 5-like protein	CDC5L	Activator DNA-binding RNA-binding	Transcription regulation	2.2e-08	2.2e-07	https://www.proteinatlas.org/ENSG00000096401-CDC5L/blood+protein		25	0	12	0	37	0	-2.08333	0	2.2e-08	https://www.proteinatlas.org/ENSG00000096401-CDC5L/blood+protein	1.21e-07	9.9e-08
O95425	12		2214	12	PowerNovo	Supervillin	SVIL	Actin-binding			2.1e-07			4	0	8	0	12	0	2	0	2.1e-07	https://www.proteinatlas.org/ENSG00000197321-SVIL/blood+protein
P15170	23		499	23	PowerNovo	Eukaryotic peptide chain release factor GTP-binding subunit ERF3A	GSPT1		Nonsense-mediated mRNA decay Protein biosynthesis	2.1e-07	2.1e-07	https://www.proteinatlas.org/ENSG00000103342-GSPT1/blood+protein		7	0	16	0	23	0	2.28571	0	2.1e-07	https://www.proteinatlas.org/ENSG00000103342-GSPT1/blood+protein	2.1e-07	0
P49589	1	12	748	6.5	Both	Cysteine--tRNA ligase, cytoplasmic	CARS1	Aminoacyl-tRNA synthetase Ligase	Protein biosynthesis	2e-07	2e-07	https://www.proteinatlas.org/ENSG00000110619-CARS1/blood+protein		12	0	1	0	13	0	-12	0	2e-07	https://www.proteinatlas.org/ENSG00000110619-CARS1/blood+protein	2e-07	0
P61201	10		443	10	PowerNovo	COP9 signalosome complex subunit 2	COPS2			1.9e-07	1.9e-07	https://www.proteinatlas.org/ENSG00000166200-COPS2/blood+protein		6	0	4	0	10	0	-1.5	0	1.9e-07	https://www.proteinatlas.org/ENSG00000166200-COPS2/blood+protein	1.9e-07	0
O75487	22		556	22	PowerNovo	Glypican-4	GPC4			1.9e-07	1.9e-07	https://www.proteinatlas.org/ENSG00000076716-GPC4/blood+protein		0	0	22	0	22	0	22	0	1.9e-07	https://www.proteinatlas.org/ENSG00000076716-GPC4/blood+protein	1.9e-07	0
P53602	67		400	67	PowerNovo	Diphosphomevalonate decarboxylase	MVD	Lyase	Cholesterol metabolism Lipid biosynthesis Lipid metabolism	1.7e-07	1.7e-07	https://www.proteinatlas.org/ENSG00000167508-MVD/blood+protein		32	0	35	0	67	0	1.09375	0	1.7e-07	https://www.proteinatlas.org/ENSG00000167508-MVD/blood+protein	1.7e-07	0
Q9UKE5	15		1360	15	PowerNovo	TRAF2 and NCK-interacting protein kinase	TNIK	Kinase Serine/threonine-protein kinase Transferase	Neurogenesis Wnt signaling pathway	1.6e-07	1.6e-07	https://www.proteinatlas.org/ENSG00000154310-TNIK/blood+protein		9	0	6	0	15	0	-1.5	0	1.6e-07	https://www.proteinatlas.org/ENSG00000154310-TNIK/blood+protein	1.6e-07	0
Q15165	18		354	18	PowerNovo	Serum paraoxonase/arylesterase 2	PON2	Hydrolase		1.6e-07	1.6e-07	https://www.proteinatlas.org/ENSG00000105854-PON2/blood+protein		12	0	6	0	18	0	-2	0	1.6e-07	https://www.proteinatlas.org/ENSG00000105854-PON2/blood+protein	1.6e-07	0
P52292	40		529	40	PowerNovo	Importin subunit alpha-1	KPNA2		Host-virus interaction Protein transport Transport	1.6e-07	1.6e-07	https://www.proteinatlas.org/ENSG00000182481-KPNA2/blood+protein		24	0	16	0	40	0	-1.5	0	1.6e-07	https://www.proteinatlas.org/ENSG00000182481-KPNA2/blood+protein	1.6e-07	0
O43312	12		755	12	PowerNovo	Protein MTSS 1	MTSS1	Actin-binding			1.4e-07			4	0	8	0	12	0	2	0	1.4e-07	https://www.proteinatlas.org/ENSG00000170873-MTSS1/blood+protein
Q9BXJ9	18		866	18	PowerNovo	N-alpha-acetyltransferase 15, NatA auxiliary subunit	NAA15	Developmental protein	Angiogenesis Differentiation Transcription Transcription regulation	1.4e-07	1.4e-07	https://www.proteinatlas.org/ENSG00000164134-NAA15/blood+protein		9	0	9	0	18	0	1	0	1.4e-07	https://www.proteinatlas.org/ENSG00000164134-NAA15/blood+protein	1.4e-07	0
Q92542	17		709	17	PowerNovo	Nicastrin	NCSTN		Notch signaling pathway	1.3e-07	1.3e-07	https://www.proteinatlas.org/ENSG00000162736-NCSTN/blood+protein		12	0	5	0	17	0	-2.4	0	1.3e-07	https://www.proteinatlas.org/ENSG00000162736-NCSTN/blood+protein	1.3e-07	0
Q92616	3	10	2671	6.5	Both	Stalled ribosome sensor GCN1	GCN1	Activator	Stress response Translation regulation	1.2e-07	1.2e-07	https://www.proteinatlas.org/ENSG00000089154-GCN1/blood+protein		11	0	2	0	13	0	-5.5	0	1.2e-07	https://www.proteinatlas.org/ENSG00000089154-GCN1/blood+protein	1.2e-07	0
Q9H2A2	10		487	10	PowerNovo	2-aminomuconic semialdehyde dehydrogenase	ALDH8A1	Oxidoreductase		1.1e-07	1.1e-07	https://www.proteinatlas.org/ENSG00000118514-ALDH8A1/blood+protein		4	0	6	0	10	0	1.5	0	1.1e-07	https://www.proteinatlas.org/ENSG00000118514-ALDH8A1/blood+protein	1.1e-07	0
Q99627	20		209	20	PowerNovo	COP9 signalosome complex subunit 8	COPS8			1.1e-07	1.1e-07	https://www.proteinatlas.org/ENSG00000198612-COPS8/blood+protein		14	0	6	0	20	0	-2.33333	0	1.1e-07	https://www.proteinatlas.org/ENSG00000198612-COPS8/blood+protein	1.1e-07	0
Q9GZV1	92		360	92	PowerNovo	Ankyrin repeat domain-containing protein 2	ANKRD2			1.1e-07	1.1e-07	https://www.proteinatlas.org/ENSG00000165887-ANKRD2/blood+protein		45	0	47	0	92	0	1.04444	0	1.1e-07	https://www.proteinatlas.org/ENSG00000165887-ANKRD2/blood+protein	1.1e-07	0
O75533	22		1304	22	PowerNovo	Splicing factor 3B subunit 1	SF3B1	RNA-binding	mRNA processing mRNA splicing	9.4e-08	9.4e-08	https://www.proteinatlas.org/ENSG00000115524-SF3B1/blood+protein		9	0	13	0	22	0	1.44444	0	9.4e-08	https://www.proteinatlas.org/ENSG00000115524-SF3B1/blood+protein	9.4e-08	0
Q86X76		10	327	10	MaxQuant	Deaminated glutathione amidase	NIT1	Hydrolase		8.9e-08	8.9e-08	https://www.proteinatlas.org/ENSG00000158793-NIT1/blood+protein		5	0	5	0	10	0	1	0	8.9e-08	https://www.proteinatlas.org/ENSG00000158793-NIT1/blood+protein	8.9e-08	0
P40200	30		585	30	PowerNovo	T-cell surface protein tactile	CD96		Cell adhesion	8.5e-08	8.5e-08	https://www.proteinatlas.org/ENSG00000153283-CD96/blood+protein		12	0	18	0	30	0	1.5	0	8.5e-08	https://www.proteinatlas.org/ENSG00000153283-CD96/blood+protein	8.5e-08	0
O75643		24	2136	24	MaxQuant	U5 small nuclear ribonucleoprotein 200 kDa helicase	SNRNP200	Helicase Hydrolase	mRNA processing mRNA splicing	8e-08	8e-08	https://www.proteinatlas.org/ENSG00000144028-SNRNP200/blood+protein		21	0	3	0	24	0	-7	0	7.8e-08	https://www.proteinatlas.org/ENSG00000144028-SNRNP200/blood+protein	8e-08	0
Q6ZVM7	18		507	18	PowerNovo	TOM1-like protein 2	TOM1L2		Protein transport Transport	7.3e-08	7.3e-08	https://www.proteinatlas.org/ENSG00000175662-TOM1L2/blood+protein		12	0	6	0	18	0	-2	0	7.3e-08	https://www.proteinatlas.org/ENSG00000175662-TOM1L2/blood+protein	7.3e-08	0
Q8NF91	16	2	8797	9	Both	Nesprin-1	SYNE1	Actin-binding	Differentiation Spermatogenesis		7.2e-08			13	0	5	0	18	0	-2.6	0	7.2e-08	https://www.proteinatlas.org/ENSG00000131018-SYNE1/blood+protein
P22059	13		807	13	PowerNovo	Oxysterol-binding protein 1	OSBP		Lipid transport Transport		7e-08			5	0	8	0	13	0	1.6	0	7e-08	https://www.proteinatlas.org/ENSG00000110048-OSBP/blood+protein
Q5H8C1	11		2179	11	PowerNovo	FRAS1-related extracellular matrix protein 1	FREM1	Developmental protein	Cell adhesion		5.8e-08			11	0	0	0	11	0	11	0	5.8e-08	https://www.proteinatlas.org/ENSG00000164946-FREM1/blood+protein
O43491	4	12	1005	8	Both	Band 4.1-like protein 2	EPB41L2	Actin-binding	Cell cycle Cell division Mitosis Transport	5.4e-08	5.4e-08	https://www.proteinatlas.org/ENSG00000079819-EPB41L2/blood+protein		10	1	5	0	15	1	-2	1	5.4e-08	https://www.proteinatlas.org/ENSG00000079819-EPB41L2/blood+protein	5.4e-08	0
P08069	17		1367	17	PowerNovo	Insulin-like growth factor 1 receptor	IGF1R	Kinase Receptor Transferase Tyrosine-protein kinase	Host-virus interaction	4.6e-08	4.6e-08	https://www.proteinatlas.org/ENSG00000140443-IGF1R/blood+protein		6	0	11	0	17	0	1.83333	0	4.6e-08	https://www.proteinatlas.org/ENSG00000140443-IGF1R/blood+protein	4.6e-08	0
P35658	21		2090	21	PowerNovo	Nuclear pore complex protein Nup214	NUP214		Protein transport	4.6e-08	4.6e-08	https://www.proteinatlas.org/ENSG00000126883-NUP214/blood+protein		11	0	10	0	21	0	-1.1	0	4.6e-08	https://www.proteinatlas.org/ENSG00000126883-NUP214/blood+protein	4.6e-08	0
Q9Y570	36		386	36	PowerNovo	Protein phosphatase methylesterase 1	PPME1	Hydrolase Serine esterase		4.5e-08	4.5e-08	https://www.proteinatlas.org/ENSG00000214517-PPME1/blood+protein		14	0	22	0	36	0	1.57143	0	4.5e-08	https://www.proteinatlas.org/ENSG00000214517-PPME1/blood+protein	4.5e-08	0
Q02252	57		535	57	PowerNovo	Methylmalonate-semialdehyde/malonate-semialdehyde dehydrogenase [acylating], mitochondrial	ALDH6A1	Oxidoreductase		3.7e-08	3.7e-08	https://www.proteinatlas.org/ENSG00000119711-ALDH6A1/blood+protein		25	0	32	0	57	0	1.28	0	3.7e-08	https://www.proteinatlas.org/ENSG00000119711-ALDH6A1/blood+protein	3.7e-08	0
Q9NSE4	14		1012	14	PowerNovo	Isoleucine--tRNA ligase, mitochondrial	IARS2	Aminoacyl-tRNA synthetase Ligase	Protein biosynthesis		3.5e-08			4	0	10	0	14	0	2.5	0	3.5e-08	https://www.proteinatlas.org/ENSG00000067704-IARS2/blood+protein
O95352	14		703	14	PowerNovo	Ubiquitin-like modifier-activating enzyme ATG7	ATG7		Autophagy Biological rhythms Protein transport Transport Ubl conjugation pathway		3.3e-08			4	0	10	0	14	0	2.5	0	3.3e-08	https://www.proteinatlas.org/ENSG00000197548-ATG7/blood+protein
O00425	1	13	579	7	Both	Insulin-like growth factor 2 mRNA-binding protein 3	IGF2BP3	RNA-binding	mRNA transport Translation regulation Transport	2.7e-07	2.7e-08	https://www.proteinatlas.org/ENSG00000136231-IGF2BP3/blood+protein		11	0	3	0	14	0	-3.66667	0	2.7e-08	https://www.proteinatlas.org/ENSG00000136231-IGF2BP3/blood+protein	1.485e-07	-1.215e-07
Q9UPN3	8	56	7388	32	Both	Microtubule-actin cross-linking factor 1, isoforms 1/2/3/4/5	MACF1	Actin-binding	Wnt signaling pathway	2.7e-08	2.7e-08	https://www.proteinatlas.org/ENSG00000127603-MACF1/blood+protein		26	2	33	3	59	5	1.26923	1.5	2.5e-08	https://www.proteinatlas.org/ENSG00000127603-MACF1/blood+protein	2.7e-08	0
Q02978	9	11	314	10	Both	Mitochondrial 2-oxoglutarate/malate carrier protein	SLC25A11		Antiport Lipid transport Transport	2.5e-08	2.5e-08	https://www.proteinatlas.org/ENSG00000108528-SLC25A11/blood+protein		7	0	13	0	20	0	1.85714	0	2.5e-08	https://www.proteinatlas.org/ENSG00000108528-SLC25A11/blood+protein	2.5e-08	0
Q09161	24		790	24	PowerNovo	Nuclear cap-binding protein subunit 1	NCBP1		Translation regulation Transport	2.5e-08	2.5e-08	https://www.proteinatlas.org/ENSG00000136937-NCBP1/blood+protein		8	0	16	0	24	0	2	0	2.5e-08	https://www.proteinatlas.org/ENSG00000136937-NCBP1/blood+protein	2.5e-08	0
Q8WXI7	56	2	14507	29	Both	Mucin-16	MUC16				2.5e-08	https://bmbl.bmi.osumc.edu/HBFP/index.php/Home/Query/byprotein.html		31	0	26	1	57	1	-1.19231	1	2.5e-08	https://www.proteinatlas.org/ENSG00000181143-MUC16/blood+protein
Q92621	30		2012	30	PowerNovo	Nuclear pore complex protein Nup205	NUP205		mRNA transport Protein transport	2.4e-08	2.4e-08	https://www.proteinatlas.org/ENSG00000155561-NUP205/blood+protein		15	0	15	0	30	0	1	0	2.4e-08	https://www.proteinatlas.org/ENSG00000155561-NUP205/blood+protein	2.4e-08	0
Q9UHB9	13		627	13	PowerNovo	Signal recognition particle subunit SRP68	SRP68	Ribonucleoprotein RNA-binding			2.3e-08			8	0	5	0	13	0	-1.6	0	2.3e-08	https://www.proteinatlas.org/ENSG00000167881-SRP68/blood+protein
Q8IYB3	10		904	10	PowerNovo	Serine/arginine repetitive matrix protein 1	SRRM1	DNA-binding RNA-binding	mRNA processing mRNA splicing	2e-08	2e-08	https://www.proteinatlas.org/ENSG00000133226-SRRM1/blood+protein		7	0	3	0	10	0	-2.33333	0	2e-08	https://www.proteinatlas.org/ENSG00000133226-SRRM1/blood+protein	2e-08	0
Q52LJ0	10		433	10	PowerNovo	Protein FAM98B	FAM98B			2e-08	2e-08	https://www.proteinatlas.org/ENSG00000171262-FAM98B/blood+protein		5	0	5	0	10	0	1	0	2e-08	https://www.proteinatlas.org/ENSG00000171262-FAM98B/blood+protein	2e-08	0
Q9UQ35	44		2752	44	PowerNovo	Serine/arginine repetitive matrix protein 2	SRRM2	RNA-binding	mRNA processing mRNA splicing	2e-08	2e-08	https://www.proteinatlas.org/ENSG00000167978-SRRM2/blood+protein		27	0	17	0	44	0	-1.58824	0	1.7e-08	https://www.proteinatlas.org/ENSG00000167978-SRRM2/blood+protein	2e-08	0
Q9NZL4	28		359	28	PowerNovo	Hsp70-binding protein 1	HSPBP1			1.9e-08	1.9e-08	https://www.proteinatlas.org/ENSG00000133265-HSPBP1/blood+protein		13	0	15	0	28	0	1.15385	0	1.9e-08	https://www.proteinatlas.org/ENSG00000133265-HSPBP1/blood+protein	1.9e-08	0
Q32P28	44		736	44	PowerNovo	Prolyl 3-hydroxylase 1	P3H1	Dioxygenase Oxidoreductase		1.8e-08	1.8e-08	https://www.proteinatlas.org/ENSG00000117385-P3H1/blood+protein		30	0	14	0	44	0	-2.14286	0	1.8e-08	https://www.proteinatlas.org/ENSG00000117385-P3H1/blood+protein	1.8e-08	0
Q14376	16		348	16	PowerNovo	UDP-glucose 4-epimerase	GALE	Isomerase	Carbohydrate metabolism Galactose metabolism	1.6e-08	1.6e-08	https://www.proteinatlas.org/ENSG00000117308-GALE/blood+protein		3	0	13	0	16	0	4.33333	0	1.6e-08	https://www.proteinatlas.org/ENSG00000117308-GALE/blood+protein	1.6e-08	0
P98173	13		230	13	PowerNovo	Protein FAM3A	FAM3A				1.5e-08			7	0	6	0	13	0	-1.16667	0	1.5e-08	https://www.proteinatlas.org/ENSG00000071889-FAM3A/blood+protein
P52701	17		1360	17	PowerNovo	DNA mismatch repair protein Msh6	MSH6	DNA-binding	DNA damage DNA repair Host-virus interaction	1.5e-08	1.5e-08	https://www.proteinatlas.org/ENSG00000116062-MSH6/blood+protein		16	0	1	0	17	0	-16	0	1.5e-08	https://www.proteinatlas.org/ENSG00000116062-MSH6/blood+protein	1.5e-08	0
Q5T4S7	38		5183	38	PowerNovo	E3 ubiquitin-protein ligase UBR4	UBR4	Calmodulin-binding Transferase	Host-virus interaction Ubl conjugation pathway	1.5e-08	1.5e-08	https://www.proteinatlas.org/ENSG00000127481-UBR4/blood+protein		19	0	19	0	38	0	1	0	1.5e-08	https://www.proteinatlas.org/ENSG00000127481-UBR4/blood+protein	1.5e-08	0
Q92878	39		1312	39	PowerNovo	DNA repair protein RAD50	RAD50	Hydrolase	Cell cycle	1.2e-08	1.2e-08	https://www.proteinatlas.org/ENSG00000113522-RAD50/blood+protein		20	0	19	0	39	0	-1.05263	0	1.2e-08	https://www.proteinatlas.org/ENSG00000113522-RAD50/blood+protein	1.2e-08	0
Q15768	13	5	340	9	Both	Ephrin-B3	EFNB3	Developmental protein Host cell receptor for virus entry Receptor	Differentiation Host-virus interaction Neurogenesis		1.1e-08			0	0	17	1	17	1	17	1	1.1e-08	https://www.proteinatlas.org/ENSG00000108947-EFNB3/blood+protein
Q6P2E9	14		1401	14	PowerNovo	Enhancer of mRNA-decapping protein 4	EDC4				9.7e-09			7	0	7	0	14	0	1	0	9.7e-09	https://www.proteinatlas.org/ENSG00000038358-EDC4/blood+protein
Q9UKM9	13		306	13	PowerNovo	RNA-binding protein Raly	RALY	Ribonucleoprotein RNA-binding	mRNA processing mRNA splicing Transcription Transcription regulation		9.4e-09			6	0	7	0	13	0	1.16667	0	9.4e-09	https://www.proteinatlas.org/ENSG00000125970-RALY/blood+protein
O14639	1	37	778	19	Both	Actin-binding LIM protein 1	ABLIM1	Actin-binding		6e-09	6e-09	https://www.proteinatlas.org/ENSG00000099204-ABLIM1/blood+protein		8	0	30	0	38	0	3.75	0	6e-09	https://www.proteinatlas.org/ENSG00000099204-ABLIM1/blood+protein	6e-09	0
Q63HN8	15		5207	15	PowerNovo	E3 ubiquitin-protein ligase RNF213	RNF213	Hydrolase Multifunctional enzyme Transferase	Lipid metabolism	3.5e-09	3.5e-09	https://www.proteinatlas.org/ENSG00000173821-RNF213/blood+protein		6	0	9	0	15	0	1.5	0	3.5e-09	https://www.proteinatlas.org/ENSG00000173821-RNF213/blood+protein	3.5e-09	0
Q9UMD9	10		1497	10	PowerNovo	Collagen alpha-1(XVII) chain	COL17A1			3.2e-09	3.2e-09	https://www.proteinatlas.org/ENSG00000065618-COL17A1/blood+protein		3	0	7	0	10	0	2.33333	0	3.2e-08	https://www.proteinatlas.org/ENSG00000065618-COL17A1/blood+protein	3.2e-09	0
H3BNL8	1	87	230	44	Both	Armadillo-like helical domain-containing protein 2	ARMH2					https://www.proteinatlas.org/search/H3BNL8		41	0	47	0	88	0	1.14634	0		https://www.proteinatlas.org/ENSG00000260286-ARMH2/blood+protein
Q7Z5J8	1	11	1434	6	Both	Ankyrin and armadillo repeat-containing protein	ANKAR					https://www.proteinatlas.org/search/Q7Z5J8		5	0	7	0	12	0	1.4	0		https://www.proteinatlas.org/ENSG00000151687-ANKAR/blood+protein
Q6ZRK6	1	48	1079	24.5	Both	Coiled-coil domain-containing protein 73	CCDC73					https://www.proteinatlas.org/search/Q6ZRK6		15	0	33	1	48	1	2.2	1		https://www.proteinatlas.org/ENSG00000186714-CCDC73/blood+protein
O00512	1	49	1426	25	Both	B-cell CLL/lymphoma 9 protein	BCL9		Wnt signaling pathway			https://www.proteinatlas.org/search/O00512		20	0	30	0	50	0	1.5	0		https://www.proteinatlas.org/ENSG00000116128-BCL9/blood+protein
O60264	1	19	1052	10	Both	SWI/SNF-related matrix-associated actin-dependent regulator of chromatin subfamily A member 5	SMARCA5	Chromatin regulator Helicase Hydrolase	Host-virus interaction			https://www.proteinatlas.org/search/O60264		16	0	4	0	20	0	-4	0		https://www.proteinatlas.org/ENSG00000153147-SMARCA5/blood+protein
O75928	1	17	621	9	Both	E3 SUMO-protein ligase PIAS2	PIAS2	DNA-binding Transferase	Transcription Transcription regulation Ubl conjugation pathway			https://www.proteinatlas.org/search/O75928		7	0	11	0	18	0	1.57143	0		https://www.proteinatlas.org/ENSG00000078043-PIAS2/blood+protein
O00507	2	17	2555	9.5	Both	Probable ubiquitin carboxyl-terminal hydrolase FAF-Y	USP9Y	Hydrolase Protease Thiol protease	Ubl conjugation pathway			https://www.proteinatlas.org/search/O00507		3	1	15	0	18	1	5	1		https://www.proteinatlas.org/ENSG00000114374-USP9Y/blood+protein
Q8TDX9	2	53	2849	27.5	Both	Polycystin-1-like protein 1	PKD1L1	Calcium channel Ion channel	Calcium transport Ion transport Transport			https://www.proteinatlas.org/search/Q8TDX9		28	1	25	1	53	2	-1.12	1		https://www.proteinatlas.org/ENSG00000158683-PKD1L1/blood+protein
Q13615	2	16	1198	9	Both	Myotubularin-related protein 3	MTMR3	Hydrolase Protein phosphatase	Lipid metabolism			https://www.proteinatlas.org/search/Q13615		9	0	9	0	18	0	1	0		https://www.proteinatlas.org/ENSG00000100330-MTMR3/blood+protein
Q8NEF3	2	27	446	14.5	Both	Coiled-coil domain-containing protein 112	CCDC112					https://www.proteinatlas.org/search/Q8NEF3		23	0	6	0	29	0	-3.83333	0		https://www.proteinatlas.org/ENSG00000164221-CCDC112/blood+protein
P26927	2	54	711	28	Both	Hepatocyte growth factor-like protein	MST1	Serine protease homolog						16	0	39	1	55	1	2.4375	1
Q9BYW2	2	10	2564	6	Both	Histone-lysine N-methyltransferase SETD2	SETD2	Activator Chromatin regulator Developmental protein Methyltransferase Transferase	Antiviral defense Differentiation DNA damage DNA repair Host-virus interaction Immunity Innate immunity Transcription Transcription regulation			https://www.proteinatlas.org/search/Q9BYW2		4	0	8	0	12	0	2	0		https://www.proteinatlas.org/ENSG00000181555-SETD2/blood+protein
Q12955	2	14	4377	8	Both	Ankyrin-3	ANK3					https://www.proteinatlas.org/search/Q12955		3	0	13	0	16	0	4.33333	0		https://www.proteinatlas.org/ENSG00000151150-ANK3/blood+protein
Q15751	3	16	4861	9.5	Both	Probable E3 ubiquitin-protein ligase HERC1	HERC1	Guanine-nucleotide releasing factor Transferase	Transport Ubl conjugation pathway			https://www.proteinatlas.org/search/Q15751		3	0	16	0	19	0	5.33333	0		https://www.proteinatlas.org/ENSG00000103657-HERC1/blood+protein
Q01449	3	12	175	7.5	Both	Myosin regulatory light chain 2, atrial isoform	MYL7	Motor protein Muscle protein Myosin				https://www.proteinatlas.org/search/Q01449		10	0	5	0	15	0	-2	0		https://www.proteinatlas.org/ENSG00000106631-MYL7/blood+protein
Q9BV73	3	16	2442	9.5	Both	Centrosome-associated protein CEP250	CEP250		Cell cycle Cilium biogenesis/degradation			https://www.proteinatlas.org/search/Q9BV73		10	0	9	0	19	0	-1.11111	0		https://www.proteinatlas.org/ENSG00000126001-CEP250/blood+protein
O14497	5	11	2285	8	Both	AT-rich interactive domain-containing protein 1A	ARID1A	Chromatin regulator DNA-binding	Neurogenesis Transcription Transcription regulation			https://www.proteinatlas.org/search/O14497		7	0	9	0	16	0	1.28571	0		https://www.proteinatlas.org/ENSG00000117713-ARID1A/blood+protein
Q70CQ4	6	26	1352	16	Both	Ubiquitin carboxyl-terminal hydrolase 31	USP31	Hydrolase Protease Thiol protease	Ubl conjugation pathway			https://www.proteinatlas.org/search/Q70CQ4		14	1	14	3	28	4	1	3		https://www.proteinatlas.org/ENSG00000103404-USP31/blood+protein
P04259	6	23	564	14.5	Both	Keratin, type II cytoskeletal 6B	KRT6B					https://www.proteinatlas.org/search/P04259		20	2	6	1	26	3	-3.33333	-2		https://www.proteinatlas.org/ENSG00000185479-KRT6B/blood+protein
Q8NEE6	6	68	735	37	Both	F-box and leucine-rich repeat protein 13	FBXL13		Ubl conjugation pathway			https://www.proteinatlas.org/search/Q8NEE6		35	1	34	4	69	5	-1.02941	4		https://www.proteinatlas.org/ENSG00000161040-FBXL13/blood+protein
Q9UHR4	8	14	511	11	Both	Brain-specific angiogenesis inhibitor 1-associated protein 2-like protein 1	BAIAP2L1	Actin-binding				https://www.proteinatlas.org/search/Q9UHR4		10	1	10	1	20	2	1	1		https://www.proteinatlas.org/ENSG00000006453-BAIAP2L1/blood+protein
P01880	9	41	430	25	Both	Immunoglobulin heavy constant delta	IGHD		Adaptive immunity Immunity					24	7	17	2	41	9	-1.41176	-3.5
Q96L91	10		3159	10	PowerNovo	E1A-binding protein p400	EP400	Chromatin regulator DNA-binding Helicase Hydrolase				https://www.proteinatlas.org/search/Q96L91		4	0	6	0	10	0	1.5	0		https://www.proteinatlas.org/ENSG00000183495-EP400/blood+protein
Q6P5Z2	10		889	10	PowerNovo	Serine/threonine-protein kinase N3	PKN3	Kinase Serine/threonine-protein kinase Transferase				https://www.proteinatlas.org/search/Q6P5Z2		3	0	7	0	10	0	2.33333	0		https://www.proteinatlas.org/ENSG00000160447-PKN3/blood+protein
A0A087WUV0	10		522	10	PowerNovo	Zinc finger protein 892	ZNF892					https://www.proteinatlas.org/search/A0A087WUV0		5	0	5	0	10	0	1	0
A7MCY6	10		615	10	PowerNovo	TANK-binding kinase 1-binding protein 1	TBKBP1		Host-virus interaction Immunity Innate immunity			https://www.proteinatlas.org/search/A7MCY6		7	0	3	0	10	0	-2.33333	0		https://www.proteinatlas.org/ENSG00000198933-TBKBP1/blood+protein
Q96PV0	10		1343	10	PowerNovo	Ras/Rap GTPase-activating protein SynGAP	SYNGAP1	GTPase activation				https://www.proteinatlas.org/search/Q96PV0		6	0	4	0	10	0	-1.5	0		https://www.proteinatlas.org/ENSG00000197283-SYNGAP1/blood+protein
Q3L8U1	10		2897	10	PowerNovo	Chromodomain-helicase-DNA-binding protein 9	CHD9	Chromatin regulator DNA-binding Helicase Hydrolase	Transcription Transcription regulation			https://www.proteinatlas.org/search/Q3L8U1		4	0	6	0	10	0	1.5	0		https://www.proteinatlas.org/ENSG00000177200-CHD9/blood+protein
Q8WY41	10		292	10	PowerNovo	Nanos homolog 1	NANOS1	Repressor RNA-binding	Translation regulation			https://www.proteinatlas.org/search/Q8WY41		8	0	2	0	10	0	-4	0		https://www.proteinatlas.org/ENSG00000188613-NANOS1/blood+protein
O95905	10		644	10	PowerNovo	Protein ecdysoneless homolog	ECD	Activator	mRNA processing mRNA splicing Transcription Transcription regulation			https://www.proteinatlas.org/search/O95905		2	0	8	0	10	0	4	0		https://www.proteinatlas.org/ENSG00000122882-ECD/blood+protein
Q8IWJ2	10	4	1684	7	Both	GRIP and coiled-coil domain-containing protein 2	GCC2		Protein transport Transport			https://www.proteinatlas.org/search/Q8IWJ2		3	0	10	1	13	1	3.33333	1		https://www.proteinatlas.org/ENSG00000135968-GCC2/blood+protein
Q68DY9	10		489	10	PowerNovo	Zinc finger protein 772	ZNF772	DNA-binding	Transcription Transcription regulation			https://www.proteinatlas.org/search/Q68DY9		6	0	4	0	10	0	-1.5	0		https://www.proteinatlas.org/ENSG00000197128-ZNF772/blood+protein
Q96NL3	10	2	588	6	Both	Zinc finger protein 599	ZNF599	DNA-binding	Transcription Transcription regulation			https://www.proteinatlas.org/search/Q96NL3		6	0	5	1	11	1	-1.2	1		https://www.proteinatlas.org/ENSG00000153896-ZNF599/blood+protein
Q96HR9	10		211	10	PowerNovo	Receptor expression-enhancing protein 6	REEP6					https://www.proteinatlas.org/search/Q96HR9		8	0	2	0	10	0	-4	0		https://www.proteinatlas.org/ENSG00000115255-REEP6/blood+protein
A0A075B6S9	10		117	10	PowerNovo	Probable non-functional immunoglobulinn kappa variable 1-37	IGKV1-37		Adaptive immunity Immunity			https://www.proteinatlas.org/search/A0A075B6S9		8	0	2	0	10	0	-4	0		https://www.proteinatlas.org/ENSG00000239862-IGKV1-37/blood+protein
P11926	10		461	10	PowerNovo	Ornithine decarboxylase	ODC1	Decarboxylase Lyase	Polyamine biosynthesis			https://www.proteinatlas.org/search/P11926		3	0	7	0	10	0	2.33333	0		https://www.proteinatlas.org/ENSG00000115758-ODC1/blood+protein
Q6ZNL6	10		1462	10	PowerNovo	FYVE, RhoGEF and PH domain-containing protein 5	FGD5	Guanine-nucleotide releasing factor				https://www.proteinatlas.org/search/Q6ZNL6		1	0	9	0	10	0	9	0		https://www.proteinatlas.org/ENSG00000154783-FGD5/blood+protein
Q15276	10		862	10	PowerNovo	Rab GTPase-binding effector protein 1	RABEP1		Apoptosis Endocytosis Protein transport Transport			https://www.proteinatlas.org/search/Q15276		7	0	3	0	10	0	-2.33333	0		https://www.proteinatlas.org/ENSG00000029725-RABEP1/blood+protein
Q9BX70	10		525	10	PowerNovo	BTB/POZ domain-containing protein 2	BTBD2					https://www.proteinatlas.org/search/Q9BX70		5	0	5	0	10	0	1	0		https://www.proteinatlas.org/ENSG00000133243-BTBD2/blood+protein
P35219	10		290	10	PowerNovo	Carbonic anhydrase-related protein	CA8					https://www.proteinatlas.org/search/P35219		4	0	6	0	10	0	1.5	0		https://www.proteinatlas.org/ENSG00000178538-CA8/blood+protein
Q9UM73	10	1	1620	5.5	Both	ALK tyrosine kinase receptor	ALK	Kinase Receptor Transferase Tyrosine-protein kinase				https://www.proteinatlas.org/search/Q9UM73		7	0	4	0	11	0	-1.75	0		https://www.proteinatlas.org/ENSG00000171094-ALK/blood+protein
O60885	10		1362	10	PowerNovo	Bromodomain-containing protein 4	BRD4	Chromatin regulator	DNA damage Host-virus interaction Transcription Transcription regulation			https://www.proteinatlas.org/search/O60885		4	0	6	0	10	0	1.5	0		https://www.proteinatlas.org/ENSG00000141867-BRD4/blood+protein
Q13634	10		790	10	PowerNovo	Cadherin-18	CDH18		Cell adhesion			https://www.proteinatlas.org/search/Q13634		7	0	3	0	10	0	-2.33333	0		https://www.proteinatlas.org/ENSG00000145526-CDH18/blood+protein
Q8NCF0	10		446	10	PowerNovo	C-type lectin domain family 18 member C	CLEC18C					https://www.proteinatlas.org/search/Q8NCF0		7	0	3	0	10	0	-2.33333	0		https://www.proteinatlas.org/ENSG00000157335-CLEC18C/blood+protein
Q9BX82	10		626	10	PowerNovo	Zinc finger protein 471	ZNF471	DNA-binding	Transcription Transcription regulation			https://www.proteinatlas.org/search/Q9BX82		5	0	5	0	10	0	1	0		https://www.proteinatlas.org/ENSG00000196263-ZNF471/blood+protein
Q711Q0	10		1435	10	PowerNovo	Cardiac-enriched FHL2-interacting protein	CEFIP					https://www.proteinatlas.org/search/Q711Q0		10	0	0	0	10	0	10	0		https://www.proteinatlas.org/ENSG00000177354-C10orf71/blood+protein
Q96M89	10		665	10	PowerNovo	Coiled-coil domain-containing protein 138	CCDC138					https://www.proteinatlas.org/search/Q96M89		3	0	7	0	10	0	2.33333	0		https://www.proteinatlas.org/ENSG00000163006-CCDC138/blood+protein
Q9UJL9	10		534	10	PowerNovo	Zinc finger protein 69 homolog B	ZFP69B	DNA-binding	Transcription Transcription regulation			https://www.proteinatlas.org/search/Q9UJL9		6	0	4	0	10	0	-1.5	0		https://www.proteinatlas.org/ENSG00000187801-ZFP69B/blood+protein
A4D263	10		438	10	PowerNovo	Protein SPMIP7	SPMIP7		Differentiation Spermatogenesis			https://www.proteinatlas.org/search/A4D263		6	0	4	0	10	0	-1.5	0		https://www.proteinatlas.org/ENSG00000164500-SPATA48/blood+protein
P59796	10		221	10	PowerNovo	Glutathione peroxidase 6	GPX6	Oxidoreductase Peroxidase				https://www.proteinatlas.org/search/P59796		4	0	6	0	10	0	1.5	0		https://www.proteinatlas.org/ENSG00000198704-GPX6/blood+protein
Q8IZD2	10	2	1858	6	Both	Inactive histone-lysine N-methyltransferase 2E	KMT2E	Chromatin regulator	Cell cycle Growth arrest Transcription Transcription regulation			https://www.proteinatlas.org/search/Q8IZD2		12	0	0	0	12	0	12	0		https://www.proteinatlas.org/ENSG00000005483-KMT2E/blood+protein
Q8N7G0	10		328	10	PowerNovo	POU domain, class 5, transcription factor 2	POU5F2	DNA-binding	Transcription Transcription regulation			https://www.proteinatlas.org/search/Q8N7G0		10	0	0	0	10	0	10	0		https://www.proteinatlas.org/ENSG00000248483-POU5F2/blood+protein
Q15054	10		466	10	PowerNovo	DNA polymerase delta subunit 3	POLD3		DNA damage DNA excision DNA repair DNA replication			https://www.proteinatlas.org/search/Q15054		4	0	6	0	10	0	1.5	0		https://www.proteinatlas.org/ENSG00000077514-POLD3/blood+protein
Q9NQ89	10		552	10	PowerNovo	Ferry endosomal RAB5 effector complex subunit 3	FERRY3					https://www.proteinatlas.org/search/Q9NQ89		8	0	2	0	10	0	-4	0		https://www.proteinatlas.org/ENSG00000047621-C12orf4/blood+protein
Q8N446	10		348	10	PowerNovo	Zinc finger protein 843	ZNF843					https://www.proteinatlas.org/search/Q8N446		10	0	0	0	10	0	10	0		https://www.proteinatlas.org/ENSG00000176723-ZNF843/blood+protein
Q8TAY7	10		271	10	PowerNovo	Protein FAM110D	FAM110D					https://www.proteinatlas.org/search/Q8TAY7		5	0	5	0	10	0	1	0		https://www.proteinatlas.org/ENSG00000197245-FAM110D/blood+protein
Q8NHW3	10		353	10	PowerNovo	Transcription factor MafA	MAFA	Activator DNA-binding	Transcription Transcription regulation			https://www.proteinatlas.org/search/Q8NHW3		5	0	5	0	10	0	1	0		https://www.proteinatlas.org/ENSG00000182759-MAFA/blood+protein
O75427	10		683	10	PowerNovo	Leucine-rich repeat and calponin homology domain-containing protein 4	LRCH4					https://www.proteinatlas.org/search/O75427		4	0	6	0	10	0	1.5	0		https://www.proteinatlas.org/ENSG00000077454-LRCH4/blood+protein
Q9UBS5	10		961	10	PowerNovo	Gamma-aminobutyric acid type B receptor subunit 1	GABBR1	G-protein coupled receptor Receptor Transducer				https://www.proteinatlas.org/search/Q9UBS5		8	0	2	0	10	0	-4	0		https://www.proteinatlas.org/ENSG00000204681-GABBR1/blood+protein
Q8WXI9	10		593	10	PowerNovo	Transcriptional repressor p66-beta	GATAD2B	Repressor	Transcription Transcription regulation			https://www.proteinatlas.org/search/Q8WXI9		10	0	0	0	10	0	10	0		https://www.proteinatlas.org/ENSG00000143614-GATAD2B/blood+protein
P46095	10		362	10	PowerNovo	G-protein coupled receptor 6	GPR6	G-protein coupled receptor Receptor Transducer				https://www.proteinatlas.org/search/P46095		2	0	8	0	10	0	4	0		https://www.proteinatlas.org/ENSG00000146360-GPR6/blood+protein
Q8WYQ9	10		949	10	PowerNovo	Zinc finger CCHC domain-containing protein 14	ZCCHC14					https://www.proteinatlas.org/search/Q8WYQ9		6	0	4	0	10	0	-1.5	0		https://www.proteinatlas.org/ENSG00000140948-ZCCHC14/blood+protein
O43614	10		444	10	PowerNovo	Orexin receptor type 2	HCRTR2	G-protein coupled receptor Receptor Transducer				https://www.proteinatlas.org/search/O43614		9	0	1	0	10	0	-9	0		https://www.proteinatlas.org/ENSG00000137252-HCRTR2/blood+protein
Q7RTS3	10		328	10	PowerNovo	Pancreas transcription factor 1 subunit alpha	PTF1A	Developmental protein DNA-binding	Differentiation Neurogenesis Transcription Transcription regulation			https://www.proteinatlas.org/search/Q7RTS3		10	0	0	0	10	0	10	0		https://www.proteinatlas.org/ENSG00000168267-PTF1A/blood+protein
Q8NG31	10		2342	10	PowerNovo	Kinetochore scaffold 1	KNL1		Cell cycle Cell division Chromosome partition Mitosis			https://www.proteinatlas.org/search/Q8NG31		4	0	6	0	10	0	1.5	0		https://www.proteinatlas.org/ENSG00000137812-KNL1/blood+protein
O75962	10		3097	10	PowerNovo	Triple functional domain protein	TRIO	Guanine-nucleotide releasing factor Kinase Serine/threonine-protein kinase Transferase				https://www.proteinatlas.org/search/O75962		7	0	3	0	10	0	-2.33333	0		https://www.proteinatlas.org/ENSG00000038382-TRIO/blood+protein
O60346	10		1717	10	PowerNovo	PH domain leucine-rich repeat-containing protein phosphatase 1	PHLPP1	Hydrolase Protein phosphatase	Apoptosis			https://www.proteinatlas.org/search/O60346		3	0	7	0	10	0	2.33333	0		https://www.proteinatlas.org/ENSG00000081913-PHLPP1/blood+protein
Q14940	10		896	10	PowerNovo	Sodium/hydrogen exchanger 5	SLC9A5		Antiport Ion transport Sodium transport Transport			https://www.proteinatlas.org/search/Q14940		3	0	7	0	10	0	2.33333	0		https://www.proteinatlas.org/ENSG00000135740-SLC9A5/blood+protein
Q15776	10		578	10	PowerNovo	Zinc finger protein with KRAB and SCAN domains 8	ZKSCAN8	DNA-binding	Transcription Transcription regulation			https://www.proteinatlas.org/search/Q15776		4	0	6	0	10	0	1.5	0		https://www.proteinatlas.org/ENSG00000198315-ZKSCAN8/blood+protein
Q969L2	10		176	10	PowerNovo	Protein MAL2	MAL2					https://www.proteinatlas.org/search/Q969L2		4	0	6	0	10	0	1.5	0		https://www.proteinatlas.org/ENSG00000147676-MAL2/blood+protein
Q96JM2	10		2506	10	PowerNovo	Zinc finger protein 462	ZNF462	DNA-binding	Transcription Transcription regulation			https://www.proteinatlas.org/search/Q96JM2		9	0	1	0	10	0	-9	0		https://www.proteinatlas.org/ENSG00000148143-ZNF462/blood+protein
Q12951	10		378	10	PowerNovo	Forkhead box protein I1	FOXI1	Activator DNA-binding	Transcription Transcription regulation			https://www.proteinatlas.org/search/Q12951		9	0	1	0	10	0	-9	0		https://www.proteinatlas.org/ENSG00000168269-FOXI1/blood+protein
Q6ZMY9	10		492	10	PowerNovo	Zinc finger protein 517	ZNF517	DNA-binding	Transcription Transcription regulation			https://www.proteinatlas.org/search/Q6ZMY9		7	0	3	0	10	0	-2.33333	0		https://www.proteinatlas.org/ENSG00000197363-ZNF517/blood+protein
Q9H2Y7	10		1883	10	PowerNovo	Zinc finger protein 106	ZNF106					https://www.proteinatlas.org/search/Q9H2Y7		4	0	6	0	10	0	1.5	0		https://www.proteinatlas.org/ENSG00000103994-ZNF106/blood+protein
Q13398	11		564	11	PowerNovo	Zinc finger protein 211	ZNF211	DNA-binding	Transcription Transcription regulation			https://www.proteinatlas.org/search/Q13398		7	0	4	0	11	0	-1.75	0		https://www.proteinatlas.org/ENSG00000121417-ZNF211/blood+protein
O14514	11		1584	11	PowerNovo	Adhesion G protein-coupled receptor B1	ADGRB1	G-protein coupled receptor Receptor Transducer	Immunity Innate immunity Myogenesis Neurogenesis Phagocytosis			https://www.proteinatlas.org/search/O14514		6	0	5	0	11	0	-1.2	0		https://www.proteinatlas.org/ENSG00000181790-ADGRB1/blood+protein
A0A075B7D0	11		117	11	PowerNovo		IGHV1OR15-1					https://www.proteinatlas.org/search/A0A075B7D0		6	0	5	0	11	0	-1.2	0
Q14814	11		521	11	PowerNovo	Myocyte-specific enhancer factor 2D	MEF2D	Activator Developmental protein DNA-binding	Apoptosis Differentiation Neurogenesis Transcription Transcription regulation			https://www.proteinatlas.org/search/Q14814		3	0	8	0	11	0	2.66667	0		https://www.proteinatlas.org/ENSG00000116604-MEF2D/blood+protein
Q6ZU65	11		1347	11	PowerNovo	Ubinuclein-2	UBN2					https://www.proteinatlas.org/search/Q6ZU65		3	0	8	0	11	0	2.66667	0		https://www.proteinatlas.org/ENSG00000157741-UBN2/blood+protein
Q6PF04	11		617	11	PowerNovo	Zinc finger protein 613	ZNF613	DNA-binding	Transcription Transcription regulation			https://www.proteinatlas.org/search/Q6PF04		7	0	4	0	11	0	-1.75	0		https://www.proteinatlas.org/ENSG00000176024-ZNF613/blood+protein
Q13461	11		319	11	PowerNovo	Forkhead box protein E3	FOXE3	DNA-binding	Transcription Transcription regulation			https://www.proteinatlas.org/search/Q13461		4	0	7	0	11	0	1.75	0		https://www.proteinatlas.org/ENSG00000186790-FOXE3/blood+protein
Q15935	11		545	11	PowerNovo	Zinc finger protein 77	ZNF77	DNA-binding	Transcription Transcription regulation			https://www.proteinatlas.org/search/Q15935		8	0	3	0	11	0	-2.66667	0		https://www.proteinatlas.org/ENSG00000175691-ZNF77/blood+protein
Q9UL40	11		294	11	PowerNovo	Zinc finger protein 346	ZNF346	RNA-binding						0	0	11	0	11	0	11	0		https://www.proteinatlas.org/ENSG00000113761-ZNF346/blood+protein
Q19T08	11		205	11	PowerNovo	Endothelial cell-specific chemotaxis regulator	ECSCR	Developmental protein	Angiogenesis Apoptosis Chemotaxis Differentiation					9	0	2	0	11	0	-4.5	0		https://www.proteinatlas.org/ENSG00000249751-ECSCR/blood+protein
O95876	11		746	11	PowerNovo	WD repeat-containing and planar cell polarity effector protein fritz homolog	WDPCP		Cilium biogenesis/degradation					2	0	9	0	11	0	4.5	0		https://www.proteinatlas.org/ENSG00000143951-WDPCP/blood+protein
P55198	11		1093	11	PowerNovo	Protein AF-17	MLLT6							5	0	6	0	11	0	1.2	0		https://www.proteinatlas.org/ENSG00000275023-MLLT6/blood+protein
Q9UER7	11		740	11	PowerNovo	Death domain-associated protein 6	DAXX	Chaperone Chromatin regulator Repressor	Apoptosis Host-virus interaction Transcription Transcription regulation					10	0	1	0	11	0	-10	0		https://www.proteinatlas.org/ENSG00000204209-DAXX/blood+protein
Q8TAV0	11	9	307	10	Both	Protein FAM76A	FAM76A							10	0	9	1	19	1	-1.11111	1		https://www.proteinatlas.org/ENSG00000009780-FAM76A/blood+protein
Q99501	11		681	11	PowerNovo	GAS2-like protein 1	GAS2L1							4	0	7	0	11	0	1.75	0		https://www.proteinatlas.org/ENSG00000185340-GAS2L1/blood+protein
Q8NFJ8	11		381	11	PowerNovo	Class E basic helix-loop-helix protein 22	BHLHE22	Repressor	Neurogenesis Transcription Transcription regulation					7	0	4	0	11	0	-1.75	0		https://www.proteinatlas.org/ENSG00000180828-BHLHE22/blood+protein
Q9ULW5	11		256	11	PowerNovo	Ras-related protein Rab-26	RAB26		Protein transport Transport					2	0	9	0	11	0	4.5	0		https://www.proteinatlas.org/ENSG00000167964-RAB26/blood+protein
Q32M84	11		506	11	PowerNovo	BTB/POZ domain-containing protein 16	BTBD16							11	0	0	0	11	0	11	0		https://www.proteinatlas.org/ENSG00000138152-BTBD16/blood+protein
Q5SQQ9	11		334	11	PowerNovo	Ventral anterior homeobox 1	VAX1	Developmental protein DNA-binding	Transcription Transcription regulation					5	0	6	0	11	0	1.2	0		https://www.proteinatlas.org/ENSG00000148704-VAX1/blood+protein
P17097	11		686	11	PowerNovo	Zinc finger protein 7	ZNF7	DNA-binding	Transcription Transcription regulation					2	0	9	0	11	0	4.5	0		https://www.proteinatlas.org/ENSG00000147789-ZNF7/blood+protein
Q8WXR4	11		1341	11	PowerNovo	Myosin-IIIb	MYO3B	Actin-binding Kinase Motor protein Myosin Serine/threonine-protein kinase Transferase	Hearing Sensory transduction Vision					9	0	2	0	11	0	-4.5	0		https://www.proteinatlas.org/ENSG00000071909-MYO3B/blood+protein
Q9NVU7	11		687	11	PowerNovo	Protein SDA1 homolog	SDAD1		Protein transport Ribosome biogenesis Transport					11	0	0	0	11	0	11	0		https://www.proteinatlas.org/ENSG00000198301-SDAD1/blood+protein
Q3ZCX4	11		644	11	PowerNovo	Zinc finger protein 568	ZNF568	Developmental protein DNA-binding	Transcription Transcription regulation					7	0	4	0	11	0	-1.75	0		https://www.proteinatlas.org/ENSG00000198453-ZNF568/blood+protein
A0A0A0MT69	11		12	11	PowerNovo		IGKJ4							6	0	5	0	11	0	-1.2	0
Q15195	11		96	11	PowerNovo	Plasminogen-like protein A	PLGLA							4	0	7	0	11	0	1.75	0
A6NCS4	11	1	301	6	Both	Homeobox protein Nkx-2.6	NKX2-6	Activator Developmental protein DNA-binding	Transcription Transcription regulation					8	0	4	0	12	0	-2	0		https://www.proteinatlas.org/ENSG00000180053-NKX2-6/blood+protein
Q96AY4	11		2481	11	PowerNovo	Tetratricopeptide repeat protein 28	TTC28		Cell cycle Cell division Mitosis					7	0	4	0	11	0	-1.75	0		https://www.proteinatlas.org/ENSG00000100154-TTC28/blood+protein
Q4V348	11		819	11	PowerNovo	Zinc finger protein 658B	ZNF658B	DNA-binding	Transcription Transcription regulation					4	0	7	0	11	0	1.75	0
Q6IQ55	11		1244	11	PowerNovo	Tau-tubulin kinase 2	TTBK2	Kinase Serine/threonine-protein kinase Transferase	Cilium biogenesis/degradation					9	0	2	0	11	0	-4.5	0		https://www.proteinatlas.org/ENSG00000128881-TTBK2/blood+protein
Q5GH70	11		373	11	PowerNovo	XK-related protein 9	XKR9		Apoptosis					4	0	7	0	11	0	1.75	0		https://www.proteinatlas.org/ENSG00000221947-XKR9/blood+protein
Q8WUU8	11		243	11	PowerNovo	Transmembrane protein 174	TMEM174							3	0	8	0	11	0	2.66667	0		https://www.proteinatlas.org/ENSG00000164325-TMEM174/blood+protein
O00716	11		465	11	PowerNovo	Transcription factor E2F3	E2F3	Activator DNA-binding	Cell cycle Transcription Transcription regulation					7	0	4	0	11	0	-1.75	0		https://www.proteinatlas.org/ENSG00000112242-E2F3/blood+protein
Q01974	11		943	11	PowerNovo	Tyrosine-protein kinase transmembrane receptor ROR2	ROR2	Developmental protein Kinase Receptor Transferase Tyrosine-protein kinase	Wnt signaling pathway					7	0	4	0	11	0	-1.75	0		https://www.proteinatlas.org/ENSG00000169071-ROR2/blood+protein
Q8IWN7	11		2400	11	PowerNovo	Retinitis pigmentosa 1-like 1 protein	RP1L1		Cilium biogenesis/degradation Sensory transduction Vision					6	0	5	0	11	0	-1.2	0		https://www.proteinatlas.org/ENSG00000183638-RP1L1/blood+protein
Q8WXI4	11		607	11	PowerNovo	Acyl-coenzyme A thioesterase 11	ACOT11	Hydrolase Serine esterase	Fatty acid metabolism Lipid metabolism					0	0	11	0	11	0	11	0		https://www.proteinatlas.org/ENSG00000162390-ACOT11/blood+protein
Q6PCT2	11	1	694	6	Both	F-box/LRR-repeat protein 19	FBXL19	DNA-binding	Ubl conjugation pathway					3	0	9	0	12	0	3	0		https://www.proteinatlas.org/ENSG00000099364-FBXL19/blood+protein
Q9H257	11		536	11	PowerNovo	Caspase recruitment domain-containing protein 9	CARD9		Adaptive immunity Immunity Innate immunity					11	0	0	0	11	0	11	0		https://www.proteinatlas.org/ENSG00000187796-CARD9/blood+protein
Q12986	11		1120	11	PowerNovo	Transcriptional repressor NF-X1	NFX1	Activator DNA-binding Repressor Transferase	Host-virus interaction Transcription Transcription regulation Ubl conjugation pathway					2	0	9	0	11	0	4.5	0		https://www.proteinatlas.org/ENSG00000086102-NFX1/blood+protein
Q8NCK3	11		441	11	PowerNovo	Zinc finger protein 485	ZNF485	DNA-binding	Transcription Transcription regulation					7	0	4	0	11	0	-1.75	0		https://www.proteinatlas.org/ENSG00000198298-ZNF485/blood+protein
Q8NBF1	11	1	620	6	Both	Zinc finger protein GLIS1	GLIS1	Activator DNA-binding Repressor	Differentiation Transcription Transcription regulation					9	0	3	0	12	0	-3	0		https://www.proteinatlas.org/ENSG00000174332-GLIS1/blood+protein
Q14938	11		502	11	PowerNovo	Nuclear factor 1 X-type	NFIX	Activator DNA-binding	DNA replication Transcription Transcription regulation					5	0	6	0	11	0	1.2	0		https://www.proteinatlas.org/ENSG00000008441-NFIX/blood+protein
P17029	11		563	11	PowerNovo	Zinc finger protein with KRAB and SCAN domains 1	ZKSCAN1	DNA-binding	Transcription Transcription regulation					5	0	6	0	11	0	1.2	0		https://www.proteinatlas.org/ENSG00000106261-ZKSCAN1/blood+protein
P42684	11		1182	11	PowerNovo	Tyrosine-protein kinase ABL2	ABL2	Kinase Transferase Tyrosine-protein kinase	Cell adhesion					5	0	6	0	11	0	1.2	0		https://www.proteinatlas.org/ENSG00000143322-ABL2/blood+protein
Q9NY27	11		417	11	PowerNovo	Serine/threonine-protein phosphatase 4 regulatory subunit 2	PPP4R2		mRNA processing mRNA splicing					5	0	6	0	11	0	1.2	0		https://www.proteinatlas.org/ENSG00000163605-PPP4R2/blood+protein
P62736	11		377	11	PowerNovo	Actin, aortic smooth muscle	ACTA2	Hydrolase Muscle protein						5	0	6	0	11	0	1.2	0		https://www.proteinatlas.org/ENSG00000107796-ACTA2/blood+protein
Q06732	11		778	11	PowerNovo	Zinc finger protein 33B	ZNF33B	DNA-binding	Transcription Transcription regulation					5	0	6	0	11	0	1.2	0		https://www.proteinatlas.org/ENSG00000196693-ZNF33B/blood+protein
Q6DKI7	11		326	11	PowerNovo	Transmembrane protein PVRIG	PVRIG							6	0	5	0	11	0	-1.2	0		https://www.proteinatlas.org/ENSG00000213413-PVRIG/blood+protein
Q9NY26	11		324	11	PowerNovo	Zinc transporter ZIP1	SLC39A1		Ion transport Transport Zinc transport					5	0	6	0	11	0	1.2	0		https://www.proteinatlas.org/ENSG00000143570-SLC39A1/blood+protein
O60522	11		2096	11	PowerNovo	Tudor domain-containing protein 6	TDRD6	Developmental protein	Differentiation Spermatogenesis					7	0	4	0	11	0	-1.75	0		https://www.proteinatlas.org/ENSG00000180113-TDRD6/blood+protein
Q9UF83	11		564	11	PowerNovo	Uncharacterized protein DKFZp434B061								10	0	1	0	11	0	-10	0
Q9UI36	11		758	11	PowerNovo	Dachshund homolog 1	DACH1	Activator Developmental protein DNA-binding Repressor	Transcription Transcription regulation					6	0	5	0	11	0	-1.2	0		https://www.proteinatlas.org/ENSG00000276644-DACH1/blood+protein
Q6ZNH5	12		498	12	PowerNovo	Zinc finger protein 497	ZNF497	DNA-binding	Transcription Transcription regulation					4	0	8	0	12	0	2	0		https://www.proteinatlas.org/ENSG00000174586-ZNF497/blood+protein
P01893	12		362	12	PowerNovo	Putative HLA class I histocompatibility antigen, alpha chain H	HLA-H		Immunity					7	0	5	0	12	0	-1.4	0
Q9P2K8	12		1649	12	PowerNovo	eIF-2-alpha kinase GCN2	EIF2AK4	Activator Kinase RNA-binding Serine/threonine-protein kinase Transferase tRNA-binding	Activation of host autophagy by virus Adaptive immunity Antiviral defense Cell cycle Growth arrest Host-virus interaction Immunity Neurogenesis Stress response Translation regulation					4	0	8	0	12	0	2	0		https://www.proteinatlas.org/ENSG00000128829-EIF2AK4/blood+protein
A6NKF1	12		404	12	PowerNovo	SAC3 domain-containing protein 1	SAC3D1		Cell cycle Cell division Mitosis					7	0	5	0	12	0	-1.4	0
O43824	12		516	12	PowerNovo	Putative GTP-binding protein 6	GTPBP6							9	0	3	0	12	0	-3	0		https://www.proteinatlas.org/ENSG00000178605-GTPBP6/blood+protein
Q9NRG9	12		546	12	PowerNovo	Aladin	AAAS		mRNA transport Protein transport Translocation Transport					5	0	7	0	12	0	1.4	0		https://www.proteinatlas.org/ENSG00000094914-AAAS/blood+protein
Q86UD4	12		541	12	PowerNovo	Zinc finger protein 329	ZNF329	DNA-binding	Transcription Transcription regulation					7	0	5	0	12	0	-1.4	0		https://www.proteinatlas.org/ENSG00000181894-ZNF329/blood+protein
O14654	12		1257	12	PowerNovo	Insulin receptor substrate 4	IRS4	Transducer						6	0	6	0	12	0	1	0		https://www.proteinatlas.org/ENSG00000133124-IRS4/blood+protein
Q8N283	12	2	1001	7	Both	Ankyrin repeat domain-containing protein 35	ANKRD35							8	0	6	0	14	0	-1.33333	0		https://www.proteinatlas.org/ENSG00000198483-ANKRD35/blood+protein
Q9UIJ5	12		367	12	PowerNovo	Palmitoyltransferase ZDHHC2	ZDHHC2	Acyltransferase Transferase						12	0	0	0	12	0	12	0		https://www.proteinatlas.org/ENSG00000104219-ZDHHC2/blood+protein
A6NED2	12		376	12	PowerNovo	RCC1 domain-containing protein 1	RCCD1	Chromatin regulator						8	0	4	0	12	0	-2	0		https://www.proteinatlas.org/ENSG00000166965-RCCD1/blood+protein
Q5MCW4	12		686	12	PowerNovo	Zinc finger protein 569	ZNF569	DNA-binding	Transcription Transcription regulation					6	0	6	0	12	0	1	0		https://www.proteinatlas.org/ENSG00000196437-ZNF569/blood+protein
Q04671	12		838	12	PowerNovo	P protein	OCA2		Transport					12	0	0	0	12	0	12	0		https://www.proteinatlas.org/ENSG00000104044-OCA2/blood+protein
P51786	12		506	12	PowerNovo	Zinc finger protein 157	ZNF157	DNA-binding	Transcription Transcription regulation					5	0	7	0	12	0	1.4	0		https://www.proteinatlas.org/ENSG00000147117-ZNF157/blood+protein
Q86V97	12		674	12	PowerNovo	Kelch repeat and BTB domain-containing protein 6	KBTBD6	Signal transduction inhibitor	Unfolded protein response					5	0	7	0	12	0	1.4	0		https://www.proteinatlas.org/ENSG00000165572-KBTBD6/blood+protein
Q86TJ5	12		538	12	PowerNovo	Zinc finger protein 554	ZNF554	DNA-binding	Transcription Transcription regulation					5	0	7	0	12	0	1.4	0		https://www.proteinatlas.org/ENSG00000172006-ZNF554/blood+protein
Q9Y2H0	12		992	12	PowerNovo	Disks large-associated protein 4	DLGAP4							9	0	3	0	12	0	-3	0		https://www.proteinatlas.org/ENSG00000080845-DLGAP4/blood+protein
A4D0S4	12	33	1761	22.5	Both	Laminin subunit beta-4	LAMB4		Cell adhesion					19	1	24	1	43	2	1.26316	1		https://www.proteinatlas.org/ENSG00000091128-LAMB4/blood+protein
O95409	12		532	12	PowerNovo	Zinc finger protein ZIC 2	ZIC2	Activator Developmental protein DNA-binding Repressor	Differentiation Neurogenesis Transcription Transcription regulation					7	0	5	0	12	0	-1.4	0		https://www.proteinatlas.org/ENSG00000043355-ZIC2/blood+protein
Q86TM6	12		617	12	PowerNovo	E3 ubiquitin-protein ligase synoviolin	SYVN1	Transferase	Stress response Ubl conjugation pathway					4	0	8	0	12	0	2	0		https://www.proteinatlas.org/ENSG00000162298-SYVN1/blood+protein
Q15283	12		850	12	PowerNovo	Ras GTPase-activating protein 2	RASA2	GTPase activation						2	0	10	0	12	0	5	0		https://www.proteinatlas.org/ENSG00000155903-RASA2/blood+protein
Q86UX2	12		942	12	PowerNovo	Inter-alpha-trypsin inhibitor heavy chain H5	ITIH5	Protease inhibitor Serine protease inhibitor						2	0	10	0	12	0	5	0
Q9UMQ6	12		739	12	PowerNovo	Calpain-11	CAPN11	Hydrolase Protease Thiol protease						10	0	2	0	12	0	-5	0		https://www.proteinatlas.org/ENSG00000137225-CAPN11/blood+protein
Q9P0L1	12		754	12	PowerNovo	Zinc finger protein with KRAB and SCAN domains 7	ZKSCAN7	DNA-binding	Transcription Transcription regulation					7	0	5	0	12	0	-1.4	0		https://www.proteinatlas.org/ENSG00000196345-ZKSCAN7/blood+protein
Q68CQ1	12	1	1323	6.5	Both	Maestro heat-like repeat-containing protein family member 7	MROH7							9	0	4	0	13	0	-2.25	0		https://www.proteinatlas.org/ENSG00000184313-MROH7/blood+protein
Q6ZRS2	12		3230	12	PowerNovo	Helicase SRCAP	SRCAP	Activator Chromatin regulator DNA-binding Helicase Hydrolase	Host-virus interaction Transcription Transcription regulation					6	0	6	0	12	0	1	0		https://www.proteinatlas.org/ENSG00000080603-SRCAP/blood+protein
Q9UNN4	12		478	12	PowerNovo	TFIIA-alpha and beta-like factor	GTF2A1L	DNA-binding	Transcription Transcription regulation					11	0	1	0	12	0	-11	0		https://www.proteinatlas.org/ENSG00000242441-GTF2A1L/blood+protein
Q9HCX3	12		659	12	PowerNovo	Zinc finger protein 304	ZNF304	Activator Chromatin regulator DNA-binding	Angiogenesis Transcription Transcription regulation					7	0	5	0	12	0	-1.4	0		https://www.proteinatlas.org/ENSG00000131845-ZNF304/blood+protein
Q9BRT9	12		223	12	PowerNovo	DNA replication complex GINS protein SLD5	GINS4		DNA replication					12	0	0	0	12	0	12	0		https://www.proteinatlas.org/ENSG00000147536-GINS4/blood+protein
Q9BWM5	12		594	12	PowerNovo	Zinc finger protein 416	ZNF416	DNA-binding	Transcription Transcription regulation					7	0	5	0	12	0	-1.4	0		https://www.proteinatlas.org/ENSG00000083817-ZNF416/blood+protein
P17023	12		458	12	PowerNovo	Zinc finger protein 19	ZNF19	DNA-binding	Transcription Transcription regulation					5	0	7	0	12	0	1.4	0		https://www.proteinatlas.org/ENSG00000157429-ZNF19/blood+protein
Q9BR39	12		696	12	PowerNovo	Junctophilin-2	JPH2	Developmental protein DNA-binding Repressor	Transcription Transcription regulation					2	0	10	0	12	0	5	0		https://www.proteinatlas.org/ENSG00000149596-JPH2/blood+protein
Q9H461	12		694	12	PowerNovo	Frizzled-8	FZD8	Developmental protein G-protein coupled receptor Receptor Transducer	Wnt signaling pathway					7	0	5	0	12	0	-1.4	0		https://www.proteinatlas.org/ENSG00000177283-FZD8/blood+protein
Q86UU0	12		1499	12	PowerNovo	B-cell CLL/lymphoma 9-like protein	BCL9L	Activator	Transcription Transcription regulation					5	0	7	0	12	0	1.4	0		https://www.proteinatlas.org/ENSG00000186174-BCL9L/blood+protein
Q6DKK2	12		380	12	PowerNovo	Tetratricopeptide repeat protein 19, mitochondrial	TTC19		Cell cycle Cell division Electron transport Respiratory chain Transport					3	0	9	0	12	0	3	0		https://www.proteinatlas.org/ENSG00000011295-TTC19/blood+protein
P31639	13		672	13	PowerNovo	Sodium/glucose cotransporter 2	SLC5A2		Ion transport Sodium transport Sugar transport Symport Transport					12	0	1	0	13	0	-12	0		https://www.proteinatlas.org/ENSG00000140675-SLC5A2/blood+protein
Q92785	13		391	13	PowerNovo	Zinc finger protein ubi-d4	DPF2	Chromatin regulator	Apoptosis Transcription Transcription regulation					6	0	7	0	13	0	1.16667	0		https://www.proteinatlas.org/ENSG00000133884-DPF2/blood+protein
Q9Y2H8	13		683	13	PowerNovo	Zinc finger protein 510	ZNF510	DNA-binding	Transcription Transcription regulation					4	0	9	0	13	0	2.25	0		https://www.proteinatlas.org/ENSG00000081386-ZNF510/blood+protein
Q01851	13		419	13	PowerNovo	POU domain, class 4, transcription factor 1	POU4F1	Developmental protein DNA-binding	Transcription Transcription regulation					7	0	6	0	13	0	-1.16667	0		https://www.proteinatlas.org/ENSG00000152192-POU4F1/blood+protein
Q6RFH5	13		385	13	PowerNovo	WD repeat-containing protein 74	WDR74							10	0	3	0	13	0	-3.33333	0		https://www.proteinatlas.org/ENSG00000133316-WDR74/blood+protein
Q9Y2P0	13		537	13	PowerNovo	Zinc finger protein 835	ZNF835	DNA-binding	Transcription Transcription regulation					6	0	7	0	13	0	1.16667	0		https://www.proteinatlas.org/ENSG00000127903-ZNF835/blood+protein
Q9UF56	13		701	13	PowerNovo	F-box/LRR-repeat protein 17	FBXL17		Neurogenesis Ubl conjugation pathway					10	0	3	0	13	0	-3.33333	0		https://www.proteinatlas.org/ENSG00000145743-FBXL17/blood+protein
Q9BRR3	13		403	13	PowerNovo	Post-GPI attachment to proteins factor 4	PGAP4	Transferase						8	0	5	0	13	0	-1.6	0		https://www.proteinatlas.org/ENSG00000165152-PGAP4/blood+protein
Q9BY66	13		1539	13	PowerNovo	Lysine-specific demethylase 5D	KDM5D	Chromatin regulator Dioxygenase Oxidoreductase	Transcription Transcription regulation					8	0	5	0	13	0	-1.6	0		https://www.proteinatlas.org/ENSG00000012817-KDM5D/blood+protein
Q96DN5	13		1066	13	PowerNovo	TBC1 domain family member 31	TBC1D31		Cilium biogenesis/degradation					6	0	7	0	13	0	1.16667	0		https://www.proteinatlas.org/ENSG00000156787-TBC1D31/blood+protein
O14513	13		1909	13	PowerNovo	Nck-associated protein 5	NCKAP5							7	0	6	0	13	0	-1.16667	0		https://www.proteinatlas.org/ENSG00000176771-NCKAP5/blood+protein
P46089	13		330	13	PowerNovo	G-protein coupled receptor 3	GPR3	G-protein coupled receptor Receptor Transducer						3	0	10	0	13	0	3.33333	0		https://www.proteinatlas.org/ENSG00000181773-GPR3/blood+protein
P17027	13		643	13	PowerNovo	Zinc finger protein 23	ZNF23	DNA-binding	Transcription Transcription regulation					6	0	7	0	13	0	1.16667	0		https://www.proteinatlas.org/ENSG00000167377-ZNF23/blood+protein
Q9UNW9	13		492	13	PowerNovo	RNA-binding protein Nova-2	NOVA2	RNA-binding	mRNA processing mRNA splicing Neurogenesis					9	0	4	0	13	0	-2.25	0		https://www.proteinatlas.org/ENSG00000104967-NOVA2/blood+protein
O14686	13		5537	13	PowerNovo	Histone-lysine N-methyltransferase 2D	KMT2D	Chromatin regulator Methyltransferase Transferase	Transcription Transcription regulation					6	0	7	0	13	0	1.16667	0		https://www.proteinatlas.org/ENSG00000167548-KMT2D/blood+protein
P17020	13		682	13	PowerNovo	Zinc finger protein 16	ZNF16	Activator DNA-binding Mitogen	Cell cycle Cell division Transcription Transcription regulation					6	0	7	0	13	0	1.16667	0		https://www.proteinatlas.org/ENSG00000170631-ZNF16/blood+protein
O75820	13		626	13	PowerNovo	Zinc finger protein 189	ZNF189	DNA-binding	Transcription Transcription regulation					5	0	8	0	13	0	1.6	0		https://www.proteinatlas.org/ENSG00000136870-ZNF189/blood+protein
Q12791	13	1	1236	7	Both	Calcium-activated potassium channel subunit alpha-1	KCNMA1	Ion channel Potassium channel Voltage-gated channel	Ion transport Potassium transport Transport					6	0	8	0	14	0	1.33333	0		https://www.proteinatlas.org/ENSG00000156113-KCNMA1/blood+protein
Q6ZMW2	13		699	13	PowerNovo	Zinc finger protein 782	ZNF782	DNA-binding	Transcription Transcription regulation					5	0	8	0	13	0	1.6	0		https://www.proteinatlas.org/ENSG00000196597-ZNF782/blood+protein
Q8IZT6	13	1	3477	7	Both	Abnormal spindle-like microcephaly-associated protein	ASPM	Calmodulin-binding	Cell cycle Cell division Mitosis					10	0	4	0	14	0	-2.5	0		https://www.proteinatlas.org/ENSG00000066279-ASPM/blood+protein
Q9NSC2	13		1324	13	PowerNovo	Sal-like protein 1	SALL1	DNA-binding Repressor	Transcription Transcription regulation					6	0	7	0	13	0	1.16667	0		https://www.proteinatlas.org/ENSG00000103449-SALL1/blood+protein
A0A1B0GUY1	13		285	13	PowerNovo	MARCO-like protein	MARCOL							3	0	10	0	13	0	3.33333	0		https://www.proteinatlas.org/ENSG00000248109-MARCOL/blood+protein
Q8IYR6	13		380	13	PowerNovo	Tomoregulin-1	TMEFF1	Developmental protein						5	0	8	0	13	0	1.6	0		https://www.proteinatlas.org/ENSG00000241697-TMEFF1/blood+protein
O43361	14		778	14	PowerNovo	Zinc finger protein 749	ZNF749	DNA-binding	Transcription Transcription regulation					6	0	8	0	14	0	1.33333	0		https://www.proteinatlas.org/ENSG00000186230-ZNF749/blood+protein
Q9NZ94	14		848	14	PowerNovo	Neuroligin-3	NLGN3		Cell adhesion					14	0	0	0	14	0	14	0		https://www.proteinatlas.org/ENSG00000196338-NLGN3/blood+protein
Q0P6D2	14		419	14	PowerNovo	Divergent protein kinase domain 1C	DIPK1C							12	0	2	0	14	0	-6	0		https://www.proteinatlas.org/ENSG00000187773-DIPK1C/blood+protein
P22830	14		423	14	PowerNovo	Ferrochelatase, mitochondrial	FECH	Lyase	Heme biosynthesis Porphyrin biosynthesis					12	0	2	0	14	0	-6	0		https://www.proteinatlas.org/ENSG00000066926-FECH/blood+protein
Q7Z3U7	14		1717	14	PowerNovo	Protein MON2 homolog	MON2		Protein transport Transport					3	0	11	0	14	0	3.66667	0		https://www.proteinatlas.org/ENSG00000061987-MON2/blood+protein
B4DU55	14		563	14	PowerNovo	Zinc finger protein 879	ZNF879	DNA-binding	Transcription Transcription regulation					7	0	7	0	14	0	1	0		https://www.proteinatlas.org/ENSG00000234284-ZNF879/blood+protein
Q15911	14	1	3703	7.5	Both	Zinc finger homeobox protein 3	ZFHX3	Activator DNA-binding Repressor	Myogenesis Transcription Transcription regulation					7	0	8	0	15	0	1.14286	0		https://www.proteinatlas.org/ENSG00000140836-ZFHX3/blood+protein
Q9H6K5	14		1346	14	PowerNovo	Proline-rich protein 36	PRR36							9	0	5	0	14	0	-1.8	0		https://www.proteinatlas.org/ENSG00000183248-PRR36/blood+protein
Q6ZWE6	14		761	14	PowerNovo	Pleckstrin homology domain-containing family M member 3	PLEKHM3							9	0	5	0	14	0	-1.8	0		https://www.proteinatlas.org/ENSG00000178385-PLEKHM3/blood+protein
Q96RJ6	14		166	14	PowerNovo	Fer3-like protein	FERD3L	DNA-binding Repressor	Transcription Transcription regulation					2	0	12	0	14	0	6	0		https://www.proteinatlas.org/ENSG00000146618-FERD3L/blood+protein
Q5SQN1	14	1	464	7.5	Both	Synaptosomal-associated protein 47	SNAP47							7	0	8	0	15	0	1.14286	0		https://www.proteinatlas.org/ENSG00000143740-SNAP47/blood+protein
Q14596	14		966	14	PowerNovo	Next to BRCA1 gene 1 protein	NBR1		Host-virus interaction					7	0	7	0	14	0	1	0		https://www.proteinatlas.org/ENSG00000188554-NBR1/blood+protein
Q60I27	14		953	14	PowerNovo	ALS2 C-terminal-like protein	ALS2CL	GTPase activation						6	0	8	0	14	0	1.33333	0		https://www.proteinatlas.org/ENSG00000178038-ALS2CL/blood+protein
O60494	14		3623	14	PowerNovo	Cubilin	CUBN	Receptor	Cholesterol metabolism Endocytosis Lipid metabolism Protein transport Steroid metabolism Sterol metabolism Transport					6	0	8	0	14	0	1.33333	0		https://www.proteinatlas.org/ENSG00000107611-CUBN/blood+protein
Q9BQF6	14		1050	14	PowerNovo	Sentrin-specific protease 7	SENP7	Hydrolase Protease Thiol protease	Immunity Innate immunity Ubl conjugation pathway					4	0	10	0	14	0	2.5	0		https://www.proteinatlas.org/ENSG00000138468-SENP7/blood+protein
O75110	14	3	1047	8.5	Both	Probable phospholipid-transporting ATPase IIA	ATP9A	Translocase	Lipid transport Transport					8	0	9	0	17	0	1.125	0		https://www.proteinatlas.org/ENSG00000054793-ATP9A/blood+protein
Q9HB63	14		628	14	PowerNovo	Netrin-4	NTN4							6	0	8	0	14	0	1.33333	0		https://www.proteinatlas.org/ENSG00000074527-NTN4/blood+protein
Q9NUT2	14		735	14	PowerNovo	Mitochondrial potassium channel ATP-binding subunit	ABCB8		Ion transport Potassium transport Transport					14	0	0	0	14	0	14	0		https://www.proteinatlas.org/ENSG00000197150-ABCB8/blood+protein
O43296	14		627	14	PowerNovo	Zinc finger protein 264	ZNF264	DNA-binding	Transcription Transcription regulation					7	0	7	0	14	0	1	0		https://www.proteinatlas.org/ENSG00000083844-ZNF264/blood+protein
Q3KQV3	14		632	14	PowerNovo	Zinc finger protein 792	ZNF792	DNA-binding	Transcription Transcription regulation					9	0	5	0	14	0	-1.8	0		https://www.proteinatlas.org/ENSG00000180884-ZNF792/blood+protein
Q709C8	14		3753	14	PowerNovo	Intermembrane lipid transfer protein VPS13C	VPS13C		Lipid transport Transport					14	0	0	0	14	0	14	0		https://www.proteinatlas.org/ENSG00000129003-VPS13C/blood+protein
Q9HCE6	14		1279	14	PowerNovo	Rho guanine nucleotide exchange factor 10-like protein	ARHGEF10L	Guanine-nucleotide releasing factor						5	0	9	0	14	0	1.8	0		https://www.proteinatlas.org/ENSG00000074964-ARHGEF10L/blood+protein
P43694	14		442	14	PowerNovo	Transcription factor GATA-4	GATA4	Activator DNA-binding	Transcription Transcription regulation					12	0	2	0	14	0	-6	0		https://www.proteinatlas.org/ENSG00000136574-GATA4/blood+protein
Q9BXY5	14		538	14	PowerNovo	Calcyphosin-2	CAPS2							2	0	12	0	14	0	6	0		https://www.proteinatlas.org/ENSG00000180881-CAPS2/blood+protein
Q9H799	14		3197	14	PowerNovo	Ciliogenesis and planar polarity effector 1	CPLANE1		Cilium biogenesis/degradation					12	0	2	0	14	0	-6	0		https://www.proteinatlas.org/ENSG00000197603-CPLANE1/blood+protein
P17036	14		446	14	PowerNovo	Zinc finger protein 3	ZNF3	Activator Developmental protein DNA-binding	Differentiation Transcription Transcription regulation					6	0	8	0	14	0	1.33333	0		https://www.proteinatlas.org/ENSG00000166526-ZNF3/blood+protein
Q13608	14		980	14	PowerNovo	Peroxisomal ATPase PEX6	PEX6	Hydrolase	Peroxisome biogenesis					5	0	9	0	14	0	1.8	0		https://www.proteinatlas.org/ENSG00000124587-PEX6/blood+protein
Q9UPA5	15		3926	15	PowerNovo	Protein bassoon	BSN					https://www.proteinatlas.org/search/Q9UPA5		6	0	9	0	15	0	1.5	0		https://www.proteinatlas.org/ENSG00000164061-BSN/blood+protein
Q9NX05	15		1096	15	PowerNovo	Constitutive coactivator of PPAR-gamma-like protein 2	FAM120C					https://www.proteinatlas.org/search/Q9NX05		15	0	0	0	15	0	15	0		https://www.proteinatlas.org/ENSG00000184083-FAM120C/blood+protein
Q9ULL5	15		2036	15	PowerNovo	Proline-rich protein 12	PRR12					https://www.proteinatlas.org/search/Q9ULL5		9	0	6	0	15	0	-1.5	0		https://www.proteinatlas.org/ENSG00000126464-PRR12/blood+protein
Q9BQN1	15		747	15	PowerNovo	Protein FAM83C	FAM83C					https://www.proteinatlas.org/search/Q9BQN1		15	0	0	0	15	0	15	0		https://www.proteinatlas.org/ENSG00000125998-FAM83C/blood+protein
Q8N442	15		669	15	PowerNovo	Translation factor GUF1, mitochondrial	GUF1	Hydrolase	Protein biosynthesis			https://www.proteinatlas.org/search/Q8N442		5	0	10	0	15	0	2	0		https://www.proteinatlas.org/ENSG00000151806-GUF1/blood+protein
Q9Y5H2	15		935	15	PowerNovo	Protocadherin gamma-A11	PCDHGA11		Cell adhesion			https://www.proteinatlas.org/search/Q9Y5H2		0	0	15	0	15	0	15	0		https://www.proteinatlas.org/ENSG00000253873-PCDHGA11/blood+protein
Q6ZMU1	15		363	15	PowerNovo	Putative protein C3P1	C3P1							13	0	2	0	15	0	-6.5	0
Q8TD19	15		979	15	PowerNovo	Serine/threonine-protein kinase Nek9	NEK9	Kinase Serine/threonine-protein kinase Transferase	Cell cycle Cell division Mitosis			https://proteinatlas.org/search/Q8TD19		7	0	8	0	15	0	1.14286	0		https://www.proteinatlas.org/ENSG00000119638-NEK9/blood+protein
Q8NHY6	15		868	15	PowerNovo	Zinc finger protein 28 homolog	ZFP28	DNA-binding	Transcription Transcription regulation			https://www.proteinatlas.org/search/Q8NHY6		6	0	9	0	15	0	1.5	0		https://www.proteinatlas.org/ENSG00000196867-ZFP28/blood+protein
P14651	15		431	15	PowerNovo	Homeobox protein Hox-B3	HOXB3	Developmental protein DNA-binding	Transcription Transcription regulation			https://www.proteinatlas.org/search/P14651		8	0	7	0	15	0	-1.14286	0		https://www.proteinatlas.org/ENSG00000120093-HOXB3/blood+protein
Q9Y6Q3	15		630	15	PowerNovo	Zinc finger protein 37 homolog	ZFP37	DNA-binding	Transcription Transcription regulation			https://www.proteinatlas.org/search/Q9Y6Q3		10	0	5	0	15	0	-2	0		https://www.proteinatlas.org/ENSG00000136866-ZFP37/blood+protein
Q9H7N4	15		1312	15	PowerNovo	Splicing factor, arginine/serine-rich 19	SCAF1	RNA-binding	mRNA processing mRNA splicing			https://www.proteinatlas.org/search/Q9H7N4		9	0	6	0	15	0	-1.5	0		https://www.proteinatlas.org/ENSG00000126461-SCAF1/blood+protein
A0A075B7F0	15		116	15	PowerNovo		IGHV3OR16-10							4	0	11	0	15	0	2.75	0
Q8N6N6	15		113	15	PowerNovo	Protein NATD1	NATD1					https://www.proteinatlas.org/search/Q8N6N6		5	0	10	0	15	0	2	0		https://www.proteinatlas.org/ENSG00000274180-NATD1/blood+protein
Q8WYB5	15		2073	15	PowerNovo	Histone acetyltransferase KAT6B	KAT6B	Activator Acyltransferase Chromatin regulator Repressor Transferase	Transcription Transcription regulation			https://www.proteinatlas.org/search/Q8WYB5		5	0	10	0	15	0	2	0		https://www.proteinatlas.org/ENSG00000156650-KAT6B/blood+protein
O75715	15	15	221	15	Both	Epididymal secretory glutathione peroxidase	GPX5	Oxidoreductase Peroxidase						12	0	16	2	28	2	1.33333	2		https://www.proteinatlas.org/ENSG00000224586-GPX5/blood+protein
Q16816	15		387	15	PowerNovo	Phosphorylase b kinase gamma catalytic chain, skeletal muscle/heart isoform	PHKG1	Calmodulin-binding Kinase Muscle protein Serine/threonine-protein kinase Transferase	Carbohydrate metabolism Glycogen metabolism			https://www.proteinatlas.org/search/Q16816		5	0	10	0	15	0	2	0		https://www.proteinatlas.org/ENSG00000164776-PHKG1/blood+protein
Q14571	15	5	2701	10	Both	Inositol 1,4,5-trisphosphate receptor type 2	ITPR2	Calcium channel Ion channel Ligand-gated ion channel Receptor	Calcium transport Ion transport Transport					8	1	11	0	19	1	1.375	1		https://www.proteinatlas.org/ENSG00000123104-ITPR2/blood+protein
Q5TCZ1	15		1133	15	PowerNovo	SH3 and PX domain-containing protein 2A	SH3PXD2A					https://www.proteinatlas.org/search/Q5TCZ1		6	0	9	0	15	0	1.5	0		https://www.proteinatlas.org/ENSG00000107957-SH3PXD2A/blood+protein
Q5T011	15		3432	15	PowerNovo	KICSTOR complex protein SZT2	SZT2					https://www.proteinatlas.org/search/Q5T011		2	0	13	0	15	0	6.5	0		https://www.proteinatlas.org/ENSG00000198198-SZT2/blood+protein
Q12934	16	1	665	8.5	Both	Filensin	BFSP1	Eye lens protein						10	0	7	0	17	0	-1.42857	0		https://www.proteinatlas.org/ENSG00000125864-BFSP1/blood+protein
Q96JG8	16		741	16	PowerNovo	Melanoma-associated antigen D4	MAGED4	Tumor antigen	Ubl conjugation pathway			https://www.proteinatlas.org/search/Q96JG8		13	0	3	0	16	0	-4.33333	0		https://www.proteinatlas.org/ENSG00000154545-MAGED4/blood+protein
Q96C03	16		454	16	PowerNovo	Mitochondrial dynamics protein MID49	MIEF2					https://www.proteinatlas.org/search/Q96C03		12	0	4	0	16	0	-3	0		https://www.proteinatlas.org/ENSG00000177427-MIEF2/blood+protein
Q9NXT0	16		402	16	PowerNovo	Zinc finger protein 586	ZNF586	DNA-binding	Transcription Transcription regulation			https://www.proteinatlas.org/search/Q9NXT0		8	0	8	0	16	0	1	0		https://www.proteinatlas.org/ENSG00000083828-ZNF586/blood+protein
Q9NR64	16	4	748	10	Both	Kelch-like protein 1	KLHL1	Actin-binding						15	1	4	0	19	1	-3.75	1		https://www.proteinatlas.org/ENSG00000150361-KLHL1/blood+protein
Q8ND90	16		353	16	PowerNovo	Paraneoplastic antigen Ma1	PNMA1	Tumor antigen				https://www.proteinatlas.org/search/Q8ND90		5	0	11	0	16	0	2.2	0		https://www.proteinatlas.org/ENSG00000176903-PNMA1/blood+protein
A0A075B6Z1	16		19	16	PowerNovo		TRAJ20					https://proteinatlas.org/search/A0A075B6Z1		6	0	10	0	16	0	1.66667	0
O00257	16		560	16	PowerNovo	E3 SUMO-protein ligase CBX4	CBX4	Chromatin regulator Repressor Transferase	Transcription Transcription regulation			https://www.proteinatlas.org/search/O00257		10	0	6	0	16	0	-1.66667	0		https://www.proteinatlas.org/ENSG00000141582-CBX4/blood+protein
Q6ECI4	16		717	16	PowerNovo	Zinc finger protein 470	ZNF470	DNA-binding	Transcription Transcription regulation			https://www.proteinatlas.org/search/Q6ECI4		7	0	9	0	16	0	1.28571	0		https://www.proteinatlas.org/ENSG00000197016-ZNF470/blood+protein
Q9H307	16		717	16	PowerNovo	Pinin	PNN	Activator DNA-binding	Transcription regulation			https://www.proteinatlas.org/search/Q9H307		11	0	5	0	16	0	-2.2	0		https://www.proteinatlas.org/ENSG00000100941-PNN/blood+protein
Q8WYP5	16	2	2266	9	Both	Protein ELYS	AHCTF1	DNA-binding	Cell cycle Cell division mRNA transport Protein transport Translocation Transport					7	0	11	0	18	0	1.57143	0		https://www.proteinatlas.org/ENSG00000153207-AHCTF1/blood+protein
Q9UJU5	16		478	16	PowerNovo	Forkhead box protein D3	FOXD3	Activator Developmental protein DNA-binding Repressor	Transcription Transcription regulation			https://www.proteinatlas.org/search/Q9UJU5		11	0	5	0	16	0	-2.2	0		https://www.proteinatlas.org/ENSG00000187140-FOXD3/blood+protein
Q9NXR8	16		418	16	PowerNovo	Inhibitor of growth protein 3	ING3	Chromatin regulator	Growth regulation Transcription Transcription regulation			https://www.proteinatlas.org/search/Q9NXR8		9	0	7	0	16	0	-1.28571	0		https://www.proteinatlas.org/ENSG00000071243-ING3/blood+protein
Q9UI46	16		699	16	PowerNovo	Dynein axonemal intermediate chain 1	DNAI1	Motor protein	Cilium biogenesis/degradation			https://www.proteinatlas.org/search/Q9UI46		2	0	14	0	16	0	7	0		https://www.proteinatlas.org/ENSG00000122735-DNAI1/blood+protein
Q96QC0	16		940	16	PowerNovo	Serine/threonine-protein phosphatase 1 regulatory subunit 10	PPP1R10	DNA-binding Protein phosphatase inhibitor RNA-binding				https://www.proteinatlas.org/search/Q96QC0		9	0	7	0	16	0	-1.28571	0		https://www.proteinatlas.org/ENSG00000204569-PPP1R10/blood+protein
P51523	16		738	16	PowerNovo	Zinc finger protein 84	ZNF84	DNA-binding	Transcription Transcription regulation			https://www.proteinatlas.org/search/P51523		5	0	11	0	16	0	2.2	0		https://www.proteinatlas.org/ENSG00000198040-ZNF84/blood+protein
Q9NPI1	16		651	16	PowerNovo	Bromodomain-containing protein 7	BRD7		Cell cycle Transcription Transcription regulation			https://www.proteinatlas.org/search/Q9NPI1		13	0	3	0	16	0	-4.33333	0		https://www.proteinatlas.org/ENSG00000166164-BRD7/blood+protein
Q6S8J3	16		1075	16	PowerNovo	POTE ankyrin domain family member E	POTEE					https://www.proteinatlas.org/search/Q6S8J3		9	0	7	0	16	0	-1.28571	0		https://www.proteinatlas.org/ENSG00000188219-POTEE/blood+protein
Q7Z3Y9	16		468	16	PowerNovo	Keratin, type I cytoskeletal 26	KRT26					https://www.proteinatlas.org/search/Q7Z3Y9		8	0	8	0	16	0	1	0		https://www.proteinatlas.org/ENSG00000186393-KRT26/blood+protein
Q8IZ02	16		464	16	PowerNovo	Leucine-rich repeat-containing protein 34	LRRC34		Differentiation			https://www.proteinatlas.org/search/Q8IZ02		13	0	3	0	16	0	-4.33333	0		https://www.proteinatlas.org/ENSG00000171757-LRRC34/blood+protein
Q8NA42	16		475	16	PowerNovo	Zinc finger protein 383	ZNF383	DNA-binding	Transcription Transcription regulation			https://www.proteinatlas.org/search/Q8NA42		9	0	7	0	16	0	-1.28571	0		https://www.proteinatlas.org/ENSG00000188283-ZNF383/blood+protein
P52741	16		427	16	PowerNovo	Zinc finger protein 134	ZNF134	DNA-binding	Transcription Transcription regulation			https://www.proteinatlas.org/search/P52741		7	0	9	0	16	0	1.28571	0		https://www.proteinatlas.org/ENSG00000213762-ZNF134/blood+protein
Q8NGF1	16		315	16	PowerNovo	Olfactory receptor 52R1	OR52R1	G-protein coupled receptor Receptor Transducer	Olfaction Sensory transduction			https://www.proteinatlas.org/search/Q8NGF1		10	0	6	0	16	0	-1.66667	0		https://www.proteinatlas.org/ENSG00000279270-OR52R1/blood+protein
Q3SY52	16		487	16	PowerNovo	Zinc finger protein interacting with ribonucleoprotein K	ZIK1	DNA-binding Repressor	Transcription Transcription regulation			https://www.proteinatlas.org/search/Q3SY52		7	0	9	0	16	0	1.28571	0		https://www.proteinatlas.org/ENSG00000171649-ZIK1/blood+protein
Q92185	17		356	17	PowerNovo	Alpha-N-acetylneuraminide alpha-2,8-sialyltransferase	ST8SIA1	Glycosyltransferase Transferase	Lipid metabolism			https://www.proteinatlas.org/search/Q92185		11	0	6	0	17	0	-1.83333	0		https://www.proteinatlas.org/ENSG00000111728-ST8SIA1/blood+protein
Q6P2D0	17		407	17	PowerNovo	Zinc finger protein 1 homolog	ZFP1	DNA-binding	Transcription Transcription regulation			https://www.proteinatlas.org/search/Q6P2D0		8	0	9	0	17	0	1.125	0		https://www.proteinatlas.org/ENSG00000184517-ZFP1/blood+protein
Q8NB50	17		900	17	PowerNovo	Zinc finger protein 62 homolog	ZFP62		Transcription Transcription regulation			https://www.proteinatlas.org/search/Q8NB50		11	0	6	0	17	0	-1.83333	0		https://www.proteinatlas.org/ENSG00000196670-ZFP62/blood+protein
Q96MC6	17		490	17	PowerNovo	Hippocampus abundant transcript 1 protein	MFSD14A		Transport			https://www.proteinatlas.org/search/Q96MC6		12	0	5	0	17	0	-2.4	0		https://www.proteinatlas.org/ENSG00000156875-MFSD14A/blood+protein
Q9UHG0	17		476	17	PowerNovo	Doublecortin domain-containing protein 2	DCDC2		Cilium biogenesis/degradation Neurogenesis			https://www.proteinatlas.org/search/Q9UHG0		14	0	3	0	17	0	-4.66667	0		https://www.proteinatlas.org/ENSG00000146038-DCDC2/blood+protein
Q5TAT6	17		717	17	PowerNovo	Collagen alpha-1(XIII) chain	COL13A1	Developmental protein Heparin-binding	Cell adhesion Differentiation Osteogenesis			https://www.proteinatlas.org/search/Q5TAT6		5	0	12	0	17	0	2.4	0		https://www.proteinatlas.org/ENSG00000197467-COL13A1/blood+protein
Q4ADV7	17	5	1423	11	Both	Guanine nucleotide exchange factor subunit RIC1	RIC1	Guanine-nucleotide releasing factor						10	2	10	0	20	2	1	2		https://www.proteinatlas.org/ENSG00000107036-RIC1/blood+protein
A0A0J9YVP2	17		21	17	PowerNovo		IGHJ6							6	0	11	0	17	0	1.83333	0
P17031	17		533	17	PowerNovo	Zinc finger protein 26	ZNF26	DNA-binding	Transcription Transcription regulation			https://www.proteinatlas.org/search/P17031		7	0	10	0	17	0	1.42857	0		https://www.proteinatlas.org/ENSG00000198393-ZNF26/blood+protein
P17032	17		561	17	PowerNovo	Zinc finger protein 37A	ZNF37A	DNA-binding	Transcription Transcription regulation			https://www.proteinatlas.org/search/P17032		7	0	10	0	17	0	1.42857	0		https://www.proteinatlas.org/ENSG00000075407-ZNF37A/blood+protein
Q6ZQQ6	17	1	2873	9	Both	WD repeat-containing protein 87	WDR87							11	0	7	0	18	0	-1.57143	0		https://www.proteinatlas.org/ENSG00000171804-WDR87/blood+protein
Q96HA7	17		1378	17	PowerNovo	Tonsoku-like protein	TONSL	Chromatin regulator	DNA damage DNA repair			https://www.proteinatlas.org/search/Q96HA7		4	0	13	0	17	0	3.25	0		https://www.proteinatlas.org/ENSG00000160949-TONSL/blood+protein
Q8N8J6	17		731	17	PowerNovo	Zinc finger protein 615	ZNF615	DNA-binding	Transcription Transcription regulation			https://www.proteinatlas.org/search/Q8N8J6		6	0	11	0	17	0	1.83333	0		https://www.proteinatlas.org/ENSG00000197619-ZNF615/blood+protein
Q5VZR4	17		150	17	PowerNovo	Major facilitator superfamily domain-containing 14C pseudogene	MFSD14CP		Transport					12	0	5	0	17	0	-2.4	0
Q68D91	17		279	17	PowerNovo	Acyl-coenzyme A thioesterase MBLAC2	MBLAC2	Hydrolase	Fatty acid metabolism Lipid metabolism			https://www.proteinatlas.org/search/Q68D91		7	0	10	0	17	0	1.42857	0		https://www.proteinatlas.org/ENSG00000176055-MBLAC2/blood+protein
Q03164	17		3969	17	PowerNovo	Histone-lysine N-methyltransferase 2A	KMT2A	Chromatin regulator DNA-binding Methyltransferase Transferase	Apoptosis			https://www.proteinatlas.org/search/Q03164		9	0	8	0	17	0	-1.125	0		https://www.proteinatlas.org/ENSG00000118058-KMT2A/blood+protein
O15213	17		610	17	PowerNovo	WD repeat-containing protein 46	WDR46					https://www.proteinatlas.org/search/O15213		7	0	10	0	17	0	1.42857	0		https://www.proteinatlas.org/ENSG00000227057-WDR46/blood+protein
Q86WT1	17		665	17	PowerNovo	Intraflagellar transport protein 70A	IFT70A		Cilium biogenesis/degradation			https://www.proteinatlas.org/search/Q86WT1		4	0	13	0	17	0	3.25	0		https://www.proteinatlas.org/ENSG00000197557-TTC30A/blood+protein
Q9P2B7	18		532	18	PowerNovo	Cilia- and flagella-associated protein 97	CFAP97					https://www.proteinatlas.org/search/Q9P2B7		7	0	11	0	18	0	1.57143	0		https://www.proteinatlas.org/ENSG00000164323-CFAP97/blood+protein
O95544	18		446	18	PowerNovo	NAD kinase	NADK	Kinase Transferase				https://www.proteinatlas.org/search/O95544		5	0	13	0	18	0	2.6	0		https://www.proteinatlas.org/ENSG00000008130-NADK/blood+protein
P49840	18	1	483	9.5	Both	Glycogen synthase kinase-3 alpha	GSK3A	Kinase Serine/threonine-protein kinase Signal transduction inhibitor Transferase	Carbohydrate metabolism Glycogen metabolism Neurogenesis Wnt signaling pathway					4	0	15	0	19	0	3.75	0		https://www.proteinatlas.org/ENSG00000105723-GSK3A/blood+protein
Q9HDC5	18		661	18	PowerNovo	Junctophilin-1	JPH1					https://www.proteinatlas.org/search/Q9HDC5		13	0	5	0	18	0	-2.6	0		https://www.proteinatlas.org/ENSG00000104369-JPH1/blood+protein
Q6N021	18	1	2002	9.5	Both	Methylcytosine dioxygenase TET2	TET2	Chromatin regulator Dioxygenase DNA-binding Oxidoreductase	Cell cycle					10	0	9	0	19	0	-1.11111	0		https://www.proteinatlas.org/ENSG00000168769-TET2/blood+protein
Q2V2M9	18		1422	18	PowerNovo	FH1/FH2 domain-containing protein 3	FHOD3	Actin-binding				https://www.proteinatlas.org/search/Q2V2M9		9	0	9	0	18	0	1	0		https://www.proteinatlas.org/ENSG00000134775-FHOD3/blood+protein
Q9Y651	18		276	18	PowerNovo	Transcription factor SOX-21	SOX21	Activator DNA-binding	Transcription Transcription regulation			https://www.proteinatlas.org/search/Q9Y651		15	0	3	0	18	0	-5	0		https://www.proteinatlas.org/ENSG00000125285-SOX21/blood+protein
Q9NQX0	18		595	18	PowerNovo	Putative histone-lysine N-methyltransferase PRDM6	PRDM6	Chromatin regulator Methyltransferase Repressor Transferase	Transcription Transcription regulation			https://www.proteinatlas.org/search/Q9NQX0		11	0	7	0	18	0	-1.57143	0		https://www.proteinatlas.org/ENSG00000061455-PRDM6/blood+protein
Q5TF58	18		517	18	PowerNovo	Intermediate filament family orphan 2	IFFO2					https://www.proteinatlas.org/search/Q5TF58		7	0	11	0	18	0	1.57143	0		https://www.proteinatlas.org/ENSG00000169991-IFFO2/blood+protein
P50613	18		346	18	PowerNovo	Cyclin-dependent kinase 7	CDK7	Kinase Serine/threonine-protein kinase Transferase	Transcription regulation			https://www.proteinatlas.org/search/P50613		15	0	3	0	18	0	-5	0		https://www.proteinatlas.org/ENSG00000134058-CDK7/blood+protein
Q8TAK5	18		448	18	PowerNovo	GA-binding protein subunit beta-2	GABPB2		Transcription Transcription regulation			https://www.proteinatlas.org/search/Q8TAK5		6	0	12	0	18	0	2	0		https://www.proteinatlas.org/ENSG00000143458-GABPB2/blood+protein
Q06945	18		474	18	PowerNovo	Transcription factor SOX-4	SOX4	Activator DNA-binding	Transcription Transcription regulation			https://www.proteinatlas.org/search/Q06945		10	0	8	0	18	0	-1.25	0		https://www.proteinatlas.org/ENSG00000124766-SOX4/blood+protein
Q68DA7	18		1419	18	PowerNovo	Formin-1	FMN1	Actin-binding				https://www.proteinatlas.org/search/Q68DA7		8	0	10	0	18	0	1.25	0		https://www.proteinatlas.org/ENSG00000248905-FMN1/blood+protein
Q5T0N1	18		1121	18	PowerNovo	Cilia- and flagella-associated protein 70	CFAP70							6	0	12	0	18	0	2	0
Q8N988	18		423	18	PowerNovo	Zinc finger protein 557	ZNF557	DNA-binding	Transcription Transcription regulation			https://www.proteinatlas.org/search/Q8N988		7	0	11	0	18	0	1.57143	0		https://www.proteinatlas.org/ENSG00000130544-ZNF557/blood+protein
O60500	19		1241	19	PowerNovo	Nephrin	NPHS1	Developmental protein	Cell adhesion Myogenesis			https://www.proteinatlas.org/search/O60500		17	0	2	0	19	0	-8.5	0		https://www.proteinatlas.org/ENSG00000161270-NPHS1/blood+protein
P17014	19		697	19	PowerNovo	Zinc finger protein 12	ZNF12	DNA-binding Repressor	Transcription Transcription regulation			https://www.proteinatlas.org/search/P17014		10	0	9	0	19	0	-1.11111	0		https://www.proteinatlas.org/ENSG00000164631-ZNF12/blood+protein
Q03828	19		476	19	PowerNovo	Homeobox even-skipped homolog protein 2	EVX2	Developmental protein DNA-binding				https://www.proteinatlas.org/search/Q03828		10	0	9	0	19	0	-1.11111	0		https://www.proteinatlas.org/ENSG00000174279-EVX2/blood+protein
P10827	19		490	19	PowerNovo	Thyroid hormone receptor alpha	THRA	DNA-binding Receptor	Transcription Transcription regulation			https://www.proteinatlas.org/search/P10827		12	0	7	0	19	0	-1.71429	0		https://www.proteinatlas.org/ENSG00000126351-THRA/blood+protein
P21917	19		419	19	PowerNovo	D(4) dopamine receptor	DRD4	G-protein coupled receptor Receptor Transducer	Biological rhythms			https://www.proteinatlas.org/search/P21917		14	0	5	0	19	0	-2.8	0		https://www.proteinatlas.org/ENSG00000069696-DRD4/blood+protein
Q8WZ84	19		308	19	PowerNovo	Olfactory receptor 8D1	OR8D1	G-protein coupled receptor Receptor Transducer	Olfaction Sensory transduction			https://www.proteinatlas.org/search/Q8WZ84		19	0	0	0	19	0	19	0		https://www.proteinatlas.org/ENSG00000196341-OR8D1/blood+protein
Q96F05	19		449	19	PowerNovo	Uncharacterized protein C11orf24	C11orf24					https://www.proteinatlas.org/search/Q96F05		9	0	10	0	19	0	1.11111	0		https://www.proteinatlas.org/ENSG00000171067-C11orf24/blood+protein
Q9H5Z6	19		455	19	PowerNovo	Protein FAM124B	FAM124B					https://www.proteinatlas.org/search/Q9H5Z6		9	0	10	0	19	0	1.11111	0		https://www.proteinatlas.org/ENSG00000124019-FAM124B/blood+protein
Q8WXG9	20		6306	20	PowerNovo	Adhesion G-protein coupled receptor V1	ADGRV1	G-protein coupled receptor Hydrolase Receptor Transducer	Sensory transduction Vision			https://www.proteinatlas.org/search/Q8WXG9		16	0	4	0	20	0	-4	0		https://www.proteinatlas.org/ENSG00000164199-ADGRV1/blood+protein
O43820	20		417	20	PowerNovo	Hyaluronidase-3	HYAL3	Glycosidase Hydrolase	Fertilization			https://www.proteinatlas.org/search/O43820		12	0	8	0	20	0	-1.5	0		https://www.proteinatlas.org/ENSG00000186792-HYAL3/blood+protein
O75949	20		472	20	PowerNovo	NALCN channel auxiliary factor 2	NALF2					https://www.proteinatlas.org/search/O75949		18	0	2	0	20	0	-9	0		https://www.proteinatlas.org/ENSG00000130054-NALF2/blood+protein
S4R3C0	20		116	20	PowerNovo		IGHV3OR16-17		Adaptive immunity Immunity			https://www.proteinatlas.org/search/S4R3C0		15	0	5	0	20	0	-3	0
Q13029	20		1718	20	PowerNovo	PR domain zinc finger protein 2	PRDM2	Activator DNA-binding Methyltransferase Transferase	Transcription Transcription regulation			https://www.proteinatlas.org/search/Q13029		11	0	9	0	20	0	-1.22222	0		https://www.proteinatlas.org/ENSG00000116731-PRDM2/blood+protein
Q99676	20		751	20	PowerNovo	Zinc finger protein 184	ZNF184	DNA-binding	Transcription Transcription regulation			https://www.proteinatlas.org/search/Q99676		12	0	8	0	20	0	-1.5	0		https://www.proteinatlas.org/ENSG00000096654-ZNF184/blood+protein
Q8NEP3	20		725	20	PowerNovo	Dynein axonemal assembly factor 1	DNAAF1					https://www.proteinatlas.org/search/Q8NEP3		8	0	12	0	20	0	1.5	0		https://www.proteinatlas.org/ENSG00000154099-DNAAF1/blood+protein
Q9NTI5	21		1447	21	PowerNovo	Sister chromatid cohesion protein PDS5 homolog B	PDS5B		Cell cycle Cell division Mitosis			https://www.proteinatlas.org/search/Q9NTI5		19	0	2	0	21	0	-9.5	0		https://www.proteinatlas.org/ENSG00000083642-PDS5B/blood+protein
Q9H2Z4	21		354	21	PowerNovo	Homeobox protein Nkx-2.4	NKX2-4	Developmental protein DNA-binding				https://www.proteinatlas.org/search/Q9H2Z4		13	0	8	0	21	0	-1.625	0		https://www.proteinatlas.org/ENSG00000125816-NKX2-4/blood+protein
Q9H2K2	21	8	1166	14.5	Both	Poly [ADP-ribose] polymerase tankyrase-2	TNKS2	Glycosyltransferase Nucleotidyltransferase Transferase	Wnt signaling pathway					15	0	14	0	29	0	-1.07143	0		https://www.proteinatlas.org/ENSG00000107854-TNKS2/blood+protein
Q96DT5	21	4	4516	12.5	Both	Dynein axonemal heavy chain 11	DNAH11	Motor protein						9	0	15	1	24	1	1.66667	1		https://www.proteinatlas.org/ENSG00000105877-DNAH11/blood+protein
Q9UPQ7	21		1066	21	PowerNovo	E3 ubiquitin-protein ligase PDZRN3	PDZRN3	Transferase	Ubl conjugation pathway			https://www.proteinatlas.org/search/Q9UPQ7		13	0	8	0	21	0	-1.625	0		https://www.proteinatlas.org/ENSG00000121440-PDZRN3/blood+protein
P78406	21		368	21	PowerNovo	mRNA export factor RAE1	RAE1		Cell cycle Transport			https://www.proteinatlas.org/search/P78406		11	0	10	0	21	0	-1.1	0		https://www.proteinatlas.org/ENSG00000101146-RAE1/blood+protein
Q9H4L5	21		887	21	PowerNovo	Oxysterol-binding protein-related protein 3	OSBPL3		Lipid transport Transport			https://www.proteinatlas.org/search/Q9H4L5		11	0	10	0	21	0	-1.1	0		https://www.proteinatlas.org/ENSG00000070882-OSBPL3/blood+protein
Q6ZN04	22		569	22	PowerNovo	RNA-binding protein MEX3B	MEX3B	RNA-binding				https://www.proteinatlas.org/search/Q6ZN04		13	0	9	0	22	0	-1.44444	0		https://www.proteinatlas.org/ENSG00000183496-MEX3B/blood+protein
Q9P266	22		1359	22	PowerNovo	Junctional cadherin 5-associated protein	JCAD		Cell adhesion			https://www.proteinatlas.org/search/Q9P266		9	0	13	0	22	0	1.44444	0		https://www.proteinatlas.org/ENSG00000165757-JCAD/blood+protein
Q9H8K7	22		445	22	PowerNovo	ATPase PAAT	PAAT	Hydrolase				https://www.proteinatlas.org/search/Q9H8K7		9	0	13	0	22	0	1.44444	0		https://www.proteinatlas.org/ENSG00000119965-C10orf88/blood+protein
Q8TAW3	22		534	22	PowerNovo	Zinc finger protein 671	ZNF671	DNA-binding	Transcription Transcription regulation			https://www.proteinatlas.org/search/Q8TAW3		10	0	12	0	22	0	1.2	0		https://www.proteinatlas.org/ENSG00000083814-ZNF671/blood+protein
O60683	22		326	22	PowerNovo	Peroxisome biogenesis factor 10	PEX10	Transferase	Peroxisome biogenesis Protein transport Transport Ubl conjugation pathway			https://www.proteinatlas.org/search/O60683		9	0	13	0	22	0	1.44444	0		https://www.proteinatlas.org/ENSG00000157911-PEX10/blood+protein
Q09472	22		2414	22	PowerNovo	Histone acetyltransferase p300	EP300	Acyltransferase Transferase	Transcription regulation			https://www.proteinatlas.org/search/Q09472		17	0	5	0	22	0	-3.4	0		https://www.proteinatlas.org/ENSG00000100393-EP300/blood+protein
Q5TYW1	23		1059	23	PowerNovo	Zinc finger protein 658	ZNF658	DNA-binding Repressor	Ribosome biogenesis Transcription Transcription regulation			https://www.proteinatlas.org/search/Q5TYW1		10	0	13	0	23	0	1.3	0		https://www.proteinatlas.org/ENSG00000274349-ZNF658/blood+protein
P69891	23		147	23	PowerNovo	Hemoglobin subunit gamma-1	HBG1		Oxygen transport Transport			https://www.proteinatlas.org/search/P69891		6	0	17	0	23	0	2.83333	0		https://www.proteinatlas.org/ENSG00000213934-HBG1/blood+protein
Q8TCT8	24		520	24	PowerNovo	Signal peptide peptidase-like 2A	SPPL2A	Hydrolase Protease				https://www.proteinatlas.org/search/Q9UPA5		14	0	10	0	24	0	-1.4	0		https://www.proteinatlas.org/ENSG00000138600-SPPL2A/blood+protein
Q6Q4G3	24		990	24	PowerNovo	Aminopeptidase Q	LVRN	Hydrolase Metalloprotease Protease				https://www.proteinatlas.org/search/Q6Q4G3		8	0	16	0	24	0	2	0		https://www.proteinatlas.org/ENSG00000172901-LVRN/blood+protein
Q96LW1	24		612	24	PowerNovo	Zinc finger protein 354B	ZNF354B	DNA-binding	Transcription Transcription regulation			https://www.proteinatlas.org/search/Q96LW1		10	0	14	0	24	0	1.4	0		https://www.proteinatlas.org/ENSG00000178338-ZNF354B/blood+protein
Q02556	24		426	24	PowerNovo	Interferon regulatory factor 8	IRF8	Activator DNA-binding Repressor	Autophagy Transcription Transcription regulation			https://www.proteinatlas.org/search/Q02556		16	0	8	0	24	0	-2	0		https://www.proteinatlas.org/ENSG00000140968-IRF8/blood+protein
A7E2Y1	24		1983	24	PowerNovo	Myosin-7B	MYH7B	Actin-binding Motor protein Muscle protein Myosin						14	0	10	0	24	0	-1.4	0		https://www.proteinatlas.org/ENSG00000078814-MYH7B/blood+protein
Q5VWG9	24		929	24	PowerNovo	Transcription initiation factor TFIID subunit 3	TAF3		Transcription Transcription regulation			https://www.proteinatlas.org/search/Q5VWG9		20	0	4	0	24	0	-5	0		https://www.proteinatlas.org/ENSG00000165632-TAF3/blood+protein
Q8N6T7	24		355	24	PowerNovo	NAD-dependent protein deacylase sirtuin-6	SIRT6	Acyltransferase Chromatin regulator Developmental protein DNA-binding Glycosyltransferase Nucleotidyltransferase RNA-binding Transferase	DNA damage DNA repair			https://www.proteinatlas.org/search/Q8N6T7		8	0	16	0	24	0	2	0		https://www.proteinatlas.org/ENSG00000077463-SIRT6/blood+protein
Q8NDM7	25	1	1665	13	Both	Cilia- and flagella-associated protein 43	CFAP43		Cilium biogenesis/degradation					10	0	16	0	26	0	1.6	0		https://www.proteinatlas.org/ENSG00000197748-CFAP43/blood+protein
Q9UFH2	25		4462	25	PowerNovo	Dynein axonemal heavy chain 17	DNAH17	Motor protein				https://www.proteinatlas.org/search/Q9UFH2		9	0	16	0	25	0	1.77778	0		https://www.proteinatlas.org/ENSG00000187775-DNAH17/blood+protein
Q8TE73	25		4624	25	PowerNovo	Dynein axonemal heavy chain 5	DNAH5	Motor protein				https://www.proteinatlas.org/search/Q8TE73		10	0	15	0	25	0	1.5	0		https://www.proteinatlas.org/ENSG00000039139-DNAH5/blood+protein
Q6UWN5	25		251	25	PowerNovo	Ly6/PLAUR domain-containing protein 5	LYPD5					https://www.proteinatlas.org/search/Q6UWN5		9	0	16	0	25	0	1.77778	0		https://www.proteinatlas.org/ENSG00000159871-LYPD5/blood+protein
Q6ZN57	25		461	25	PowerNovo	Zinc finger protein ZFP2	ZFP2	DNA-binding	Transcription Transcription regulation			https://www.proteinatlas.org/search/Q6ZN57		15	0	10	0	25	0	-1.5	0		https://www.proteinatlas.org/ENSG00000198939-ZFP2/blood+protein
Q6PEX3	25		210	25	PowerNovo	Keratin-associated protein 26-1	KRTAP26-1					https://www.proteinatlas.org/search/Q6PEX3		9	0	16	0	25	0	1.77778	0		https://www.proteinatlas.org/ENSG00000197683-KRTAP26-1/blood+protein
Q8WWN9	25		437	25	PowerNovo	Interactor protein for cytohesin exchange factors 1	IPCEF1					https://www.proteinatlas.org/search/Q8WWN9		12	0	13	0	25	0	1.08333	0		https://www.proteinatlas.org/ENSG00000074706-IPCEF1/blood+protein
Q66K66	25	1	360	13	Both	Transmembrane protein 198	TMEM198	Developmental protein	Wnt signaling pathway					9	0	17	0	26	0	1.88889	0		https://www.proteinatlas.org/ENSG00000188760-TMEM198/blood+protein
O75343	25		617	25	PowerNovo	Guanylate cyclase soluble subunit beta-2	GUCY1B2	Lyase	cGMP biosynthesis					9	0	16	0	25	0	1.77778	0
Q9UGL1	26		1544	26	PowerNovo	Lysine-specific demethylase 5B	KDM5B	Chromatin regulator Dioxygenase Oxidoreductase Repressor	Biological rhythms Transcription regulation			https://www.proteinatlas.org/search/Lysine-specific+demethylase+5B		18	0	8	0	26	0	-2.25	0		https://www.proteinatlas.org/ENSG00000117139-KDM5B/blood+protein
Q5T1N1	26		836	26	PowerNovo	Protein AKNAD1	AKNAD1					https://www.proteinatlas.org/search/Q5T1N1		14	0	12	0	26	0	-1.16667	0		https://www.proteinatlas.org/ENSG00000162641-AKNAD1/blood+protein
O43309	26		611	26	PowerNovo	Zinc finger and SCAN domain-containing protein 12	ZSCAN12	DNA-binding	Transcription Transcription regulation			https://www.proteinatlas.org/search/O43309		15	0	11	0	26	0	-1.36364	0		https://www.proteinatlas.org/ENSG00000158691-ZSCAN12/blood+protein
Q86SG2	26		305	26	PowerNovo	Ankyrin repeat domain-containing protein 23	ANKRD23					https://www.proteinatlas.org/search/Q86SG2		9	0	17	0	26	0	1.88889	0		https://www.proteinatlas.org/ENSG00000163126-ANKRD23/blood+protein
Q07699	26		218	26	PowerNovo	Sodium channel subunit beta-1	SCN1B	Ion channel Sodium channel Voltage-gated channel	Cell adhesion Ion transport Sodium transport Transport			https://www.proteinatlas.org/search/Q07699		17	0	9	0	26	0	-1.88889	0		https://www.proteinatlas.org/ENSG00000105711-SCN1B/blood+protein
P11230	26		501	26	PowerNovo	Acetylcholine receptor subunit beta	CHRNB1	Ion channel Ligand-gated ion channel Receptor	Ion transport Transport			https://www.proteinatlas.org/search/P11230		15	0	11	0	26	0	-1.36364	0		https://www.proteinatlas.org/ENSG00000170175-CHRNB1/blood+protein
A0A087WYE8	27		117	27	PowerNovo		IGHV1OR21-1							8	0	19	0	27	0	2.375	0
Q9H269	27		839	27	PowerNovo	Vacuolar protein sorting-associated protein 16 homolog	VPS16		Autophagy Protein transport Transport			https://www.proteinatlas.org/search/Q9H269		7	0	20	0	27	0	2.85714	0		https://www.proteinatlas.org/ENSG00000215305-VPS16/blood+protein
Q9P2J8	27		865	27	PowerNovo	Zinc finger protein 624	ZNF624	DNA-binding	Transcription Transcription regulation			https://www.proteinatlas.org/search/Q9P2J8		12	0	15	0	27	0	1.25	0		https://www.proteinatlas.org/ENSG00000197566-ZNF624/blood+protein
Q96II8	27		777	27	PowerNovo	DISP complex protein LRCH3	LRCH3					https://www.proteinatlas.org/search/Q96II8		11	0	16	0	27	0	1.45455	0		https://www.proteinatlas.org/ENSG00000186001-LRCH3/blood+protein
Q8TB22	27		786	27	PowerNovo	Spermatogenesis-associated protein 20	SPATA20	Developmental protein	Differentiation Spermatogenesis			https://www.proteinatlas.org/search/Q8TB22		11	0	16	0	27	0	1.45455	0		https://www.proteinatlas.org/ENSG00000006282-SPATA20/blood+protein
Q5TIA1	27		1274	27	PowerNovo	Meiosis inhibitor protein 1	MEI1		Meiosis			https://www.proteinatlas.org/search/Q5TIA1		11	0	16	0	27	0	1.45455	0		https://www.proteinatlas.org/ENSG00000167077-MEI1/blood+protein
Q9Y2U8	27		911	27	PowerNovo	Inner nuclear membrane protein Man1	LEMD3	DNA-binding				https://www.proteinatlas.org/search/Q9Y2U8		11	0	16	0	27	0	1.45455	0		https://www.proteinatlas.org/ENSG00000174106-LEMD3/blood+protein
P23193	28		301	28	PowerNovo	Transcription elongation factor A protein 1	TCEA1	DNA-binding	Transcription Transcription regulation			https://www.proteinatlas.org/search/P23193		13	0	15	0	28	0	1.15385	0		https://www.proteinatlas.org/ENSG00000187735-TCEA1/blood+protein
Q9NZJ6	28		369	28	PowerNovo	Ubiquinone biosynthesis O-methyltransferase, mitochondrial	COQ3	Methyltransferase Transferase	Ubiquinone biosynthesis			https://www.proteinatlas.org/search/Q9NZJ6		16	0	12	0	28	0	-1.33333	0		https://www.proteinatlas.org/ENSG00000132423-COQ3/blood+protein
A0A075B7F1	28		116	28	PowerNovo		IGHV3OR16-8							14	0	14	0	28	0	1	0
A0A1B0GTH6	28		734	28	PowerNovo	Casein kinase II subunit alpha'-interacting protein	CSNKA2IP							22	0	6	0	28	0	-3.66667	0		https://www.proteinatlas.org/ENSG00000283434-CSNKA2IP/blood+protein
P36896	28		505	28	PowerNovo	Activin receptor type-1B	ACVR1B	Kinase Receptor Serine/threonine-protein kinase Transferase				https://www.proteinatlas.org/search/P36896		13	0	15	0	28	0	1.15385	0		https://www.proteinatlas.org/ENSG00000135503-ACVR1B/blood+protein
O75764	28		348	28	PowerNovo	Transcription elongation factor A protein 3	TCEA3	DNA-binding	Transcription Transcription regulation			https://www.proteinatlas.org/search/O75764		13	0	15	0	28	0	1.15385	0		https://www.proteinatlas.org/ENSG00000204219-TCEA3/blood+protein
Q9H1X3	29		360	29	PowerNovo	DnaJ homolog subfamily C member 25	DNAJC25	Chaperone				https://www.proteinatlas.org/search/Q9H1X3		15	0	14	0	29	0	-1.07143	0		https://www.proteinatlas.org/ENSG00000059769-DNAJC25/blood+protein
P0DP07	29		118	29	PowerNovo	Immunoglobulin heavy variable 4-31	IGHV4-31		Adaptive immunity Immunity					16	0	13	0	29	0	-1.23077	0
Q6NT32	29		575	29	PowerNovo	Carboxylesterase 5A	CES5A	Hydrolase Serine esterase				https://www.proteinatlas.org/search/Q6NT32		16	0	13	0	29	0	-1.23077	0		https://www.proteinatlas.org/ENSG00000159398-CES5A/blood+protein
P49841	29		420	29	PowerNovo	Glycogen synthase kinase-3 beta	GSK3B	Developmental protein Kinase Serine/threonine-protein kinase Signal transduction inhibitor Transferase	Biological rhythms			https://www.proteinatlas.org/search/P49841		20	0	9	0	29	0	-2.22222	0		https://www.proteinatlas.org/ENSG00000082701-GSK3B/blood+protein
Q86WZ0	29		1026	29	PowerNovo	HEAT repeat-containing protein 4	HEATR4					https://www.proteinatlas.org/search/Q86WZ0		16	0	13	0	29	0	-1.23077	0		https://www.proteinatlas.org/ENSG00000187105-HEATR4/blood+protein
Q96RE9	29		604	29	PowerNovo	Zinc finger protein 300	ZNF300	DNA-binding Repressor	Transcription Transcription regulation			https://www.proteinatlas.org/search/Q96RE9		13	0	16	0	29	0	1.23077	0		https://www.proteinatlas.org/ENSG00000145908-ZNF300/blood+protein
Q5VWP3	30		993	30	PowerNovo	Muscular LMNA-interacting protein	MLIP					https://www.proteinatlas.org/search/Q5VWP3		14	0	16	0	30	0	1.14286	0		https://www.proteinatlas.org/ENSG00000146147-MLIP/blood+protein
O00238	30		502	30	PowerNovo	Bone morphogenetic protein receptor type-1B	BMPR1B	Kinase Receptor Serine/threonine-protein kinase Transferase	Chondrogenesis			https://www.proteinatlas.org/search/O00238		18	0	12	0	30	0	-1.5	0		https://www.proteinatlas.org/ENSG00000138696-BMPR1B/blood+protein
P52740	30		706	30	PowerNovo	Zinc finger protein 132	ZNF132	DNA-binding	Transcription Transcription regulation			https://www.proteinatlas.org/search/P52740		12	0	18	0	30	0	1.5	0		https://www.proteinatlas.org/ENSG00000131849-ZNF132/blood+protein
Q96NJ6	30		502	30	PowerNovo	Zinc finger protein 3 homolog	ZFP3	DNA-binding	Transcription Transcription regulation			https://www.proteinatlas.org/search/Q96NJ6		12	0	18	0	30	0	1.5	0		https://www.proteinatlas.org/ENSG00000180787-ZFP3/blood+protein
O15047	30		1707	30	PowerNovo	Histone-lysine N-methyltransferase SETD1A	SETD1A	Activator Chromatin regulator Methyltransferase RNA-binding Transferase	DNA damage Transcription Transcription regulation			https://www.proteinatlas.org/search/O15047		10	0	20	0	30	0	2	0		https://www.proteinatlas.org/ENSG00000099381-SETD1A/blood+protein
Q6P9A1	30		599	30	PowerNovo	Zinc finger protein 530	ZNF530	DNA-binding	Transcription Transcription regulation			https://www.proteinatlas.org/search/Q6P9A1		13	0	17	0	30	0	1.30769	0		https://www.proteinatlas.org/ENSG00000183647-ZNF530/blood+protein
Q9Y2C2	31		406	31	PowerNovo	Uronyl 2-sulfotransferase	UST	Transferase				https://www.proteinatlas.org/search/Q9Y2C2		7	0	24	0	31	0	3.42857	0		https://www.proteinatlas.org/ENSG00000111962-UST/blood+protein
O75469	31		434	31	PowerNovo	Nuclear receptor subfamily 1 group I member 2	NR1I2	Activator DNA-binding Receptor	Transcription Transcription regulation			https://www.proteinatlas.org/search/O75469		15	0	16	0	31	0	1.06667	0		https://www.proteinatlas.org/ENSG00000144852-NR1I2/blood+protein
Q96JF6	31		807	31	PowerNovo	Zinc finger protein 594	ZNF594	DNA-binding	Transcription Transcription regulation			https://www.proteinatlas.org/search/Q96JF6		12	0	19	0	31	0	1.58333	0		https://www.proteinatlas.org/ENSG00000180626-ZNF594/blood+protein
O00291	31		1037	31	PowerNovo	Huntingtin-interacting protein 1	HIP1	Actin-binding Activator	Apoptosis			https://www.proteinatlas.org/search/O00291		14	0	17	0	31	0	1.21429	0		https://www.proteinatlas.org/ENSG00000127946-HIP1/blood+protein
Q8IYV9	31		350	31	PowerNovo	Izumo sperm-egg fusion protein 1	IZUMO1		Fertilization			https://www.proteinatlas.org/search/Q8IYV9		8	0	23	0	31	0	2.875	0		https://www.proteinatlas.org/ENSG00000182264-IZUMO1/blood+protein
Q9P2N4	31		1935	31	PowerNovo	A disintegrin and metalloproteinase with thrombospondin motifs 9	ADAMTS9	Hydrolase Metalloprotease Protease	ER-Golgi transport Protein transport Transport			https://www.proteinatlas.org/search/Q9P2N4		19	0	12	0	31	0	-1.58333	0		https://www.proteinatlas.org/ENSG00000163638-ADAMTS9/blood+protein
O94956	31		709	31	PowerNovo	Solute carrier organic anion transporter family member 2B1	SLCO2B1		Ion transport Transport			https://www.proteinatlas.org/search/O94956		7	0	24	0	31	0	3.42857	0		https://www.proteinatlas.org/ENSG00000137491-SLCO2B1/blood+protein
Q8TDY4	32		903	32	PowerNovo	Arf-GAP with SH3 domain, ANK repeat and PH domain-containing protein 3	ASAP3					https://www.proteinatlas.org/search/Q8TDY4		9	0	23	0	32	0	2.55556	0		https://www.proteinatlas.org/ENSG00000088280-ASAP3/blood+protein
Q96JB1	32		4490	32	PowerNovo	Dynein axonemal heavy chain 8	DNAH8	Motor protein				https://www.proteinatlas.org/search/Q96JB1		13	0	19	0	32	0	1.46154	0		https://www.proteinatlas.org/ENSG00000124721-DNAH8/blood+protein
A0A0J9YWU9	32		116	32	PowerNovo	Ig-like domain-containing protein								14	0	18	0	32	0	1.28571	0
Q7Z7M1	32		963	32	PowerNovo	Adhesion G-protein coupled receptor D2	ADGRD2	G-protein coupled receptor Receptor Transducer						14	0	18	0	32	0	1.28571	0
Q9Y2H9	32		1570	32	PowerNovo	Microtubule-associated serine/threonine-protein kinase 1	MAST1	Kinase Serine/threonine-protein kinase Transferase				https://www.proteinatlas.org/search/Q9Y2H9		8	0	24	0	32	0	3	0		https://www.proteinatlas.org/ENSG00000105613-MAST1/blood+protein
Q659A1	33		982	33	PowerNovo	Little elongation complex subunit 2	ICE2		Transcription Transcription regulation			https://www.proteinatlas.org/search/Q659A1		21	0	12	0	33	0	-1.75	0		https://www.proteinatlas.org/ENSG00000128915-ICE2/blood+protein
Q9UHN1	33		485	33	PowerNovo	DNA polymerase subunit gamma-2, mitochondrial	POLG2	DNA-binding	DNA replication			https://www.proteinatlas.org/search/Q9UHN1		16	0	17	0	33	0	1.0625	0		https://www.proteinatlas.org/ENSG00000256525-POLG2/blood+protein
P52742	33		658	33	PowerNovo	Zinc finger protein 135	ZNF135	DNA-binding	Transcription Transcription regulation			https://www.proteinatlas.org/search/P52742		18	0	15	0	33	0	-1.2	0		https://www.proteinatlas.org/ENSG00000176293-ZNF135/blood+protein
P52756	34		815	34	PowerNovo	RNA-binding protein 5	RBM5	RNA-binding	Apoptosis			https://www.proteinatlas.org/search/P52756		20	0	14	0	34	0	-1.42857	0		https://www.proteinatlas.org/ENSG00000003756-RBM5/blood+protein
Q9NVW2	34	1	624	17.5	Both	E3 ubiquitin-protein ligase RLIM	RLIM	Transferase	Transcription Transcription regulation Ubl conjugation pathway					20	0	14	1	34	1	-1.42857	1		https://www.proteinatlas.org/ENSG00000131263-RLIM/blood+protein
A0A0J9YVS3	34		16	34	PowerNovo		IGHJ4							12	0	22	0	34	0	1.83333	0
Q9NQI0	34		724	34	PowerNovo	Probable ATP-dependent RNA helicase DDX4	DDX4	Developmental protein Helicase Hydrolase	Differentiation			https://www.proteinatlas.org/search/Q9NQI0		14	0	20	0	34	0	1.42857	0		https://www.proteinatlas.org/ENSG00000152670-DDX4/blood+protein
Q0VDD8	34	7	3507	20.5	Both	Dynein axonemal heavy chain 14	DNAH14	Motor protein						14	0	23	4	37	4	1.64286	4		https://www.proteinatlas.org/ENSG00000185842-DNAH14/blood+protein
Q9P275	35		1123	35	PowerNovo	Ubiquitin carboxyl-terminal hydrolase 36	USP36	Hydrolase Protease Thiol protease	Ubl conjugation pathway			https://www.proteinatlas.org/search/Q9P275		20	0	15	0	35	0	-1.33333	0		https://www.proteinatlas.org/ENSG00000055483-USP36/blood+protein
Q6PJG2	35		1045	35	PowerNovo	Mitotic deacetylase-associated SANT domain protein	MIDEAS	DNA-binding	Transcription Transcription regulation			https://www.proteinatlas.org/search/Q6PJG2		12	0	23	0	35	0	1.91667	0		https://www.proteinatlas.org/ENSG00000156030-MIDEAS/blood+protein
P0DP08	35	1	117	18	Both	Immunoglobulin heavy variable 4-38-2	IGHV4-38-2		Adaptive immunity Immunity					16	0	20	0	36	0	1.25	0		https://www.proteinatlas.org/ENSG00000275063-ENSG00000275063/blood+protein
Q9NUL7	35		540	35	PowerNovo	Probable ATP-dependent RNA helicase DDX28	DDX28	Helicase Hydrolase RNA-binding rRNA-binding	Ribosome biogenesis			https://www.proteinatlas.org/search/Q9NUL7		24	0	11	0	35	0	-2.18182	0		https://www.proteinatlas.org/ENSG00000182810-DDX28/blood+protein
A0A075B6R9	35		120	35	PowerNovo	Probable non-functional immunoglobulin kappa variable 2D-24	IGKV2D-24		Adaptive immunity Immunity					16	0	19	0	35	0	1.1875	0		https://www.proteinatlas.org/ENSG00000241566-IGKV2D-24/blood+protein
Q96PE5	35		141	35	PowerNovo	Opalin	OPALIN					https://www.proteinatlas.org/search/Q96PE5		11	0	24	0	35	0	2.18182	0		https://www.proteinatlas.org/ENSG00000197430-OPALIN/blood+protein
Q9NZM4	35		1560	35	PowerNovo	BRD4-interacting chromatin-remodeling complex-associated protein	BICRA					https://www.proteinatlas.org/search/Q9NZM4		16	0	19	0	35	0	1.1875	0		https://www.proteinatlas.org/ENSG00000063169-BICRA/blood+protein
A7KAX9	36		2087	36	PowerNovo	Rho GTPase-activating protein 32	ARHGAP32	GTPase activation				https://www.proteinatlas.org/search/A7KAX9		18	0	18	0	36	0	1	0		https://www.proteinatlas.org/ENSG00000134909-ARHGAP32/blood+protein
Q96MX3	36		618	36	PowerNovo	Zinc finger protein 48	ZNF48	DNA-binding	Transcription Transcription regulation			https://www.proteinatlas.org/search/Q96MX3		5	0	31	0	36	0	6.2	0		https://www.proteinatlas.org/ENSG00000180035-ZNF48/blood+protein
Q8IVL8	37		374	37	PowerNovo	Carboxypeptidase O	CPO	Carboxypeptidase Hydrolase Metalloprotease Protease						14	0	23	0	37	0	1.64286	0		https://www.proteinatlas.org/ENSG00000144410-CPO/blood+protein
Q86V48	38		1076	38	PowerNovo	Leucine zipper protein 1	LUZP1					https://www.proteinatlas.org/search/Q86V48		20	0	18	0	38	0	-1.11111	0		https://www.proteinatlas.org/ENSG00000169641-LUZP1/blood+protein
P15822	38		2718	38	PowerNovo	Zinc finger protein 40	HIVEP1	Activator DNA-binding	Transcription Transcription regulation			https://www.proteinatlas.org/search/P15822		18	0	20	0	38	0	1.11111	0		https://www.proteinatlas.org/ENSG00000095951-HIVEP1/blood+protein
Q6X4U4	38		206	38	PowerNovo	Sclerostin domain-containing protein 1	SOSTDC1		Wnt signaling pathway			https://www.proteinatlas.org/search/Q6X4U4		20	0	18	0	38	0	-1.11111	0		https://www.proteinatlas.org/ENSG00000171243-SOSTDC1/blood+protein
Q9UL52	39		423	39	PowerNovo	Transmembrane protease serine 11E	TMPRSS11E	Hydrolase Protease Serine protease				https://www.proteinatlas.org/search/Q9UL52		23	0	16	0	39	0	-1.4375	0		https://www.proteinatlas.org/ENSG00000087128-TMPRSS11E/blood+protein
A0A0C4DH62	39		17	39	PowerNovo	Immunoglobulin heavy joining 1	IGHJ1		Adaptive immunity Immunity					14	0	25	0	39	0	1.78571	0		https://www.proteinatlas.org/ENSG00000211905-IGHJ1/blood+protein
P69892	39		147	39	PowerNovo	Hemoglobin subunit gamma-2	HBG2		Oxygen transport Transport			https://www.proteinatlas.org/search/P69892		8	0	31	0	39	0	3.875	0		https://www.proteinatlas.org/ENSG00000196565-HBG2/blood+protein
Q53EZ4	40		464	40	PowerNovo	Centrosomal protein of 55 kDa	CEP55	Developmental protein	Cell cycle Cell division Mitosis			https://www.proteinatlas.org/search/Q53EZ4		20	0	20	0	40	0	1	0		https://www.proteinatlas.org/ENSG00000138180-CEP55/blood+protein
Q8TF39	41		744	41	PowerNovo	Zinc finger protein 483	ZNF483	DNA-binding	Transcription Transcription regulation			https://www.proteinatlas.org/search/Q8TF39		22	0	19	0	41	0	-1.15789	0		https://www.proteinatlas.org/ENSG00000173258-ZNF483/blood+protein
A0A087WW87	41	14	121	27.5	Both	Immunoglobulin kappa variable 2-40	IGKV2-40		Adaptive immunity Immunity					24	1	24	6	48	7	1	6		https://www.proteinatlas.org/ENSG00000273962-IGKV2-40/blood+protein
Q9BXQ6	41		578	41	PowerNovo	Transmembrane protein 121B	TMEM121B					https://www.proteinatlas.org/search/Q9BXQ6		22	0	19	0	41	0	-1.15789	0		https://www.proteinatlas.org/ENSG00000183307-TMEM121B/blood+protein
Q8WZ60	43		621	43	PowerNovo	Kelch-like protein 6	KLHL6					https://www.proteinatlas.org/search/Q8WZ60		16	0	27	0	43	0	1.6875	0		https://www.proteinatlas.org/ENSG00000172578-KLHL6/blood+protein
Q96D71	43		796	43	PowerNovo	RalBP1-associated Eps domain-containing protein 1	REPS1					https://www.proteinatlas.org/search/Q96D71		15	0	28	0	43	0	1.86667	0		https://www.proteinatlas.org/ENSG00000135597-REPS1/blood+protein
Q9C099	43		1032	43	PowerNovo	Leucine-rich repeat and coiled-coil domain-containing protein 1	LRRCC1		Cell cycle Cell division Mitosis			https://www.proteinatlas.org/search/Q9C099		19	0	24	0	43	0	1.26316	0		https://www.proteinatlas.org/ENSG00000133739-LRRCC1/blood+protein
Q07157	43		1748	43	PowerNovo	Tight junction protein ZO-1	TJP1	Calmodulin-binding				https://www.proteinatlas.org/search/Q07157		18	0	25	0	43	0	1.38889	0		https://www.proteinatlas.org/ENSG00000104067-TJP1/blood+protein
Q02880	44	1	1626	22.5	Both	DNA topoisomerase 2-beta	TOP2B	DNA-binding Isomerase Topoisomerase						24	0	21	0	45	0	-1.14286	0		https://www.proteinatlas.org/ENSG00000077097-TOP2B/blood+protein
Q9Y267	44		594	44	PowerNovo	Solute carrier family 22 member 14	SLC22A14		Transport			https://www.proteinatlas.org/search/Q9Y267		10	0	34	0	44	0	3.4	0		https://www.proteinatlas.org/ENSG00000144671-SLC22A14/blood+protein
Q96D59	44		192	44	PowerNovo	E3 ubiquitin-protein ligase RNF183	RNF183	Transferase	Apoptosis Ubl conjugation pathway			https://www.proteinatlas.org/search/Q96D59		16	0	28	0	44	0	1.75	0		https://www.proteinatlas.org/ENSG00000165188-RNF183/blood+protein
Q9UKG4	45		626	45	PowerNovo	Solute carrier family 13 member 4	SLC13A4		Ion transport Sodium transport Symport Transport			https://www.proteinatlas.org/search/Q9UKG4		25	0	20	0	45	0	-1.25	0		https://www.proteinatlas.org/ENSG00000164707-SLC13A4/blood+protein
Q9NTG1	45		2253	45	PowerNovo	Polycystin family receptor for egg jelly	PKDREJ	Ion channel	Ion transport Transport			https://www.proteinatlas.org/search/Q9NTG1		17	0	28	0	45	0	1.64706	0		https://www.proteinatlas.org/ENSG00000130943-PKDREJ/blood+protein
Q4G176	45		576	45	PowerNovo	Malonate--CoA ligase ACSF3, mitochondrial	ACSF3	Ligase	Fatty acid metabolism Lipid metabolism			https://www.proteinatlas.org/search/Q4G176		25	0	20	0	45	0	-1.25	0		https://www.proteinatlas.org/ENSG00000176715-ACSF3/blood+protein
Q9BR11	45		485	45	PowerNovo	Zinc finger SWIM domain-containing protein 1	ZSWIM1					https://www.proteinatlas.org/search/Q9BR11		25	0	20	0	45	0	-1.25	0		https://www.proteinatlas.org/ENSG00000168612-ZSWIM1/blood+protein
Q6ZQX7	45		453	45	PowerNovo	Protein LIAT1	LIAT1					https://www.proteinatlas.org/search/Q6ZQX7		32	0	13	0	45	0	-2.46154	0		https://www.proteinatlas.org/ENSG00000187624-C17orf97/blood+protein
P01594	46		117	46	PowerNovo	Immunoglobulin kappa variable 1-33	IGKV1-33	Bence-Jones protein	Adaptive immunity Immunity					23	0	23	0	46	0	1	0		https://www.proteinatlas.org/ENSG00000242076-IGKV1-33/blood+protein
Q8N819	46		430	46	PowerNovo	Probable protein phosphatase 1N	PPM1N	Hydrolase Protein phosphatase				https://www.proteinatlas.org/search/Q8N819		18	0	28	0	46	0	1.55556	0		https://www.proteinatlas.org/ENSG00000213889-PPM1N/blood+protein
Q68DH5	47		695	47	PowerNovo	G-protein coupled receptor-associated protein LMBRD2	LMBRD2					https://www.proteinatlas.org/search/Q68DH5		28	0	19	0	47	0	-1.47368	0		https://www.proteinatlas.org/ENSG00000164187-LMBRD2/blood+protein
A0A0B4J2B5	47		98	47	PowerNovo		IGHV3OR16-9							17	0	30	0	47	0	1.76471	0
Q9NWZ3	47		460	47	PowerNovo	Interleukin-1 receptor-associated kinase 4	IRAK4	Kinase Serine/threonine-protein kinase Transferase	Immunity Innate immunity			https://www.proteinatlas.org/search/Q9NWZ3		19	0	28	0	47	0	1.47368	0		https://www.proteinatlas.org/ENSG00000198001-IRAK4/blood+protein
Q92729	48		1446	48	PowerNovo	Receptor-type tyrosine-protein phosphatase U	PTPRU	Hydrolase Protein phosphatase Receptor	Cell adhesion Differentiation			https://www.proteinatlas.org/search/Q92729		19	0	29	0	48	0	1.52632	0		https://www.proteinatlas.org/ENSG00000060656-PTPRU/blood+protein
Q8N614	50		296	50	PowerNovo	Transmembrane protein 156	TMEM156					https://www.proteinatlas.org/search/Q8N614		17	0	33	0	50	0	1.94118	0		https://www.proteinatlas.org/ENSG00000121895-TMEM156/blood+protein
O60563	50		726	50	PowerNovo	Cyclin-T1	CCNT1	Cyclin	Transcription regulation			https://www.proteinatlas.org/search/O60563		17	0	33	0	50	0	1.94118	0		https://www.proteinatlas.org/ENSG00000129315-CCNT1/blood+protein
O15417	51	2	2968	26.5	Both	Trinucleotide repeat-containing gene 18 protein	TNRC18							30	0	23	0	53	0	-1.30435	0		https://www.proteinatlas.org/ENSG00000182095-TNRC18/blood+protein
Q9UHX3	51		823	51	PowerNovo	Adhesion G protein-coupled receptor E2	ADGRE2	G-protein coupled receptor Receptor Transducer	Cell adhesion Inflammatory response			https://www.proteinatlas.org/ENSG00000127507-ADGRE2/blood+protein		22	0	29	0	51	0	1.31818	0		https://www.proteinatlas.org/ENSG00000127507-ADGRE2/blood+protein
Q8NFF2	51		622	51	PowerNovo	Sodium/potassium/calcium exchanger 4	SLC24A4		Antiport Calcium transport Ion transport			https://www.proteinatlas.org/search/Q8NFF2		24	0	27	0	51	0	1.125	0		https://www.proteinatlas.org/ENSG00000140090-SLC24A4/blood+protein
Q96A99	51		478	51	PowerNovo	Pentraxin-4	PTX4					https://www.proteinatlas.org/search/Q96A99		22	0	29	0	51	0	1.31818	0		https://www.proteinatlas.org/ENSG00000251692-PTX4/blood+protein
Q13424	51		505	51	PowerNovo	Alpha-1-syntrophin	SNTA1	Actin-binding Calmodulin-binding				https://www.proteinatlas.org/search/Q13424		14	0	37	0	51	0	2.64286	0		https://www.proteinatlas.org/ENSG00000101400-SNTA1/blood+protein
Q8WWL7	52	1	1395	26.5	Both	G2/mitotic-specific cyclin-B3	CCNB3	Cyclin	Cell cycle Cell division Meiosis					28	0	25	0	53	0	-1.12	0		https://www.proteinatlas.org/ENSG00000147082-CCNB3/blood+protein
Q8TE99	53		480	53	PowerNovo	2-phosphoxylose phosphatase 1	PXYLP1	Hydrolase				https://www.proteinatlas.org/search/Q8TE99		33	0	20	0	53	0	-1.65	0		https://www.proteinatlas.org/ENSG00000155893-PXYLP1/blood+protein
Q9H9C1	53		493	53	PowerNovo	Spermatogenesis-defective protein 39 homolog	VIPAS39		Differentiation Protein transport				https://www.proteinatlas.org/search/Q9H9C1	19	0	34	0	53	0	1.78947	0		https://www.proteinatlas.org/ENSG00000151445-VIPAS39/blood+protein
Q6NZ67	54		158	54	PowerNovo	Mitotic-spindle organizing protein 2B	MZT2B					https://www.proteinatlas.org/search/Q6NZ67		25	0	29	0	54	0	1.16	0		https://www.proteinatlas.org/ENSG00000152082-MZT2B/blood+protein
B2RD01	54		187	54	PowerNovo	Putative CENPB DNA-binding domain-containing protein 1	CENPBD1P	DNA-binding						24	0	30	0	54	0	1.25	0
Q8IWD4	55		279	55	PowerNovo	Coiled-coil domain-containing protein 117	CCDC117					https://www.proteinatlas.org/search/Q8IWD4		21	0	34	0	55	0	1.61905	0		https://www.proteinatlas.org/ENSG00000159873-CCDC117/blood+protein
Q86UQ0	56		364	56	PowerNovo	Zinc finger protein 589	ZNF589	DNA-binding Repressor				https://www.proteinatlas.org/search/Q86UQ0		26	0	30	0	56	0	1.15385	0		https://www.proteinatlas.org/ENSG00000164048-ZNF589/blood+protein
P0DTE1	56		115	56	PowerNovo	Probable non-functional immunoglobulin heavy variable 3-38-3	IGHV3-38-3		Adaptive immunity Immunity					24	0	32	0	56	0	1.33333	0
P0C091	56		2139	56	PowerNovo	FRAS1-related extracellular matrix protein 3	FREM3		Cell adhesion			https://www.proteinatlas.org/search/P0C091		27	0	29	0	56	0	1.07407	0		https://www.proteinatlas.org/ENSG00000183090-FREM3/blood+protein
Q5HYJ3	57		339	57	PowerNovo	Protein FAM76B	FAM76B					https://www.proteinatlas.org/search/Q5HYJ3		30	0	27	0	57	0	-1.11111	0		https://www.proteinatlas.org/ENSG00000077458-FAM76B/blood+protein
Q8NFD5	58		2319	58	PowerNovo	AT-rich interactive domain-containing protein 1B	ARID1B	Chromatin regulator DNA-binding	Neurogenesis Transcription Transcription regulation			https://www.proteinatlas.org/search/Q8NFD5		32	0	26	0	58	0	-1.23077	0		https://www.proteinatlas.org/ENSG00000049618-ARID1B/blood+protein
P0DP01	59	7	117	33	Both	Immunoglobulin heavy variable 1-8	IGHV1-8		Adaptive immunity Immunity					22	0	41	3	63	3	1.86364	3
Q9NRY4	61	1	1499	31	Both	Rho GTPase-activating protein 35	ARHGAP35	DNA-binding GTPase activation Repressor	Transcription Transcription regulation					31	0	30	1	61	1	-1.03333	1		https://www.proteinatlas.org/ENSG00000160007-ARHGAP35/blood+protein
Q9H305	62		208	62	PowerNovo	Cell death-inducing p53-target protein 1	CDIP1		Apoptosis			https://www.proteinatlas.org/search/Q9H305		30	0	32	0	62	0	1.06667	0		https://www.proteinatlas.org/ENSG00000089486-CDIP1/blood+protein
Q9HD20	64		1204	64	PowerNovo	Endoplasmic reticulum transmembrane helix translocase	ATP13A1	Translocase	Protein transport Transport			https://www.proteinatlas.org/search/Q9HD20		27	0	37	0	64	0	1.37037	0		https://www.proteinatlas.org/ENSG00000105726-ATP13A1/blood+protein
A0A075B7D4	66		117	66	PowerNovo		IGKV1OR2-108							31	0	35	0	66	0	1.12903	0
A6NKD9	67		419	67	PowerNovo	Coiled-coil domain-containing protein 85C	CCDC85C	Developmental protein				https://www.proteinatlas.org/search/A6NKD9		31	0	36	0	67	0	1.16129	0		https://www.proteinatlas.org/ENSG00000205476-CCDC85C/blood+protein
P56715	68		2156	68	PowerNovo	Oxygen-regulated protein 1	RP1		Cilium biogenesis/degradation			https://www.proteinatlas.org/search/P56715		32	0	36	0	68	0	1.125	0		https://www.proteinatlas.org/ENSG00000104237-RP1/blood+protein
Q8NHM4	68		247	68	PowerNovo	Putative trypsin-6	PRSS3P2	Hydrolase Protease Serine protease						36	0	32	0	68	0	-1.125	0
A0A0C4DH90	70		116	70	PowerNovo		IGKV3OR2-268							35	0	35	0	70	0	1	0
Q9ULI0	70		1458	70	PowerNovo	ATPase family AAA domain-containing protein 2B	ATAD2B					https://www.proteinatlas.org/search/Q9ULI0		35	0	35	0	70	0	1	0		https://www.proteinatlas.org/ENSG00000119778-ATAD2B/blood+protein
Q6ZS72	71		473	71	PowerNovo	Protein PEAK3	PEAK3					https://www.proteinatlas.org/search/Q6ZS72		30	0	41	0	71	0	1.36667	0		https://www.proteinatlas.org/ENSG00000188305-PEAK3/blood+protein
Q8IVN3	72		82	72	PowerNovo	Musculoskeletal embryonic nuclear protein 1	MUSTN1					https://www.proteinatlas.org/search/Q8IVN3		31	0	41	0	72	0	1.32258	0		https://www.proteinatlas.org/ENSG00000272573-MUSTN1/blood+protein
Q8WXE1	72		791	72	PowerNovo	ATR-interacting protein	ATRIP		DNA damage DNA repair			https://www.proteinatlas.org/search/Q8WXE1		31	0	41	0	72	0	1.32258	0		https://www.proteinatlas.org/ENSG00000164053-ATRIP/blood+protein
A0A0G2JRQ6	72		117	72	PowerNovo	Ig-like domain-containing protein								34	0	38	0	72	0	1.11765	0
P0DP02	74		117	74	PowerNovo	Immunoglobulin heavy variable 3-30-3	IGHV3-30-3		Adaptive immunity Immunity					33	0	41	0	74	0	1.24242	0
Q14185	84		1865	84	PowerNovo	Dedicator of cytokinesis protein 1	DOCK1	Guanine-nucleotide releasing factor	Apoptosis Phagocytosis			https://www.proteinatlas.org/search/Q14185		42	0	42	0	84	0	1	0		https://www.proteinatlas.org/ENSG00000150760-DOCK1/blood+protein
A0A075B6I6	86		118	86	PowerNovo	Probable non-functional immunoglobulin lambda variable 1-50	IGLV1-50		Adaptive immunity Immunity					43	0	43	0	86	0	1	0		https://www.proteinatlas.org/ENSG00000211645-IGLV1-50/blood+protein
P20848	87		421	87	PowerNovo	Alpha-1-antitrypsin-related protein	SERPINA2	Protease inhibitor Serine protease inhibitor						42	0	45	0	87	0	1.07143	0
P04432	88		117	88	PowerNovo	Immunoglobulin kappa variable 1D-39	IGKV1D-39		Adaptive immunity Immunity			https://www.proteinatlas.org/search/P04432		41	0	47	0	88	0	1.14634	0		https://www.proteinatlas.org/ENSG00000251546-IGKV1D-39/blood+protein
Q8WXF7	89		558	89	PowerNovo	Atlastin-1	ATL1	Hydrolase				https://www.proteinatlas.org/search/Q8WXF7		42	0	47	0	89	0	1.11905	0		https://www.proteinatlas.org/ENSG00000198513-ATL1/blood+protein
P51512		35	607	35	MaxQuant	Matrix metalloproteinase-16	MMP16	Hydrolase Metalloprotease Protease	Collagen degradation			https://www.proteinatlas.org/search/P51512		23	0	12	0	35	0	-1.91667	0		https://www.proteinatlas.org/ENSG00000156103-MMP16/blood+protein
O75896		95	110	95	MaxQuant	Tumor suppressor candidate 2	TUSC2		Cell cycle			https://www.proteinatlas.org/search/O75896		46	0	49	0	95	0	1.06522	0		https://www.proteinatlas.org/ENSG00000114383-TUSC2/blood+protein
Q9H628		24	205	24	MaxQuant	Ras-related and estrogen-regulated growth inhibitor-like protein	RERGL	Hydrolase				https://www.proteinatlas.org/search/Q9H628		12	0	12	0	24	0	1	0		https://www.proteinatlas.org/ENSG00000111404-RERGL/blood+protein
Q9HCE1		16	1003	16	MaxQuant	Helicase MOV-10	MOV10	Helicase Hydrolase RNA-binding	Transcription regulation			https://www.proteinatlas.org/search/Q9HCE1		11	0	5	0	16	0	-2.2	0		https://www.proteinatlas.org/ENSG00000155363-MOV10/blood+protein
Q96JB5		22	506	22	MaxQuant	CDK5 regulatory subunit-associated protein 3	CDK5RAP3		Host-virus interaction			https://www.proteinatlas.org/search/Q96JB5		3	0	19	0	22	0	6.33333	0		https://www.proteinatlas.org/ENSG00000108465-CDK5RAP3/blood+protein
Q5D0E6		15	543	15	MaxQuant	DALR anticodon-binding domain-containing protein 3	DALRD3					https://www.proteinatlas.org/search/Q5D0E6		7	0	8	0	15	0	1.14286	0		https://www.proteinatlas.org/ENSG00000178149-DALRD3/blood+protein
Q93038		13	417	13	MaxQuant	Tumor necrosis factor receptor superfamily member 25	TNFRSF25	Receptor	Apoptosis			https://www.proteinatlas.org/search/Q93038		3	0	10	0	13	0	3.33333	0		https://www.proteinatlas.org/ENSG00000215788-TNFRSF25/blood+protein
A6NJZ7		10	1639	10	MaxQuant	RIMS-binding protein 3C	RIMBP3C		Differentiation Spermatogenesis			https://www.proteinatlas.org/search/A6NJZ7		3	0	7	0	10	0	2.33333	0		https://www.proteinatlas.org/ENSG00000183246-RIMBP3C/blood+protein
P41587		11	438	11	MaxQuant	Vasoactive intestinal polypeptide receptor 2	VIPR2	G-protein coupled receptor Receptor Transducer				https://www.proteinatlas.org/search/P41587		2	0	9	0	11	0	4.5	0		https://www.proteinatlas.org/ENSG00000106018-VIPR2/blood+protein
Q6ZW61		11	710	11	MaxQuant	Bardet-Biedl syndrome 12 protein	BBS12					https://www.proteinatlas.org/search/Q6ZW61		7	0	4	0	11	0	-1.75	0		https://www.proteinatlas.org/ENSG00000181004-BBS12/blood+protein
Q96LB3		17	600	17	MaxQuant	Intraflagellar transport protein 74 homolog	IFT74	Developmental protein	Cilium biogenesis/degradation			https://www.proteinatlas.org/search/Q96LB3		2	0	15	0	17	0	7.5	0		https://www.proteinatlas.org/ENSG00000096872-IFT74/blood+protein
P06401		10	933	10	MaxQuant	Progesterone receptor	PGR	DNA-binding Receptor	Transcription Transcription regulation			https://www.proteinatlas.org/search/P06401		10	0	0	0	10	0	10	0		https://www.proteinatlas.org/ENSG00000082175-PGR/blood+protein
P78352		10	724	10	MaxQuant	Disks large homolog 4	DLG4					https://www.proteinatlas.org/search/P78352		1	0	9	0	10	0	9	0		https://www.proteinatlas.org/ENSG00000132535-DLG4/blood+protein
Q5T5X7		24	828	24	MaxQuant	BEN domain-containing protein 3	BEND3	Chromatin regulator DNA-binding Repressor	Transcription Transcription regulation			https://www.proteinatlas.org/search/Q5T5X7		11	0	13	0	24	0	1.18182	0		https://www.proteinatlas.org/ENSG00000178409-BEND3/blood+protein
Q96E52		15	524	15	MaxQuant	Metalloendopeptidase OMA1, mitochondrial	OMA1	Hydrolase Metalloprotease Protease				https://www.proteinatlas.org/search/Q96E52		11	0	4	0	15	0	-2.75	0		https://www.proteinatlas.org/ENSG00000162600-OMA1/blood+protein
Q99973		14	2627	14	MaxQuant	Telomerase protein component 1	TEP1	Ribonucleoprotein RNA-binding				https://www.proteinatlas.org/search/Q99973		0	0	14	0	14	0	14	0		https://www.proteinatlas.org/ENSG00000129566-TEP1/blood+protein
Q14765		20	748	20	MaxQuant	Signal transducer and activator of transcription 4	STAT4	Activator DNA-binding	Transcription Transcription regulation			https://www.proteinatlas.org/search/Q14765		13	0	7	0	20	0	-1.85714	0		https://www.proteinatlas.org/ENSG00000138378-STAT4/blood+protein
Q9UKA1		24	691	24	MaxQuant	F-box/LRR-repeat protein 5	FBXL5		Ubl conjugation pathway			https://www.proteinatlas.org/search/Q9UKA1		4	0	20	0	24	0	5	0		https://www.proteinatlas.org/ENSG00000118564-FBXL5/blood+protein
A6H8Y1		27	2624	27	MaxQuant	Transcription factor TFIIIB component B'' homolog	BDP1	Activator	Transcription Transcription regulation			https://www.proteinatlas.org/search/A6H8Y1		8	0	19	0	27	0	2.375	0		https://www.proteinatlas.org/ENSG00000145734-BDP1/blood+protein
Q8N165		20	341	20	MaxQuant	Serine/threonine-protein kinase PDIK1L	PDIK1L	Kinase Serine/threonine-protein kinase Transferase				https://www.proteinatlas.org/search/Q8N165		5	0	15	0	20	0	3	0		https://www.proteinatlas.org/ENSG00000175087-PDIK1L/blood+protein
Q96PN7		15	1200	15	MaxQuant	Transcriptional-regulating factor 1	TRERF1	Activator DNA-binding	Transcription Transcription regulation			https://www.proteinatlas.org/search/Q96PN7		0	0	15	0	15	0	15	0		https://www.proteinatlas.org/ENSG00000124496-TRERF1/blood+protein
P51809		26	220	26	MaxQuant	Vesicle-associated membrane protein 7	VAMP7		Protein transport			https://www.proteinatlas.org/search/P51809		8	0	18	0	26	0	2.25	0		https://www.proteinatlas.org/ENSG00000124333-VAMP7/blood+protein
Q9H867		14	229	14	MaxQuant	Protein N-lysine methyltransferase METTL21D	VCPKMT	Methyltransferase Transferase				https://www.proteinatlas.org/search/Q9H867		4	0	10	0	14	0	2.5	0		https://www.proteinatlas.org/ENSG00000100483-VCPKMT/blood+protein
Q86VD1		10	984	10	MaxQuant	MORC family CW-type zinc finger protein 1	MORC1	Developmental protein	Differentiation RNA-mediated gene silencing Spermatogenesis			https://www.proteinatlas.org/search/Q86VD1		2	0	8	0	10	0	4	0		https://www.proteinatlas.org/ENSG00000114487-MORC1/blood+protein
A1A5D9		30	508	30	MaxQuant	BICD family-like cargo adapter 2	BICDL2					https://www.proteinatlas.org/search/A1A5D9		19	0	11	0	30	0	-1.72727	0		https://www.proteinatlas.org/ENSG00000162069-BICDL2/blood+protein
Q14512		87	234	87	MaxQuant	Fibroblast growth factor-binding protein 1	FGFBP1	Growth factor binding				https://www.proteinatlas.org/ENSG00000137440-FGFBP1/blood+protein		42	0	45	0	87	0	1.07143	0		https://www.proteinatlas.org/ENSG00000137440-FGFBP1/blood+protein
O00505		24	521	24	MaxQuant	Importin subunit alpha-4	KPNA3		Protein transport			https://www.proteinatlas.org/search/O00505		9	0	15	0	24	0	1.66667	0		https://www.proteinatlas.org/ENSG00000102753-KPNA3/blood+protein
Q9BQ67		17	446	17	MaxQuant	Glutamate-rich WD repeat-containing protein 1	GRWD1		DNA replication			https://www.proteinatlas.org/search/Q9BQ67		16	0	1	0	17	0	-16	0		https://www.proteinatlas.org/ENSG00000105447-GRWD1/blood+protein
Q8TE12		22	382	22	MaxQuant	LIM homeobox transcription factor 1-alpha	LMX1A	Activator Developmental protein DNA-binding	Transcription Transcription regulation			https://www.proteinatlas.org/search/Q8TE12		11	0	11	0	22	0	1	0		https://www.proteinatlas.org/ENSG00000162761-LMX1A/blood+protein
Q2M2I8		19	961	19	MaxQuant	AP2-associated protein kinase 1	AAK1	Kinase Serine/threonine-protein kinase Transferase	Endocytosis			https://www.proteinatlas.org/search/Q2M2I8		6	0	13	0	19	0	2.16667	0		https://www.proteinatlas.org/ENSG00000115977-AAK1/blood+protein
Q96PE2		44	2063	44	MaxQuant	Rho guanine nucleotide exchange factor 17	ARHGEF17	Guanine-nucleotide releasing factor				https://www.proteinatlas.org/search/Q96PE2		7	0	37	0	44	0	5.28571	0		https://www.proteinatlas.org/ENSG00000110237-ARHGEF17/blood+protein
Q14654		19	390	19	MaxQuant	ATP-sensitive inward rectifier potassium channel 11	KCNJ11	Ion channel Voltage-gated channel	Ion transport Potassium transport Transport			https://www.proteinatlas.org/search/Q14654		3	0	16	0	19	0	5.33333	0		https://www.proteinatlas.org/ENSG00000187486-KCNJ11/blood+protein
Q14207		16	1427	16	MaxQuant	Protein NPAT	NPAT	Activator	Transcription regulation			https://www.proteinatlas.org/search/Q14207		1	0	15	0	16	0	15	0		https://www.proteinatlas.org/ENSG00000149308-NPAT/blood+protein
Q5T8A7		13	1209	13	MaxQuant	Protein phosphatase 1 regulatory subunit 26	PPP1R26	Protein phosphatase inhibitor				https://www.proteinatlas.org/search/Q5T8A7		6	0	7	0	13	0	1.16667	0		https://www.proteinatlas.org/ENSG00000196422-PPP1R26/blood+protein
O75781		17	387	17	MaxQuant	Paralemmin-1	PALM		Cell shape			https://www.proteinatlas.org/search/Q9UPU3		6	0	11	0	17	0	1.83333	0		https://www.proteinatlas.org/ENSG00000099864-PALM/blood+protein
Q9UPU3		23	1222	23	MaxQuant	VPS10 domain-containing receptor SorCS3	SORCS3					https://www.proteinatlas.org/search/Q9UPU3		11	0	12	0	23	0	1.09091	0		https://www.proteinatlas.org/ENSG00000156395-SORCS3/blood+protein
Q969T7		71	300	71	MaxQuant	7-methylguanosine phosphate-specific 5'-nucleotidase	NT5C3B	Hydrolase	Nucleotide metabolism			https://www.proteinatlas.org/search/Q969T7		30	0	41	0	71	0	1.36667	0		https://www.proteinatlas.org/ENSG00000141698-NT5C3B/blood+protein
Q6ZSA7		11	298	11	MaxQuant	Leucine-rich repeat-containing protein 55	LRRC55	Ion channel	Ion transport Transport			https://www.proteinatlas.org/search/Q6ZSA7		5	0	6	0	11	0	1.2	0		https://www.proteinatlas.org/ENSG00000183908-LRRC55/blood+protein
Q8NGG7		14	326	14	MaxQuant	Olfactory receptor 8A1	OR8A1	G-protein coupled receptor Receptor Transducer	Olfaction Sensory transduction			https://www.proteinatlas.org/search/Q8NGG7		13	0	1	0	14	0	-13	0		https://www.proteinatlas.org/ENSG00000196119-OR8A1/blood+protein
Q8NBS3		33	875	33	MaxQuant	Solute carrier family 4 member 11	SLC4A11		Ion transport			https://www.proteinatlas.org/search/Q8NBS3		21	0	12	0	33	0	-1.75	0		https://www.proteinatlas.org/ENSG00000088836-SLC4A11/blood+protein
Q96Q89		28	1820	28	MaxQuant	Kinesin-like protein KIF20B	KIF20B	Motor protein	Cell cycle			https://www.proteinatlas.org/search/Q96Q89		23	0	5	0	28	0	-4.6	0		https://www.proteinatlas.org/ENSG00000138182-KIF20B/blood+protein
Q96T17		38	732	38	MaxQuant	MAP7 domain-containing protein 2	MAP7D2					https://www.proteinatlas.org/search/Q96T17		31	0	7	0	38	0	-4.42857	0		https://www.proteinatlas.org/ENSG00000184368-MAP7D2/blood+protein
O75604		38	605	38	MaxQuant	Ubiquitin carboxyl-terminal hydrolase 2	USP2	Hydrolase Protease Thiol protease	Biological rhythms Cell cycle Myogenesis Ubl conjugation pathway			https://www.proteinatlas.org/search/O75604		19	0	19	0	38	0	1	0		https://www.proteinatlas.org/ENSG00000036672-USP2/blood+protein
Q8IWX8		16	916	16	MaxQuant	Calcium homeostasis endoplasmic reticulum protein	CHERP					https://www.proteinatlas.org/search/Q8IWX8		14	0	2	0	16	0	-7	0		https://www.proteinatlas.org/ENSG00000085872-CHERP/blood+protein
A8MVM7		34	634	34	MaxQuant	Putative uncharacterized protein ENSP00000382790								11	0	23	0	34	0	2.09091	0
O60353		12	706	12	MaxQuant	Frizzled-6	FZD6	Developmental protein G-protein coupled receptor Receptor Transducer	Wnt signaling pathway			https://www.proteinatlas.org/search/O60353		10	0	2	0	12	0	-5	0		https://www.proteinatlas.org/ENSG00000164930-FZD6/blood+protein
Q9NSK0		44	619	44	MaxQuant	Kinesin light chain 4	KLC4	Motor protein				https://www.proteinatlas.org/search/Q9NSK0		32	0	12	0	44	0	-2.66667	0		https://www.proteinatlas.org/ENSG00000137171-KLC4/blood+protein
Q9HCM2		23	1894	23	MaxQuant	Plexin-A4	PLXNA4	Receptor				https://www.proteinatlas.org/ENSG00000221866-PLXNA4/blood+protein		21	0	2	0	23	0	-10.5	0		https://www.proteinatlas.org/ENSG00000221866-PLXNA4/blood+protein
Q6IE81		14	842	14	MaxQuant	Protein Jade-1	JADE1	Activator	Apoptosis Transcription Transcription regulation			https://www.proteinatlas.org/search/Q6IE81		13	0	1	0	14	0	-13	0		https://www.proteinatlas.org/ENSG00000077684-JADE1/blood+protein
Q9H0D2		13	1346	13	MaxQuant	Zinc finger protein 541	ZNF541	Activator Developmental protein Repressor	Differentiation Meiosis Spermatogenesis Transcription Transcription regulation			https://www.proteinatlas.org/search/Q9H0D2		13	0	0	0	13	0	13	0		https://www.proteinatlas.org/ENSG00000118156-ZNF541/blood+protein
