# Supplementary material for: Extended range proteomic analysis of blood plasma from schizophrenia patients
Source: Front Mol Biosci. 2024 Nov 21;11:1483933. doi: 10.3389/fmolb.2024.1483933 (PMC11617367; doi:10.3389/fmolb.2024.1483933)
Supplement: Supplementary file 2 [file Table2.xls]

## Sheet: Sheet1
source_uniprot	source_organism	gene	human_uniprot	name	peptide_no	start	end	align
P02768	Human	ALB	P02768	Albumin	0	25	50	H:VFRRDAHKSEVAH-------RFKDLGEENFKALVL P:-----AHKSEVAH-------RFKDLGEENFK---- S:VFRRDAHKSEVAH-------RFKDLGEENFKALVL
P02768	Human	ALB	P02768	Albumin	1	217	235	H:GKASSAKQRLKCASLQKFGERAFKAWAV P:-----AKQRLKCASLQKFGERAFK---- S:GKASSAKQRLKCASLQKFGERAFKAWAV
P02768	Human	ALB	P02768	Albumin	2	384	395	H:TLEKCCAAAD--PHECYAKVF P:-----CAAAD--PHECY---- S:TLEKCCAAAD--PHECYAKVF
P02768	Human	ALB	P02768	Albumin	3	471	479	H:AKRMPCAEDYLSVVLNQL P:-----CAEDYLSVV---- S:AKRMPCAEDYLSVVLNQL
P02768	Human	ALB	P02768	Albumin	4	114	125	H:EMADCCAKQEPERNECFLQHK P:-----CAKQEPERNECF---- S:EMADCCAKQEPERNECFLQHK
P02768	Human	ALB	P02768	Albumin	5	528	542	H:KEFNAETFTFHADI-CTLSEKERQ P:-----ETFTFHADI-CTLSE---- S:KEFNAETFTFHADI-CTLSEKERQ
P02768	Human	ALB	P02768	Albumin	6	105	117	H:VATLRETYGE-MADCCAKQEPE P:-----ETYGE-MADCCAK---- S:VATLRETYGE-MADCCAKQEPE
P02768	Human	ALB	P02768	Albumin	7	525	542	H:YVPKEFNAETFTFHADI-CTLSEKERQ P:-----FNAETFTFHADI-CTLSE---- S:YVPKEFNAETFTFHADI-CTLSEKERQ
P02768	Human	ALB	P02768	Albumin	8	525	541	H:YVPKEFNAETFTFHADICTLSEKERQ P:-----FNAETFTFHADICTLSE---- S:YVPKEFNAETFTFHADICTLSEKERQ
P02768	Human	ALB	P02768	Albumin	9	270	275	H:HTECCHGDLLECADD P:-----HGDLLE---- S:HTECCHGDLLECADD
P02768	Human	ALB	P02768	Albumin	10	128	136	H:ECFLQHKDDNPNLPRLVR P:-----HKDDNPNLP---- S:ECFLQHKDDNPNLPRLVR
P02768	Human	ALB	P02768	Albumin	11	571	579	H:QLKAVMDDFAAFVEKCCK P:-----MDDFAAFVE---- S:QLKAVMDDFAAFVEKCCK
P02768	Human	ALB	P02768	Albumin	12	469	489	H:PEAKRMPCAEDYLSVVLNQL-CVLHEKTPV P:-----MPCAEDYLSVVLNQL-CVLHE---- S:PEAKRMPCAEDYLSVVLNQL-CVLHEKTPV
P02768	Human	ALB	P02768	Albumin	13	413	424	H:QNLIKQNCELFEQLGEYKFQN P:-----QNCELFEQLGEY---- S:QNLIKQNCELFEQLGEYKFQN
P02768	Human	ALB	P02768	Albumin	14	468	492	H:HPEAKRMPC-AEDYLSVVL--NQLCVLHEKTPVS P:-----RMPC-AEDYLSVVL--NQLCVLHEK---- S:HPEAKRMPC-AEDYLSVVL--NQLCVLHEKTPVS
P02768	Human	ALB	P02768	Albumin	15	468	492	H:HPEAKRMPCAE-DY-LSVVLNQL-CVLHEKTPVS P:-----RMPCAE-DY-LSVVLNQL-CVLHEK---- S:HPEAKRMPCAE-DY-LSVVLNQL-CVLHEKTPVS
P02768	Human	ALB	P02768	Albumin	16	140	162	H:LPRLVRPEV--DVMCTAFHD-NEETFLKKYLY P:-----RPEV--DVMCTAFHD-NEETFLK---- S:LPRLVRPEV--DVMCTAFHD-NEETFLKKYLY
P02768	Human	ALB	P02768	Albumin	17	529	543	H:EFNAETFTFHADI-CTLSEKERQI P:-----TFTFHADI-CTLSEK---- S:EFNAETFTFHADI-CTLSEKERQI
A2V9Z4	Crab-eating macaque	ALB	P02768	Albumin	0	384	395	H:TLEKCCAAAD--PHECYAKVF P:-----CAAAD--PHECY---- S:TLEKCCAAAD--PHECYAKVF
A2V9Z4	Crab-eating macaque	ALB	P02768	Albumin	1	471	479	H:AKRMPCAEDYLSVVLNQL P:-----CAEDYLSVV---- S:AKRMPCAEDYLSVVLNRL
A2V9Z4	Crab-eating macaque	ALB	P02768	Albumin	2	114	125	H:EMADCCAKQEPERNECFLQHK P:-----CAKQEPERNECF---- S:EMADCCAKQEPERNECFLQHK
A2V9Z4	Crab-eating macaque	ALB	P02768	Albumin	3	528	542	H:KEFNAETFTFHADI-CTLSEKERQ P:-----ETFTFHADM-CTLSE---- S:KAFNAETFTFHADM-CTLSEKEKQ
A2V9Z4	Crab-eating macaque	ALB	P02768	Albumin	4	105	117	H:VATLRETYGE-MADCCAKQEPE P:-----ETYGE-MADCCAK---- S:VATLRETYGE-MADCCAKQEPE
A2V9Z4	Crab-eating macaque	ALB	P02768	Albumin	5	525	542	H:YVPKEFNAETFTFHADI-CTLSEKERQ P:-----FNAETFTFHADM-CTLSE---- S:YVPKAFNAETFTFHADM-CTLSEKEKQ
A2V9Z4	Crab-eating macaque	ALB	P02768	Albumin	6	525	541	H:YVPKEFNAETFTFHADICTLSEKERQ P:-----FNAETFTFHADMCTLSE---- S:YVPKAFNAETFTFHADMCTLSEKEKQ
A2V9Z4	Crab-eating macaque	ALB	P02768	Albumin	7	270	275	H:HTECCHGDLLECADD P:-----HGDLLE---- S:HTECCHGDLLECADD
A2V9Z4	Crab-eating macaque	ALB	P02768	Albumin	8	128	136	H:ECFLQHKDDNPNLPRLVR P:-----HKDDNPNLP---- S:ECFLQHKDDNPNLPPLVR
A2V9Z4	Crab-eating macaque	ALB	P02768	Albumin	9	571	579	H:QLKAVMDDFAAFVEKCCK P:-----MDNFAAFVE---- S:QLKGVMDNFAAFVEKCCK
A2V9Z4	Crab-eating macaque	ALB	P02768	Albumin	10	407	426	H:PLVEEPQNLIKQNCELFEQLGEYKFQNAL P:-----PQNLVKQNCELFEQLGEYKF---- S:PLVEEPQNLVKQNCELFEQLGEYKFQNAL
A2V9Z4	Crab-eating macaque	ALB	P02768	Albumin	11	413	424	H:QNLIKQNCELFEQLGEYKFQN P:-----QNCELFEQLGEY---- S:QNLVKQNCELFEQLGEYKFQN
A2V9Z4	Crab-eating macaque	ALB	P02768	Albumin	12	468	492	H:HPEAKRMPC-AEDYLSVVL--NQLCVLHEKTPVS P:-----RMPC-AEDYLSVVL--NRLCVLHEK---- S:LPEAKRMPC-AEDYLSVVL--NRLCVLHEKTPVS
A2V9Z4	Crab-eating macaque	ALB	P02768	Albumin	13	140	162	H:LPRLVRPEV--DVMCTAFHD-NEETFLKKYLY P:-----RPEV--DVMCTAFHD-NEATFLK---- S:LPPLVRPEV--DVMCTAFHD-NEATFLKKYLY
A2V9Z4	Crab-eating macaque	ALB	P02768	Albumin	14	529	543	H:EFNAETFTFHADI-CTLSEKERQI P:-----TFTFHADM-CTLSEK---- S:AFNAETFTFHADM-CTLSEKEKQV
P01024	Human	C3	P01024	Complement C3	0	1523	1532	H:FIQKSDDKVTLEERLDKAC P:-----DDKVTLEERL---- S:FIQKSDDKVTLEERLDKAC
P01024	Human	C3	P01024	Complement C3	1	370	382	H:PGMPFDLMVFVTNPDGSPAYRV P:-----DLMVFVTNPDGSP---- S:PGMPFDLMVFVTNPDGSPAYRV
P01024	Human	C3	P01024	Complement C3	2	343	358	H:VQAERSGIPIVTSPYQ-IHFTKTPK P:-----SGIPIVTSPYQ-IHFT---- S:VQAERSGIPIVTSPYQ-IHFTKTPK
P01024	Human	C3	P01024	Complement C3	3	343	360	H:VQAERSGIPIVTSPYQIHFTKTPKYFK P:-----SGIPIVTSPYQIHFTKTP---- S:VQAERSGIPIVTSPYQIHFTKTPKYFK
P01024	Human	C3	P01024	Complement C3	4	333	354	H:TVILHSGSDMVQAERSGIPIVTSPYQIHFTK P:-----SGSDMVQAERSGIPIVTSPYQI---- S:TVILHSGSDMVQAERSGIPIVTSPYQIHFTK
P01024	Human	C3	P01024	Complement C3	5	748	762	H:LGLARSNLDEDIIAEENIVSRSEF P:-----SNLDEDIIAEENIVS---- S:LGLARSNLDEDIIAEENIVSRSEF
P01024	Human	C3	P01024	Complement C3	6	162	175	H:PVGRTVMVNIENPEGIPVKQDSL P:-----VMVNIENPEGIPVK---- S:PVGRTVMVNIENPEGIPVKQDSL
P01024	Human	C3	P01024	Complement C3	7	1551	1569	H:TRLVKVQLSNDFDE-YIMAIEQTIKSGS P:-----VQLSNDFDE-YIMAIEQTI---- S:TRLVKVQLSNDFDE-YIMAIEQTIKSGS
P02787	Human	TF	P02787	Serotransferrin	0	437	442	H:KSDNCEDTPEAGYFA P:-----EDTPEA---- S:KSDNCEDTPEAGYFA
P02787	Human	TF	P02787	Serotransferrin	1	346	360	H:IRNLREGT--CPEAPTDECKPVKW P:-----EGT--CPEAPTDECK---- S:IRNLREGT--CPEAPTDECKPVKW
P02787	Human	TF	P02787	Serotransferrin	2	147	161	H:RSAGWNIPIGLLY-CDLPEPRKPL P:-----NIPIGLLY-CDLPEP---- S:RSAGWNIPIGLLY-CDLPEPRKPL
P02787	Human	TF	P02787	Serotransferrin	3	479	487	H:RTAGWNIPMGLLYNKINH P:-----NIPMGLLYN---- S:RTAGWNIPMGLLYNKINH
P02787	Human	TF	P02787	Serotransferrin	4	143	162	H:TGLGRSAGWNIPIGLLY-CDLPEPRKPLE P:-----SAGWNIPIGLLY-CDLPEPR---- S:TGLGRSAGWNIPIGLLY-CDLPEPRKPLE
P02787	Human	TF	P02787	Serotransferrin	5	475	487	H:TAVGRTAGWNIPMGLLYNKINH P:-----TAGWNIPMGLLYN---- S:TAVGRTAGWNIPMGLLYNKINH
P02787	Human	TF	P02787	Serotransferrin	6	146	161	H:GRSAGWNIPIGLLYCDLPEPRKPLE P:-----WNIPIGLLYCDLPEPR---- S:GRSAGWNIPIGLLYCDLPEPRKPLE
P02787	Human	TF	P02787	Serotransferrin	7	478	486	H:GRTAGWNIPMGLLYNKIN P:-----WNIPMGLLY---- S:GRTAGWNIPMGLLYNKIN
P49064	Cat	ALB	P02768	Albumin	0	471	479	H:AKRMPCAEDYLSVVLNQL P:-----CAEDYLSVV---- S:AERLSCAEDYLSVVLNRL
P49064	Cat	ALB	P02768	Albumin	1	564	580	H:KPKATKEQLKAV-MDDFAAFVEKCCK P:-----EEQLKTV-MGDFGSFVD---- S:KPKATEEQLKTV-MGDFGSFVDKCCA
P49064	Cat	ALB	P02768	Albumin	2	528	543	H:KEFNAETFTFHADI-CTLSEKERQI P:-----ETFTFHADL-CTLPEA---- S:KEFSAETFTFHADL-CTLPEAEKQI
P49064	Cat	ALB	P02768	Albumin	3	532	539	H:AETFTFHADICTLSEKE P:-----FHADLCTL---- S:AETFTFHADLCTLPEAE
P49064	Cat	ALB	P02768	Albumin	4	525	542	H:YVPKEFNAETFTFHADI-CTLSEKERQ P:-----FSAETFTFHADL-CTLPE---- S:YVPKEFSAETFTFHADL-CTLPEAEKQ
P49064	Cat	ALB	P02768	Albumin	5	483	487	H:VVLNQLCVLHEKTP P:-----LCVLH---- S:VVLNRLCVLHEKTP
P12387	Guinea pig	C3	P01024	Complement C3	0	1304	1316	H:DVSLQLPSRSSKITHRIHWESA P:-----LPSRSSPSKFRLV---- S:EVALQLPSRSSPSKFRLVWEAG
P12387	Guinea pig	C3	P01024	Complement C3	1	343	358	H:VQAERSGIPIVTSPYQ-IHFTKTPK P:-----SGIPIVTSPYQ-IHFT---- S:VEAERSGIPIVTSPYQ-IHFTKTPK
P12387	Guinea pig	C3	P01024	Complement C3	2	343	360	H:VQAERSGIPIVTSPYQIHFTKTPKYFK P:-----SGIPIVTSPYQIHFTKTP---- S:VEAERSGIPIVTSPYQIHFTKTPKYFK
P12387	Guinea pig	C3	P01024	Complement C3	3	333	354	H:TVILHSGSDMVQAERSGIPIVTSPYQIHFTK P:-----SGSDMVEAERSGIPIVTSPYQI---- S:TVILHSGSDMVEAERSGIPIVTSPYQIHFTK
P12387	Guinea pig	C3	P01024	Complement C3	4	333	358	H:TVILHSGSDMVQAERSGIPIVTSPYQIHFTKTPKY P:-----SGSDMVEAERSGIPIVTSPYQIHFTK---- S:TVILHSGSDMVEAERSGIPIVTSPYQIHFTKTPKY
P01026	Rat	C3	P01024	Complement C3	0	345	360	H:VQAERSGIPIVTSPYQ-IHFTKTPK P:-----SGIPIVTSPYQ-IHFT---- S:VEAERSGIPIVTSPYQ-IHFTKTPK
P01026	Rat	C3	P01024	Complement C3	1	345	362	H:VQAERSGIPIVTSPYQIHFTKTPKYFK P:-----SGIPIVTSPYQIHFTKTP---- S:VEAERSGIPIVTSPYQIHFTKTPKFFK
P01026	Rat	C3	P01024	Complement C3	2	335	356	H:TVILHSGSDMVQAERSGIPIVTSPYQIHFTK P:-----SGSDMVEAERSGIPIVTSPYQI---- S:TVILHSGSDMVEAERSGIPIVTSPYQIHFTK
P01026	Rat	C3	P01024	Complement C3	3	335	360	H:TVILHSGSDMVQAERSGIPIVTSPYQIHFTKTPKY P:-----SGSDMVEAERSGIPIVTSPYQIHFTK---- S:TVILHSGSDMVEAERSGIPIVTSPYQIHFTKTPKF
P09571	Pig	TF	P02787	Serotransferrin	0	143	162	H:TGLGRSAGWNIPIGLLYC-DLPEPRKPLE P:-----SAGWIIPMGLLYD-QLPEPR---- S:TGLGRSAGWIIPMGLLYD-QLPEPRKPIE
P09571	Pig	TF	P02787	Serotransferrin	1	482	494	H:TAVGRTAGWNIPMGLLYNKINH P:-----TAGWNIPMGLLYN---- S:TAVDRTAGWNIPMGLLYNKINS
P09571	Pig	TF	P02787	Serotransferrin	2	146	161	H:GRSAGWNIPIGLLYCDLPEPRKPLE P:-----WIIPMGLLYDQLPEPR---- S:GRSAGWIIPMGLLYDQLPEPRKPIE
P09571	Pig	TF	P02787	Serotransferrin	3	485	493	H:GRTAGWNIPMGLLYNKIN P:-----WNIPMGLLY---- S:DRTAGWNIPMGLLYNKIN
P49822	Dog	ALB	P02768	Albumin	0	528	543	H:KEFNAETFTFHADI-CTLSEKERQI P:-----ETFTFHADL-CTLPEA---- S:KEFNAETFTFHADL-CTLPEAEKQV
P49822	Dog	ALB	P02768	Albumin	1	532	539	H:AETFTFHADICTLSEKE P:-----FHADLCTL---- S:AETFTFHADLCTLPEAE
P49822	Dog	ALB	P02768	Albumin	2	525	542	H:YVPKEFNAETFTFHADICTLSEKERQI P:-----FNAETFTFHADLCTLPEA---- S:YVPKEFNAETFTFHADLCTLPEAEKQV
P49822	Dog	ALB	P02768	Albumin	3	483	487	H:VVLNQLCVLHEKTP P:-----LCVLH---- S:VVLNRLCVLHEKTP
A0M8Q6	Human	IGLC7	A0M8Q6	Immunoglobulin lambda constant 7	0	2	20	H: P: S:
A0M8Q6	Human	IGLC7	A0M8Q6	Immunoglobulin lambda constant 7	1	57	68	H:VETTKPSKQSNNKYAASSYLS P:-----PSKQSNNKYAAS---- S:VETTKPSKQSNNKYAASSYLS
A0M8Q6	Human	IGLC7	A0M8Q6	Immunoglobulin lambda constant 7	2	6	27	H:QPKAAPSVTL--FPPSSEELQANKATLVCLV P:-----PSVTL--FPPSSEELQANKATL---- S:QPKAAPSVTL--FPPSSEELQANKATLVCLV
P01860	Human	IGHG3	P01860	Immunoglobulin heavy constant gamma 3	0	163	183	H:CPAPELLGGPSVFL-------FPPKPKDTL P:-----LLGGPSVFL-------FPPKP---- S:CPAPELLGGPSVFL-------FPPKPKDTL
P01860	Human	IGHG3	P01860	Immunoglobulin heavy constant gamma 3	1	15	25	H:LAPCSRSTSGGTAALGCLVK P:-----RSTSGGTAALG---- S:LAPCSRSTSGGTAALGCLVK
P01860	Human	IGHG3	P01860	Immunoglobulin heavy constant gamma 3	2	179	201	H:PKPKDTLMISRTPEVTCVVVDVSHEDPEVQFK P:-----TLMISRTPEVTCVVVDVSHEDPE---- S:PKPKDTLMISRTPEVTCVVVDVSHEDPEVQFK
P08835	Pig	ALB	P02768	Albumin	0	532	539	H:AETFTFHADICTLSEKE P:-----FHADLCTL---- S:EGTFTFHADLCTLPEDE
P08835	Pig	ALB	P02768	Albumin	1	483	487	H:VVLNQLCVLHEKTP P:-----LCVLH---- S:LVLNRLCVLHEKTP
P08835	Pig	ALB	P02768	Albumin	2	413	424	H:QNLIKQNCELFEQLGEYKFQN P:-----QNCELFEKLGEY---- S:KNLIKQNCELFEKLGEYGFQN
Q2UVX4	Bovine	C3	P01024	Complement C3	0	748	762	H:LGLARSNLDEDIIAEENIVSRSEF P:-----SDLDDDIIPEEDIIS---- S:LELARSDLDDDIIPEEDIISRSQF
Q2UVX4	Bovine	C3	P01024	Complement C3	1	333	358	H:TVILHSGSDMVQAERSGIPIVTSPYQIHFTKTPKY P:-----SGSDMVEAERTGIPIVTSPYQIHFTK---- S:TVILQSGSDMVEAERTGIPIVTSPYQIHFTKTPKF
Q2UVX4	Bovine	C3	P01024	Complement C3	2	343	358	H:VQAERSGIPIVTSPYQ-IHFTKTPK P:-----TGIPIVTSPYQ-IHFT---- S:VEAERTGIPIVTSPYQ-IHFTKTPK
P00739	Human	HPR	P00739	Haptoglobin-related protein	0	332	342	H:YGVYVKVTSIQHWVQKTIAE P:-----KVTSIQHWVQK---- S:YGVYVKVTSIQHWVQKTIAE
P00739	Human	HPR	P00739	Haptoglobin-related protein	1	177	192	H:VEIEKVVLHPN-YHQVDIGLIKLKQ P:-----VVLHPN-YHQVDIGLI---- S:VEIEKVVLHPN-YHQVDIGLIKLKQ
P01023	Human	A2M	P01023	Alpha-2-macroglobulin	0	766	789	H:ITEWKAGAFCLSED---AGLGISSTASLRAFQP P:-----AGAFCLSED---AGLGISSTASLR---- S:ITEWKAGAFCLSED---AGLGISSTASLRAFQP
P01023	Human	A2M	P01023	Alpha-2-macroglobulin	1	1053	1069	H:FAQARAYIFIDEAHITQALIWLSQRQ P:-----AYIFIDEAHITQALIWL---- S:FAQARAYIFIDEAHITQALIWLSQRQ
P01025	Pig	C3	P01024	Complement C3	0	748	762	H:LGLARSNLDEDIIAEENIVSRSEF P:-----SDLDEEIIPEEDIIS---- S:LGLARSDLDEEIIPEEDIISRSQF
P01025	Pig	C3	P01024	Complement C3	1	333	358	H:TVILHSGSDMVQAERSGIPIVTSPYQIHFTKTPKY P:-----SGSDMVEAERTGIPIVTSPYQIHFTK---- S:TVILNSGSDMVEAERTGIPIVTSPYQIHFTKTPKF
P01857	Human	IGHG1	P01857	Immunoglobulin heavy constant gamma 1	0	116	136	H:CPAPELLGGPSVFL-------FPPKPKDTL P:-----LLGGPSVFL-------FPPKP---- S:CPAPELLGGPSVFL-------FPPKPKDTL
P01857	Human	IGHG1	P01857	Immunoglobulin heavy constant gamma 1	1	132	154	H:PKPKDTLMISRTPEVTCVVVDVSHEDPEVKFN P:-----TLMISRTPEVTCVVVDVSHEDPE---- S:PKPKDTLMISRTPEVTCVVVDVSHEDPEVKFN
P01859	Human	IGHG2	P01859	Immunoglobulin heavy constant gamma 2	0	14	30	H:PLAPCSRSTSESTAALG-CLVKDYFP P:-----SRSTSESTAALG-CLVK---- S:PLAPCSRSTSESTAALG-CLVKDYFP
P01859	Human	IGHG2	P01859	Immunoglobulin heavy constant gamma 2	1	128	150	H:PKPKDTLMISRTPEVTCVVVDVSHEDPEVQFN P:-----TLMISRTPEVTCVVVDVSHEDPE---- S:PKPKDTLMISRTPEVTCVVVDVSHEDPEVQFN
P02748	Human	C9	P02748	Complement component C9	0	250	267	H:TETNKAEQCCEE-TASSISLHGKGSFR P:-----AEQCCEE-TASSISLHGK---- S:TETNKAEQCCEE-TASSISLHGKGSFR
P02748	Human	C9	P02748	Complement component C9	1	256	266	H:EQCCEETASSISLHGKGSFR P:-----ETASSISLHGK---- S:EQCCEETASSISLHGKGSFR
P20742	Human	PZP	P20742	Pregnancy zone protein	0	772	795	H:ITEWKAGAFCLSED---AGLGISSTASLRAFQP P:-----AGAFCLSED---AGLGISSTASLR---- S:ITEWKAGAFCLSED---AGLGISSTASLRAFQP
P20742	Human	PZP	P20742	Pregnancy zone protein	1	1059	1075	H:FAQARSYIFIDEAHITQSLTWLSQMQ P:-----SYIFIDEAHITQSLTWL---- S:FAQARSYIFIDEAHITQSLTWLSQMQ
