# Supplementary material for: Extended range proteomic analysis of blood plasma from schizophrenia patients
Source: Front Mol Biosci. 2024 Nov 21;11:1483933. doi: 10.3389/fmolb.2024.1483933 (PMC11617367; doi:10.3389/fmolb.2024.1483933)
Supplement: Supplementary file 3 [file Table3.xls]

## Sheet: denovo_peptides 
uniprot_id	file	subset	sequence
P01876	ZE3674	SCH	DASGVTFTWTPSSGK
Q8TDN4	ZE3674	SCH	QLQLLDGSG
P01857	ZE3674	SCH	EPQVYTLPPSRDEL
P01857	ZE3674	SCH	EPQVYTLPPSRDELTK
P01857	ZE3674	SCH	GPSVFPLAPSSK
P01857	ZE3674	SCH	HEALHNHYT
P01857	ZE3674	SCH	HEALHNHYTQ
P01857	ZE3674	SCH	HEALHNHYTQK
P01857	ZE3674	SCH	KTHTCPPCPAPELL
P01857	ZE3674	SCH	KTHTCPPCPAPELLGGPSVFLFPPKPKD
P01857	ZE3674	SCH	LPPSRDELTK
P01857	ZE3674	SCH	LPPSRDELTKN
P01857	ZE3674	SCH	LPPSRDELTKNQ
P01857	ZE3674	SCH	PKSCDKTHTCPPCPAPELLGG
P01857	ZE3674	SCH	PSRDELTK
P01857	ZE3674	SCH	PSRDELTKN
P01857	ZE3674	SCH	SKAKGQPREPQVYTLPPSRDELTK
P01857	ZE3674	SCH	SLSSVVTVPSSSLGTQTYICNVNHKPSNTKV
P01857	ZE3674	SCH	SRDELTK
P01857	ZE3674	SCH	SRDELTKN
P01857	ZE3674	SCH	TPEVTCVVVDVSHEDPEVKFNWYVDGVEVHNAK
P02768	ZE3674	SCH	AFHDNEETFLK
P02768	ZE3674	SCH	AFKAWAVARLSQRFPK
P02768	ZE3674	SCH	AVMDDFAAFVEK
P02768	ZE3674	SCH	CHGDLLECADDR
P02768	ZE3674	SCH	DLPSLAADFVE
P02768	ZE3674	SCH	DNEETFLK
P02768	ZE3674	SCH	EEPQNLIKQNCELFEQLGEY
P02768	ZE3674	SCH	EEPQNLIKQNCELFEQLGEYK
P02768	ZE3674	SCH	EFNAETFTFHADICTLSEKE
P02768	ZE3674	SCH	ELFEQLGEYK
P02768	ZE3674	SCH	ELLFFAKR
P02768	ZE3674	SCH	ENDEMPADLPSLAADFVESK
P02768	ZE3674	SCH	EQLGEYK
P02768	ZE3674	SCH	ETYGEMAD
P02768	ZE3674	SCH	FHDNEETFLK
P02768	ZE3674	SCH	FKDLGEENFK
P02768	ZE3674	SCH	FKDLGEENFKALVLIAFAQYLQQCPFE
P02768	ZE3674	SCH	FQNALLVR
P02768	ZE3674	SCH	GDLLECADDR
P02768	ZE3674	SCH	HDNEETFLK
P02768	ZE3674	SCH	HPDYSVVLLLR
P02768	ZE3674	SCH	KKVPQVSTPTLV
P02768	ZE3674	SCH	KLVTDLTKVHTE
P02768	ZE3674	SCH	KQNCELFEQLGEYK
P02768	ZE3674	SCH	KQTALVELVK
P02768	ZE3674	SCH	LAADFVESK
P02768	ZE3674	SCH	LVEEPQNLIK
P02768	ZE3674	SCH	LVNEVTEFAKTCVADESAENCDKSL
P02768	ZE3674	SCH	LVRPEVDVM
P02768	ZE3674	SCH	LVRPEVDVMCTAFHDNEETFLK
P02768	ZE3674	SCH	LVRPEVDVMCTAFHDNEETFLKK
P02768	ZE3674	SCH	LVTDLTKVHTE
P02768	ZE3674	SCH	NAETFTFHADICTLSEK
P02768	ZE3674	SCH	PELLFFAKR
P02768	ZE3674	SCH	PSLAADFVE
P02768	ZE3674	SCH	PSLAADFVESK
P02768	ZE3674	SCH	QEPERNECFLQHKDDNPNLPR
P02768	ZE3674	SCH	QTALVELV
P02768	ZE3674	SCH	QTALVELVK
P02768	ZE3674	SCH	SHCIAEVENDEMPADLPSLAADFVESKDV
P02768	ZE3674	SCH	SLAADFVE
P02768	ZE3674	SCH	TAFHDNEETFLK
P02768	ZE3674	SCH	TAFHDNEETFLKK
P02768	ZE3674	SCH	TYETTLEK
P02768	ZE3674	SCH	TYGEMAD
P02768	ZE3674	SCH	VDVMCTAFHDNEETFLK
P02768	ZE3674	SCH	VFDEFKPLVEEPQNLIKQ
P02768	ZE3674	SCH	VPQVSTPTLVEVSR
P02768	ZE3674	SCH	VSTPTLVEVSRN
P02768	ZE3674	SCH	YAPELLFFAKR
P01859	ZE3674	SCH	GPSVFPLAPCSR
P01859	ZE3674	SCH	LPPSREEMTK
P01859	ZE3674	SCH	PPVAGPSVFLFP
P01859	ZE3674	SCH	SKTKGQPREPQVYTLPP
P01859	ZE3674	SCH	SKTKGQPREPQVYTLPPSREEMTK
P01859	ZE3674	SCH	SLSSVVTVPSSNFGTQTYTCNVDHKPSNTKV
P01859	ZE3674	SCH	TPEVTCVVVDVSHEDPEVQFNWYVDGVEVHNAK
P01859	ZE3674	SCH	VSVLTVVHQDWLN
P01859	ZE3674	SCH	VVSVLTVVHQDWLNGK
P01859	ZE3674	SCH	VVSVLTVVHQDWLNGKE
P01859	ZE3674	SCH	VVSVLTVVHQDWLNGKEYK
P01859	ZE3674	SCH	WQQGNVFSC
P01859	ZE3674	SCH	WQQGNVFSCS
P01859	ZE3674	SCH	WQQGNVFSCSVM
P01859	ZE3674	SCH	WQQGNVFSCSVMHEALHNHYTQK
P01859	ZE3674	SCH	WQQGNVFSCSVMHEALHNHYTQKS
Q2M3C7	ZE3674	SCH	ESSSSSPLS
Q2M3C7	ZE3674	SCH	SSSSSPLS
P04114	ZE3674	SCH	FPEVDVLTK
P04114	ZE3674	SCH	NTFTLSYDGSLR
Q86SM5	ZE3674	SCH	FSPLATLL
P02787	ZE3674	SCH	ADRDQYELLCLDNTR
P02787	ZE3674	SCH	EFQLFSSPHGK
P02787	ZE3674	SCH	EGYYGYTGAFR
P02787	ZE3674	SCH	FENLANKA
P02787	ZE3674	SCH	TAGWNIPMGLLYNK
P19827	ZE3674	SCH	IYEDHDATQQLQGFYSQVAKP
P19827	ZE3674	SCH	QYYEGSEIVVAGR
P01024	ZE3674	SCH	EGVQKEDIPPADLSDQVPDTESETR
P01024	ZE3674	SCH	EYVLPSFEVIVEPTEK
P01024	ZE3674	SCH	LSINTHPSQKPL
P01024	ZE3674	SCH	LSINTHPSQKPLS
P01024	ZE3674	SCH	LSINTHPSQKPLSITVR
P01024	ZE3674	SCH	SYTVAIAGYALAQMGR
P01024	ZE3674	SCH	TMQALPYSTVGNSNNYLHLSVLR
P15622	ZE3674	SCH	IHTGEKPYECGE
P01743	ZE3674	SCH	QVQLVQS
P01743	ZE3674	SCH	QVQLVQSG
Q9Y5A6	ZE3674	SCH	LSSHQRLHTGEK
B9A064	ZE3674	SCH	WKADGSPVKAGVETTKPSKQSNNKYAASSYLSLTPE
B9A064	ZE3674	SCH	WKADGSPVKAGVETTKPSKQSNNKYAASSYLSLTPEQWK
B9A064	ZE3674	SCH	YLSLTPEQWKS
O43861	ZE3674	SCH	ASLAADFSI
Q9H7P9	ZE3674	SCH	GGGGGGPRL
P00738	ZE3674	SCH	AHGYVEHSVRY
P00738	ZE3674	SCH	AVGDKLPECEADDGCPKPPEIAHGYVEHSVR
P00738	ZE3674	SCH	CPKPPEIAHGYVEHSVRY
P00738	ZE3674	SCH	EADDGCPKPPEIA
P00738	ZE3674	SCH	ECEADDGCPKPPEIAHG
P00738	ZE3674	SCH	GCPKPPEIAHGYVEHSVRY
P00738	ZE3674	SCH	GYVEHSVRY
P00738	ZE3674	SCH	VDSGNDVTDIADDGCPKPP
P00738	ZE3674	SCH	VDSGNDVTDIADDGCPKPPEIAHGYVEHSVRY
P00738	ZE3674	SCH	VEHSVRY
P00738	ZE3674	SCH	YVEHSVRY
P02452	ZE3674	SCH	GPAGPPGRDGIPGQPGLPGPPGPPGPPGP
Q9H2G2	ZE3674	SCH	EDGKEEDEEE
P01834	ZE3674	SCH	DSTYSLSSTLTLSK
P01834	ZE3674	SCH	FIFPPSDEQLK
P01834	ZE3674	SCH	FPPSDEQLK
P01834	ZE3674	SCH	PSVFIFPPSDEQLK
P01834	ZE3674	SCH	RTVAAPSVF
P01834	ZE3674	SCH	RTVAAPSVFI
P01834	ZE3674	SCH	RTVAAPSVFIFP
P01834	ZE3674	SCH	SGTASVVCLLNNFYPRE
P01834	ZE3674	SCH	SVFIFPPSDEQLK
P01834	ZE3674	SCH	TASVVCLLNNFYPRE
P01834	ZE3674	SCH	VFIFPPSDEQLK
Q9H7S9	ZE3674	SCH	SSSSSPGD
Q9H7S9	ZE3674	SCH	SSSSSSPGD
P01860	ZE3674	SCH	EPQVYTLPPSREEM
P01860	ZE3674	SCH	EPQVYTLPPSREEMTK
P01860	ZE3674	SCH	PKSCDTPPPCPRCPAPEL
P01860	ZE3674	SCH	PKSCDTPPPCPRCPAPELLGG
P01860	ZE3674	SCH	PKSCDTPPPCPRCPAPELLGGPSVFLFPPKPKD
P01860	ZE3674	SCH	SLSSVVTVPSSSLGTQTYTCNVNHKPSNTKV
P01860	ZE3674	SCH	TPEVTCVVVDVSHEDPEVQFKWYVDGVEVHNAK
P01860	ZE3674	SCH	TPPPCPRCPAPELLGGPSVFLFPPKPKD
P01860	ZE3674	SCH	VFLFPPKPKD
P01860	ZE3674	SCH	WQQGNIFSC
P01860	ZE3674	SCH	WQQGNIFSCS
P01860	ZE3674	SCH	WQQGNIFSCSVM
P01860	ZE3674	SCH	WQQGNIFSCSVMHEALHNRFTQK
P01860	ZE3674	SCH	WQQGNIFSCSVMHEALHNRFTQKS
P01715	ZE3674	SCH	FSGSNSGNTATLTISG
P01715	ZE3674	SCH	SYELTQPPSVSVSPGQTAS
P01715	ZE3674	SCH	YELTQPPSVSVSPGQTAS
P01715	ZE3674	SCH	YELTQPPSVSVSPGQTASI
P01619	ZE3674	SCH	EIVLTQSPGTLSLSPGER
P80748	ZE3674	SCH	PGQAPVLVVYDDS
P80748	ZE3674	SCH	PGQAPVLVVYDDSD
P80748	ZE3674	SCH	PGQAPVLVVYDDSDRP
P80748	ZE3674	SCH	PGQAPVLVVYDDSDRPSGIPERF
P80748	ZE3674	SCH	RPSGIPER
P80748	ZE3674	SCH	SYVLTQPPSVSVAPGQTARI
P80748	ZE3674	SCH	VSVAPGQTAR
P80748	ZE3674	SCH	YVLTQPPSVSVAP
P80748	ZE3674	SCH	YVLTQPPSVSVAPGQ
P80748	ZE3674	SCH	YVLTQPPSVSVAPGQTAR
P80748	ZE3674	SCH	YVLTQPPSVSVAPGQTARI
Q7Z794	ZE3674	SCH	EQIMVLNNKFASFIDKVRFLEQQNQVLQTK
P01602	ZE3674	SCH	IQMTQSPSTLSASVGDR
P01602	ZE3674	SCH	LWLPGAKCDIQMTQSPSTLSASVGDR
P01602	ZE3674	SCH	LWLPGAKCDIQMTQSPSTLSASVGDRV
P01602	ZE3674	SCH	MTQSPSTLSASVGDR
P01602	ZE3674	SCH	STLSASVGDR
P01602	ZE3674	SCH	TQSPSTLSASVG
P01602	ZE3674	SCH	TQSPSTLSASVGD
P08603	ZE3674	SCH	IEGDEEMHCSDDGFWSK
P27824	ZE3674	SCH	DVKEEEEEK
P27824	ZE3674	SCH	EEEEKEEEKDKGDEEEEGEEKL
P27824	ZE3674	SCH	EKDKGDEEEEGEE
Q9HC10	ZE3674	SCH	KEEKKKKTQ
P51531	ZE3674	SCH	QQQQQQQQQQQPQ
P51531	ZE3674	SCH	QQQQQQQQQQQQPQ
P51531	ZE3674	SCH	QQQQQQQQQQQQQQPQ
P01611	ZE3674	SCH	IQMTQSPSSVSASVGDR
P01611	ZE3674	SCH	IQMTQSPSSVSASVGDRV
P01611	ZE3674	SCH	MTQSPSSVSASVGDR
P61204	ZE3674	SCH	DAVLLVFANKQDLPNAMNAAEITDKLGL
P01701	ZE3674	SCH	LLIYDNNKRPSGIPDR
P01701	ZE3674	SCH	QSVLTQPPSVSAAPGQKVTI
P01701	ZE3674	SCH	RPSGIPDR
P58107	ZE3674	SCH	GYFDEEMNRVLADPSDDTKGFFDP
Q13409	ZE3674	SCH	KDEENDSKAPPHELTEEEKQQIL
P04004	ZE3674	SCH	SIAQYWLGCPAPGHL
P01009	ZE3674	SCH	DTEEEDFHVDQV
P01009	ZE3674	SCH	DTEEEDFHVDQVT
P01009	ZE3674	SCH	DTEEEDFHVDQVTTVK
P01009	ZE3674	SCH	HVDQVTTVK
P01009	ZE3674	SCH	LYHSEAFTVNFGDTEEAKK
P01009	ZE3674	SCH	NQPDSQLQLTTGNGLFLSEG
P01009	ZE3674	SCH	TLNQPDSQLQLTTGNGLFLSEGLK
P01009	ZE3674	SCH	VDQVTTVK
P01009	ZE3674	SCH	WERPFEVKDTEEEDFHVDQVTTVK
A0A7P0TAN4	ZE3674	SCH	PYKCNECGKAFSG
P08238	ZE3674	SCH	EAEEEKGEK
P01764	ZE3674	SCH	SGGGLVQPGGSLR
Q6ZNG1	ZE3674	SCH	HTGLHTGEKPYKCNECGKAFSK
Q96Q45	ZE3674	SCH	KKSSSSSLLR
Q96Q45	ZE3674	SCH	SSSSLLR
Q96Q45	ZE3674	SCH	SSSSSLLR
Q9Y3Q4	ZE3674	SCH	SSSSPPPGAC
O14654	ZE3674	SCH	AAAAAAAAAASGA
O14654	ZE3674	SCH	AAAAAAAAASGA
P05787	ZE3674	SCH	EAESMYQIKYEELQSLAGK
P01023	ZE3674	SCH	HNVYINGITYTPVSSTNEK
P01023	ZE3674	SCH	KMCPQLQQYEMHGP
P01023	ZE3674	SCH	KMCPQLQQYEMHGPE
P01023	ZE3674	SCH	KMCPQLQQYEMHGPEGLRVG
P01023	ZE3674	SCH	LLCPSGGEVSEELSLKL
P01023	ZE3674	SCH	MCPQLQQYEMHGPEGLR
P01023	ZE3674	SCH	QQNAQGGFSSTQDTVVALHALSK
P01023	ZE3674	SCH	TEHPFTVEEFVLPK
P01023	ZE3674	SCH	TGEGCVYLQTSLK
P02462	ZE3674	SCH	PPGLPGLQGPVGPPGFTGPPGPPGPP
P32119	ZE3674	SCH	AGWKPGSDT
P32119	ZE3674	SCH	CPAGWKPGSDT
P02751	ZE3674	SCH	QAQQMVQPQSPVAVSQSK
P01762	ZE3674	SCH	QVQLVESG
P01762	ZE3674	SCH	QVQLVESGGGLVKPGGSLR
P01762	ZE3674	SCH	SGGGLVKPGGSLR
A0A075B6S5	ZE3674	SCH	DIQMTQSPSSLSASVGDR
A0A075B6S5	ZE3674	SCH	TQSPSSLSASVGDRV
A0A0B4J1Z2	ZE3674	SCH	FSLSASVGDR
Q9NYW8	ZE3674	SCH	AHTGEKPYECNVCGKSF
P01593	ZE3674	SCH	DIQMTQSPSSLSASV
P01593	ZE3674	SCH	DIQMTQSPSSLSASVGDRV
P01593	ZE3674	SCH	IQMTQSPSSLSASVGDR
P01593	ZE3674	SCH	IQMTQSPSSLSASVGDRV
P01593	ZE3674	SCH	LWLSGARCDIQMTQSPSSLSASVGDR
P01593	ZE3674	SCH	LWLSGARCDIQMTQSPSSLSASVGDRV
P01593	ZE3674	SCH	QMTQSPSSLSASVGDRV
Q8NC26	ZE3674	SCH	HMKIHTGEKPYECGK
P01700	ZE3674	SCH	NNQRPSGVPDR
P01700	ZE3674	SCH	SGTSASLAISGLR
P01766	ZE3674	SCH	GLVQPGGSLRL
P01718	ZE3674	SCH	PGQAPVLVIYKDS
P01718	ZE3674	SCH	SYELTQPSSVSVSPGQTAR
P01718	ZE3674	SCH	VSVSPGQTAR
A0A075B7D8	ZE3674	SCH	ESGGGLVQPGGSLR
A0A075B7D8	ZE3674	SCH	QPGGSLRL
Q9BZZ2	ZE3674	SCH	AQNLLGS
Q9BZZ2	ZE3674	SCH	TAQNLLGS
P02647	ZE3674	SCH	DSGRDYVSQFEGSALGK
P02647	ZE3674	SCH	EQLGPVTQEFWDNLE
P02647	ZE3674	SCH	EQLGPVTQEFWDNLEK
P02647	ZE3674	SCH	LREQLGPVTQEFWDNLEKETEGLR
P02647	ZE3674	SCH	LSPLGEEMR
P02647	ZE3674	SCH	WQEEMELYR
A0FGR8	ZE3674	SCH	SSSSLLA
Q6P9A3	ZE3674	SCH	HQRIHTGEKPYECGK
A0A075B6K2	ZE3674	SCH	FSGSNPGNTATLTISR
Q16676	ZE3674	SCH	AAAAAAQAAAAA
Q16676	ZE3674	SCH	EGGGGGPRL
Q6ZN04	ZE3674	SCH	GSGGGGGGSSGGG
A0A0G2JMI3	ZE3674	SCH	EVQLVQSG
P35527	ZE3674	SCH	GGSGSGGGSGG
P35527	ZE3674	SCH	SGSGGGSGGG
P35527	ZE3674	SCH	YGGGSSRV
Q9Y2H5	ZE3674	SCH	LPKPEPE
A0A0A0MRZ8	ZE3674	SCH	EIVLTQSPATLSLSPGER
Q8TE99	ZE3674	SCH	KTYGEMAK
Q8TE99	ZE3674	SCH	TYGEMAK
P08123	ZE3674	SCH	PPGPPGRDGEDGPTGPPGPPGPPGPP
P21333	ZE3674	SCH	LVSNHSLHETSSVFVDSLTKATCAPQHGAPGPGP
A0A075B6I6	ZE3674	SCH	QSVLTQPPSVSGAPGQR
A0A075B6I6	ZE3674	SCH	SGTSASLAITGLQ
P20742	ZE3674	SCH	IQHPFTVEEFVLPK
P20742	ZE3674	SCH	QQNAQGGFSSTQDTVVALHALSR
P51858	ZE3674	SCH	EAENPEGEEKEAATLEVERPLPMEVEKN
Q9H6K5	ZE3674	SCH	SSPLATPS
P01861	ZE3674	SCH	SKAKGQPREPQVYTLPP
P01861	ZE3674	SCH	SKAKGQPREPQVYTLPPSQEEMTK
P01861	ZE3674	SCH	SLSSVVTVPSSSLGTKTYTCNVDHKPSNTKV
P01861	ZE3674	SCH	SVFLFPPKPKD
P01861	ZE3674	SCH	TPEVTCVVVDVSQEDPEVQFNWYVDGVEVHNAK
P01861	ZE3674	SCH	VSVLTVLHQDWLN
P01861	ZE3674	SCH	VVSVLTVLHQDWLNGK
P01861	ZE3674	SCH	VVSVLTVLHQDWLNGKE
P01861	ZE3674	SCH	VVSVLTVLHQDWLNGKEYK
P01861	ZE3674	SCH	WQEGNVFSC
P01861	ZE3674	SCH	WQEGNVFSCS
P01861	ZE3674	SCH	WQEGNVFSCSVM
P01861	ZE3674	SCH	WQEGNVFSCSVMHEALHNHYTQK
P01861	ZE3674	SCH	WQEGNVFSCSVMHEALHNHYTQKS
P01861	ZE3674	SCH	YGPPCPSCPAPEFLGGPSVFLFPPKPKD
A0A075B6J6	ZE3674	SCH	SYELTQLPSVSVSPGQTAR
P82970	ZE3674	SCH	DLKEEEEGK
O60346	ZE3674	SCH	AAAAAAALAAAAG
O60346	ZE3674	SCH	AAAAAALAAAAG
P10809	ZE3674	SCH	ALLDAAGVASLLTTAEVVVTEIPKEEK
P01599	ZE3674	SCH	LWFPGARCDIQMTQSPSSLSASVGDR
P01599	ZE3674	SCH	LWFPGARCDIQMTQSPSSLSASVGDRV
P0C0L4	ZE3674	SCH	MRPSTDTITVMVENSHGLR
P0C0L4	ZE3674	SCH	VDFTLSSER
P0C0L4	ZE3674	SCH	VEYGFQVK
P04083	ZE3674	SCH	QFDADELRAAMKGLGTDEDTLI
Q96SE7	ZE3674	SCH	EKPYECGK
Q96SE7	ZE3674	SCH	IHTGEKPYECGK
Q8TDI8	ZE3674	SCH	AAAAAGR
Q8TDI8	ZE3674	SCH	RAAAAAGR
P04430	ZE3674	SCH	LCFPGARCDIQMTQSPSSLSASVGDR
P04430	ZE3674	SCH	MTQSPSSLSASVG
P04430	ZE3674	SCH	SSLSASVGDR
Q8N9Q2	ZE3674	SCH	EEEEKKKEKSK
Q8N9Q2	ZE3674	SCH	EEKKKEKSK
Q15053	ZE3674	SCH	PEKNKKKKKKKK
Q15053	ZE3674	SCH	PEKNKKKKKKKKKK
Q6ZS81	ZE3674	SCH	FENLAAWG
Q8TAQ2	ZE3674	SCH	TAAAAALAAAAV
A0A0C4DH32	ZE3674	SCH	EVQLVESGGGVVRPGGSLR
A0A0C4DH32	ZE3674	SCH	LVESGGGVVRPGGSLR
Q13162	ZE3674	SCH	AGWKPGSET
Q13162	ZE3674	SCH	CPAGWKPGSET
Q13162	ZE3674	SCH	LRLVQAFQYTDKHGEVCPAGWKPGSETII
P13682	ZE3674	SCH	IHTGEKPFECHECGKAFIQ
P55011	ZE3674	SCH	AAAAAAAAAAAGA
O95391	ZE3674	SCH	KEEKKKKKK
Q8N2C7	ZE3674	SCH	GGDGGGGGGGGG
P0DOY3	ZE3674	SCH	LTPEQWKS
P0DOY3	ZE3674	SCH	SLTPEQWKS
Q5TYW1	ZE3674	SCH	TGEKPYECNDCGKSFTY
Q8N999	ZE3674	SCH	TEVKEEPSSK
Q9BZ72	ZE3674	SCH	GGSSGGGGSSGGS
Q8IZU1	ZE3674	SCH	AAAAAAEAAAAA
Q8IZU1	ZE3674	SCH	AAAEAAAAAEAAAAAAEV
A0A7I2V3R4	ZE3674	SCH	SGGGGGPRA
A0A0J9YX35	ZE3674	SCH	EVQLVESGGGLVQPGGS
Q15059	ZE3674	SCH	KEKEKKKKDKEKEKEK
Q15059	ZE3674	SCH	KKEKKEKEKKKKDKEKEKEK
A0A0B4J1V0	ZE3674	SCH	EVQLVESGGGLVKPGGSLR
A0A0B4J1V0	ZE3674	SCH	LVESGGGLVKPGGSLR
P35232	ZE3674	SCH	AAKVFESIGKFGLALAVAGGVVNSALYNVDAGH
P35232	ZE3674	SCH	GGVVNSALYNVDA
P0DP02	ZE3674	SCH	LVESGGGVVQPGRSLR
A0A075B6K0	ZE3674	SCH	YELTQPPSVSVSLGQMAR
P05155	ZE3674	SCH	HRLEDMEQALSPSVFK
Q8NHY6	ZE3674	SCH	HQRIHTGEKPYKCNECGKAFSD
P02788	ZE3674	SCH	AERDEYELLCPDNTR
P02788	ZE3674	SCH	ERYYGYTGAFR
P02788	ZE3674	SCH	TAGWNIPMGLLFNQ
Q8IXZ3	ZE3674	SCH	GGSGGGGGGG
Q96NT1	ZE3674	SCH	QAAAAAEAAAEE
Q9NXD2	ZE3674	SCH	SGDGGGGGGGGN
P05204	ZE3674	SCH	PPKPEPK
P00450	ZE3674	SCH	KAEEEHLGILGPQLHADVGDKV
P00450	ZE3674	SCH	KLISVDTEHSNIYLQNGPDR
P00450	ZE3674	SCH	MFTTAPDQVDKEDEDFQESNK
P00450	ZE3674	SCH	PYTFHSHGITYYK
Q6IPM2	ZE3674	SCH	DTGDDSLS
P61201	ZE3674	SCH	FYETTLEA
Q96KQ7	ZE3674	SCH	EEEDEESGN
Q8WXI7	ZE3674	SCH	ESSHSSPLR
Q8WXI7	ZE3674	SCH	SSHSSPLR
P31275	ZE3674	SCH	SSSSLLN
Q5VWG9	ZE3674	SCH	KKKEKEKEKKEKEREK
Q5VWG9	ZE3674	SCH	KKKKKEKEKEKKEKEREKEK
Q9P2J8	ZE3674	SCH	HLRMHTGEKPYKCNECGKAFRS
Q09472	ZE3674	SCH	QAAGPVS
P12107	ZE3674	SCH	PPGPPGERGPQGPQGPVGFPGPKGPP
P01877	ZE3674	SCH	DASGATFTWTPSSGK
P49756	ZE3674	SCH	EEEEEEKQE
P49756	ZE3674	SCH	KERRERERERERERERR
Q9Y6X3	ZE3674	SCH	QAAAAAQAAAAQ
Q9NSC2	ZE3674	SCH	SSSSSPAF
P04432	ZE3674	SCH	LWLRGARCDIQMTQSPSSLSASVGDRV
P04432	ZE3674	SCH	MTQSPSSLSASVGDR
P16260	ZE3674	SCH	AATAAAALAAADP
Q6P4A8	ZE3674	SCH	QYMVLDLK
Q86T75	ZE3674	SCH	DEEEEEKGP
Q86T75	ZE3674	SCH	EEEEEKGP
A0A0B4J1Y9	ZE3674	SCH	EVQLVESGGGLVQPGGSLR
A0A0B4J1Y9	ZE3674	SCH	LVESGGGLVQPGGSLR
O95409	ZE3674	SCH	GAGGGGGGSSGGG
O95409	ZE3674	SCH	SGSGGGGGGAG
P06727	ZE3674	SCH	LGEVNTYAGDLQK
O15018	ZE3674	SCH	FENLANAD
Q15303	ZE3674	SCH	ELAAEFSR
O43719	ZE3674	SCH	HFSEHPSTSKMNAQETATGMAFEEPIDEK
A1L4H1	ZE3674	SCH	PPALVELV
A1L4H1	ZE3674	SCH	PPALVELVA
Q9Y2X9	ZE3674	SCH	SGSGGGGSGGG
O75820	ZE3674	SCH	IHTGEKPYKCEK
P01721	ZE3674	SCH	DNQRPSGVPDR
P01721	ZE3674	SCH	PGSAPTTVIYEDNQRPSG
P01721	ZE3674	SCH	PGSAPTTVIYEDNQRPSGV
P01721	ZE3674	SCH	PGSAPTTVIYEDNQRPSGVPDR
P01721	ZE3674	SCH	QRPSGVPDR
P01721	ZE3674	SCH	RPSGVPDR
P02649	ZE3674	SCH	ATVGSLAGQPLQER
Q8TDF6	ZE3674	SCH	SREELTGY
O43474	ZE3674	SCH	QAGAPNNR
P06753	ZE3674	SCH	KDEEKMELQEIQLKEAKHIAEEADRKYEEVARKLVII
Q9Y6F6	ZE3674	SCH	ETEEEEKGP
Q9Y6F6	ZE3674	SCH	TEEEEKGP
Q9Y6F6	ZE3674	SCH	TEEEEKGPR
Q9UMD9	ZE3674	SCH	GPPGPPGPPGSIS
P01871	ZE3674	SCH	VSVFVPPR
A0A0J9YWU9	ZE3674	SCH	LSSVTAADTAVYYC
Q92878	ZE3674	SCH	PLETTLEK
Q8N4W9	ZE3674	SCH	HRIIHTGEKPYKCNECGKAFSD
P02765	ZE3674	SCH	AAAGPVV
P02765	ZE3674	SCH	HTFMGVVSLGSPSGEVSHPR
P35908	ZE3674	SCH	EQIKTLNNKFASFIDKVRFLEQQNQVLQTK
P04406	ZE3674	SCH	GILGYTEHQVVSSDFNSDTHSSTFDAGAGIALNDHFVKL
Q8WXI4	ZE3674	SCH	KMEHSVAA
P02100	ZE3674	SCH	MNVEEAGGEALGR
Q96JN8	ZE3674	SCH	SGGSGGSGGGP
P69905	ZE3674	SCH	VADALTNAVAHVDDMPNALSALSDLHAHKLRVD
A0A075B7D4	ZE3674	SCH	LIYAASSLQSGVPSR
P02774	ZE3674	SCH	EDFTSLSLVLYSR
P02774	ZE3674	SCH	RTHLPEVFLSK
O94955	ZE3674	SCH	VFYNPNLK
P50747	ZE3674	SCH	EPKPEPSLEIK
P50747	ZE3674	SCH	ILEPKPEPSLEIK
P50747	ZE3674	SCH	PKPEPSLEIK
P25940	ZE3674	SCH	SGPPGPPGFPGDPGPPGPAGLPGIP
Q2NL68	ZE3674	SCH	SSSSSLSP
O95153	ZE3674	SCH	GGGGSSSG
P15814	ZE3674	SCH	LTPEQWRS
P15814	ZE3674	SCH	SLTPEQWRS
Q96L92	ZE3674	SCH	GGGGGGPRV
Q6P1L5	ZE3674	SCH	GGGGGGPRT
P29622	ZE3674	SCH	DFYVDENTTVR
Q06732	ZE3674	SCH	PYECNECGKSFSH
P20020	ZE3674	SCH	EEEEKKDEKKK
O60928	ZE3674	SCH	SSPLATLL
Q8N7H5	ZE3674	SCH	DEEQEKGS
Q9BX70	ZE3674	SCH	AAAAAAAAAPGPT
Q8NHG8	ZE3674	SCH	ARAAAAGR
Q8NHG8	ZE3674	SCH	RAAAAGR
Q6ZTZ1	ZE3674	SCH	SSSSLLS
Q9P0K8	ZE3674	SCH	QQQQPPPPQQQQQQQQP
A0A0C4DH72	ZE3674	SCH	AIQMTQSPSSLSASV
Q8TF39	ZE3674	SCH	GEKPYLCND
Q8TF39	ZE3674	SCH	HRRIHTGEKPYMCNECGKAFSD
Q8TF39	ZE3674	SCH	IHTGEKPYLCND
Q9NQ38	ZE3674	SCH	EEEKKKKEG
A6NNJ1	ZE3674	SCH	SSSSSLGP
P0C0L5	ZE3674	SCH	ITPGKPYILTVPGHLDEMQLDIQAR
P10909	ZE3674	SCH	ELDESLQVAER
P10909	ZE3674	SCH	EPQDTYHYLPF
A6NET4	ZE3674	SCH	SSPLAT
Q6ZU64	ZE3674	SCH	EEGEEEKGE
Q6ZU64	ZE3674	SCH	EGEEEKGEE
Q9UGL1	ZE3674	SCH	RTFGEMAD
Q9UGL1	ZE3674	SCH	TFGEMAD
Q96A83	ZE3674	SCH	GPPGPPGPPGPRG
P19823	ZE3674	SCH	IQPSGGTNINEALLR
Q8N1F8	ZE3674	SCH	KEGKEEKEEG
Q9UGK3	ZE3674	SCH	GPKPEPK
A6NLJ0	ZE3674	SCH	FGGAPGPR
P38646	ZE3674	SCH	VLENAEGARTTPSVVAFTADGERLVGMPA
Q6P4R8	ZE3674	SCH	KEEKKKKKI
A0A0C4DH55	ZE3674	SCH	EIVMTQSPATLSLSPGER
P01780	ZE3674	SCH	EVQLVESGGGLVQ
Q8NDT2	ZE3674	SCH	GGGGSSRR
A0A075B6K4	ZE3674	SCH	SYELTQPPSVSVSPGQTAR
A0A075B6K4	ZE3674	SCH	YELTQPPSVSVSPGQTAR
A0A075B6K4	ZE3674	SCH	YELTQPPSVSVSPGQTARI
Q9UKA9	ZE3674	SCH	AAAAAAGR
P0CF74	ZE3674	SCH	WKADGSPVNTGVETTTPSKQSNNKYAASSYLSLTPE
P0CF74	ZE3674	SCH	WKADGSPVNTGVETTTPSKQSNNKYAASSYLSLTPEQWK
P02763	ZE3674	SCH	SDVVYTDWK
A0A0C4DH42	ZE3674	SCH	SGGGLIQPGGSLR
Q86SG2	ZE3674	SCH	EEEKKKKLE
Q96L42	ZE3674	SCH	VSLVHLLK
O75110	ZE3674	SCH	SLAADFSI
Q6ZWH5	ZE3674	SCH	SSSSSPLK
Q6ZWH5	ZE3674	SCH	SSSSSSPLK
P01703	ZE3674	SCH	QSVLTQPPSVSGAPGQRVTI
Q6PEX3	ZE3674	SCH	PQNLLTS
Q6PEX3	ZE3674	SCH	QPQNLLTS
Q14571	ZE3674	SCH	PELLFPEGS
A0A1B0GTH6	ZE3674	SCH	SSSSSPSK
Q8IYK4	ZE3674	SCH	PSRDEL
Q8IYK4	ZE3674	SCH	TVPSRDEL
Q8NCL9	ZE3674	SCH	MDQVTTAM
Q06830	ZE3674	SCH	LRLVQAFQFTDKHGEVCPAGWKPGSDTIK
Q9BTY7	ZE3674	SCH	AALMAALAAAEP
Q13029	ZE3674	SCH	SSSSSSSSSFSSSSSSSSP
P18146	ZE3674	SCH	SSSSGGGGGGGGGSNS
Q96NJ6	ZE3674	SCH	IHTGEKPYLCNE
Q6NUN9	ZE3674	SCH	SGSGGGGGGSG
A0A075B6H8	ZE3674	SCH	MTQSPSFLSASVGDR
A0A075B6H8	ZE3674	SCH	SFLSASVGDR
Q8TAF7	ZE3674	SCH	HLRLHTGEKPYECKE
Q8TAF7	ZE3674	SCH	KKPYQCGK
Q7RTS7	ZE3674	SCH	EQIKVLNDKFASFIDKVRFLEQQNQVLETK
P01768	ZE3674	SCH	QVQLVES
Q9NYT6	ZE3674	SCH	LQDHQRLHTGEK
Q15029	ZE3674	SCH	RETKDLDEMDDDDDDDDVGDHDDDHPGME
O00716	ZE3674	SCH	AAAAAAAAAPGAY
P04264	ZE3674	SCH	EQIKSLNNQFASFIDKVRFLEQQNQVLQTK
Q13105	ZE3674	SCH	GEKPYLCDK
Q13105	ZE3674	SCH	IHTGEKPYLCDK
A0A075B6K5	ZE3674	SCH	FSGSNSGNTATLTISR
A0A075B6K5	ZE3674	SCH	PGQAPVLVIYRDSNRPSGIPERF
P01699	ZE3674	SCH	LLIYSNNQRPSGVPDRF
P01699	ZE3674	SCH	SGTSASLAISGLQ
A6NFI3	ZE3674	SCH	EEEEEKGEE
P01624	ZE3674	SCH	EIVMTQSPATLSVSPGER
Q96NI8	ZE3674	SCH	VHTGEKPYECNVCGKAF
Q71F56	ZE3674	SCH	SSSSSLPP
Q9UJW7	ZE3674	SCH	LLMHQRLHTGEK
P17032	ZE3674	SCH	THTGEKPYECNVCGKSF
Q5TCZ1	ZE3674	SCH	SSSSSLSK
Q5TCZ1	ZE3674	SCH	SSSSSSSLSK
Q8NFJ8	ZE3674	SCH	ASSSSSPLG
Q5T1R4	ZE3674	SCH	SLYNPNLP
Q8NFW1	ZE3674	SCH	GPPGVPGPPGPGG
A0A8Q3WKH5	ZE3674	SCH	KEKKKKKGG
Q96KR7	ZE3674	SCH	NSKLATLG
Q9UEY8	ZE3674	SCH	LKKNKKKEKVEA
P84157	ZE3674	SCH	ETFGEMSD
O95365	ZE3674	SCH	GEKPYLCQQ
Q00577	ZE3674	SCH	SGSGGGGGGG
Q00577	ZE3674	SCH	SGSGGGGGGGG
P27482	ZE3674	SCH	SLGQNPTEAELRDMMSEIDRDGNGTVDFPEFLGMMARK
Q9UKY7	ZE3674	SCH	GDNWEEGGGGGGG
Q9UKY7	ZE3674	SCH	QDPGDNWEEGGGGGGGME
Q9UKY7	ZE3674	SCH	QISSEKEEDDNEKRQDPGDNWEEGGGGGGGMEK
Q6ZN57	ZE3674	SCH	PYECNECGKAFSQ
P67936	ZE3674	SCH	KDEEKMEIQEMQLKEAKHIAEEADRKYEEVARKLVIL
Q96ND8	ZE3674	SCH	IHTGEKPYECNVCGKAF
Q14624	ZE3674	SCH	SPEQQETVLDGNLIIR
Q9BSG1	ZE3674	SCH	IHTGEKPFQCNECGKAFFD
P26651	ZE3674	SCH	SSSPPPPGDL
Q14324	ZE3674	SCH	EEEKKKKKK
Q9UKM9	ZE3674	SCH	GGGGSSRP
P0DOY2	ZE3674	SCH	WKADSSPVKAGVETTTPSKQSNNKYAASSYLSLTPE
P0DOY2	ZE3674	SCH	WKADSSPVKAGVETTTPSKQSNNKYAASSYLSLTPEQWK
P0DOY2	ZE3674	SCH	YAASSYLSLTPEQWK
P27815	ZE3674	SCH	AGGGSSRR
Q86XH1	ZE3674	SCH	EEKNKKKKKKKE
P0DP04	ZE3674	SCH	EVQLVESG
A0A075B6R2	ZE3674	SCH	LSSVTAADTAVYYCAR
Q96P70	ZE3674	SCH	AAAAAAGAASGL
O60242	ZE3674	SCH	DDEEEKGT
Q8TAQ5	ZE3674	SCH	LSLHQRLHTGEK
Q96D71	ZE3674	SCH	ELRPEVDE
O43491	ZE3674	SCH	VEVKEEKPSV
Q9Y6U3	ZE3674	SCH	NTQIQVLPEGGETPIFK
P35749	ZE3674	SCH	KLEGDASDFHEQIADLQAQIAELKMQLAKKEEELQAALARL
Q9H1E3	ZE3674	SCH	VDYSQFQESDDADEDYGRDSGPPTKKIRSS
Q14993	ZE3674	SCH	GPPGPPGPPGIQG
O14641	ZE3674	SCH	TGGAPNLR
P07197	ZE3674	SCH	EVKEEEGEK
Q7Z4H8	ZE3674	SCH	PSREEL
Q9Y4B4	ZE3674	SCH	DEEEEKGG
Q09666	ZE3674	SCH	DLRGPDVKLEGPD
Q09666	ZE3674	SCH	EVDVNLPKADVDVSGPKVDVEGPDVNIEGPEGKLK
Q6U7Q0	ZE3674	SCH	SHTGEKPYLCSE
Q99460	ZE3674	SCH	KKKEKEKEKKEEEKME
E9PAV3	ZE3674	SCH	LSLKGPVSP
Q92905	ZE3674	SCH	SSSSLLT
O60885	ZE3674	SCH	KPKKKEKDKKEKKKEK
Q5T5D7	ZE3674	SCH	LVVHQRLHTGEK
P98168	ZE3674	SCH	QAAGPVL
Q14CN4	ZE3674	SCH	EQIKALNNKFASFIDKVRFLEQQNQVLETK
P0DTE1	ZE3674	SCH	EVQLVES
Q9BSK4	ZE3674	SCH	LPKPEPP
Q32P28	ZE3674	SCH	ELLFFAYD
P0DP24	ZE3674	SCH	ADGNGTIDFPEFLTMMAR
P0DP24	ZE3674	SCH	SLGQNPTEAELQDMINEVDADGNGTIDFPEFLTMMARK
O43149	ZE3674	SCH	VSVFVSPG
A0A0C4DH73	ZE3674	SCH	TQSPSSVSASVG
A0A0C4DH73	ZE3674	SCH	TQSPSSVSASVGD
A0A0C4DH73	ZE3674	SCH	TQSPSSVSASVGDRV
Q8N4J0	ZE3674	SCH	FENLANEL
P20908	ZE3674	SCH	GPPGPPGPPGVTG
O95425	ZE3674	SCH	GEHSVRA
O95425	ZE3674	SCH	KGEHSVRA
P27708	ZE3674	SCH	RLAADFSV
Q9NY61	ZE3674	SCH	EEEDEESGM
P01782	ZE3674	SCH	EVQLVESGGGLVQPGR
P68871	ZE3674	SCH	VNVDEVGGEALGR
P00568	ZE3674	SCH	DNEETIKK
Q6ECI4	ZE3674	SCH	CHTGEKPYECNVCGKAF
Q9NWM3	ZE3674	SCH	SGSGGGGTAG
Q16625	ZE3674	SCH	FGSYGSGYGYGY
A0A0B4J1V1	ZE3674	SCH	ESGGGLVKPGGSLR
Q8N859	ZE3674	SCH	HHRLHTGEKPYECGF
Q8NFD5	ZE3674	SCH	AAAAAAAAAAGGG
A0A0J9YY99	ZE3674	SCH	LVESGGGVVQPGGSLR
A0A0J9YY99	ZE3674	SCH	QVQLVESGGGVVQPGGSLR
Q53EZ4	ZE3674	SCH	KSETTLEK
Q8NEA6	ZE3674	SCH	GEKPYLCQH
P01717	ZE3674	SCH	PGQAPVLVIYKDSERPSGIPERF
P62987	ZE3674	SCH	QLEDGRTLSDYNIQKE
P06396	ZE3674	SCH	QTQVSVLPEGGETPLFK
Q9Y6Q3	ZE3674	SCH	PFECNECGKAFSK
Q8N9M5	ZE3674	SCH	RTGDDSAA
P02042	ZE3674	SCH	VNVDAVGGEALGR
A0A0A0MS00	ZE3674	SCH	PGQAPVLVIYDSSDRPSRIPERF
Q8N5F7	ZE3674	SCH	EEEKKKKSS
A6NDY0	ZE3674	SCH	GEGKEEKEEE
Q5SQQ9	ZE3674	SCH	SAAAAAAAAPGPA
Q8NEP9	ZE3674	SCH	PYECNQCGKAFSH
A4D263	ZE3674	SCH	PEETTLEK
A0A075B6J9	ZE3674	SCH	NRPSGVPDR
Q96MW1	ZE3674	SCH	PGEGDGGGGGFG
Q14573	ZE3674	SCH	PELLFLEGS
Q9UDV7	ZE3674	SCH	GGGGDGGGGGGG
P00751	ZE3674	SCH	WSGQTAICDNGAGYCSNPGIPIGTR
Q86W11	ZE3674	SCH	EKPYECGE
Q9H4A3	ZE3674	SCH	QPGGSLAQ
P18583	ZE3674	SCH	KHKNKKKKKKKE
P81408	ZE3674	SCH	SSSSSLRR
Q92542	ZE3674	SCH	ALYELAGG
Q9BWM5	ZE3674	SCH	VHTGERPYECGK
P23490	ZE3674	SCH	GGSSGGGGSGGSG
Q13485	ZE3674	SCH	QAAAAAQAAAVA
Q496F6	ZE3674	SCH	LSLKGPGSV
Q9UPR0	ZE3674	SCH	VGEGGGGGGRLG
P36383	ZE3674	SCH	FLYGFQVH
Q86V59	ZE3674	SCH	EVGDAESMA
Q12791	ZE3674	SCH	GGSSGGGGGGGGS
Q8N0Y7	ZE3674	SCH	YELDKNLKPIKPMQFLGDEETV
O00291	ZE3674	SCH	KHYELAGV
O00230	ZE3674	SCH	MPLSPGLLLLLLS
A6NN92	ZE3674	SCH	YLFGFQVK
P23786	ZE3674	SCH	PSRDELFT
P00747	ZE3674	SCH	VILGAHQEVNLEPHVQEIEVSR
P0DP03	ZE3674	SCH	QVQLVESGGGVVQPGRSLR
Q9NYF8	ZE3674	SCH	VSLVHHVK
A0A0B4J2D9	ZE3674	SCH	TQSPSSLSASVGD
Q9H8Y5	ZE3674	SCH	HAAAAAGR
Q96JK2	ZE3674	SCH	SSSSSSSSSSEDEEELNE
Q86XK2	ZE3674	SCH	PPQQQPPPPPQQQQQQQ
P02768	A6KS1M	CNT	ADDKETCFA
P02768	A6KS1M	CNT	ADDKETCFAE
P02768	A6KS1M	CNT	ADDKETCFAEEG
P02768	A6KS1M	CNT	ADDKETCFAEEGKK
P02768	A6KS1M	CNT	ADDKETCFAEEGKKL
P02768	A6KS1M	CNT	ADFVESKD
P02768	A6KS1M	CNT	ADFVESKDVCKNY
P02768	A6KS1M	CNT	ADICTLSEKE
P02768	A6KS1M	CNT	ADICTLSEKERQIKKQTALVELVK
P02768	A6KS1M	CNT	AEFAEVSKLVTDLTK
P02768	A6KS1M	CNT	AEFAEVSKLVTDLTKV
P02768	A6KS1M	CNT	AEFAEVSKLVTDLTKVHTE
P02768	A6KS1M	CNT	AFHDNEETFLKK
P02768	A6KS1M	CNT	ALVELVKHKPK
P02768	A6KS1M	CNT	ALVLIAFAQYLQQCPFEDHVKL
P02768	A6KS1M	CNT	AVMDDFAA
P02768	A6KS1M	CNT	AVMDDFAAF
P02768	A6KS1M	CNT	AVMDDFAAFVEK
P02768	A6KS1M	CNT	CAEDYLSVVLNQLCVLHEKTPVSDRV
P02768	A6KS1M	CNT	CASLQKFGERAFKAWAVARLSQRFPK
P02768	A6KS1M	CNT	CCAAADPH
P02768	A6KS1M	CNT	CCHGDLLECADDR
P02768	A6KS1M	CNT	CTLSEKERQIKKQTALVELVKHKPKATK
P02768	A6KS1M	CNT	CVLHEKT
P02768	A6KS1M	CNT	DEFKPLVEEPQNLIK
P02768	A6KS1M	CNT	DEMPADLPSLAADFVE
P02768	A6KS1M	CNT	DESAENCDKSLHT
P02768	A6KS1M	CNT	DETYVPKE
P02768	A6KS1M	CNT	DFAAFVEK
P02768	A6KS1M	CNT	DFAAFVEKC
P02768	A6KS1M	CNT	DFVESKD
P02768	A6KS1M	CNT	DFVESKDVCKNY
P02768	A6KS1M	CNT	DKETCFAEEGKK
P02768	A6KS1M	CNT	DLLECADDRADLAKYICENQDSISSK
P02768	A6KS1M	CNT	DLLECADDRADLAKYICENQDSISSKL
P02768	A6KS1M	CNT	DLPSLAADFVE
P02768	A6KS1M	CNT	DNEETFLKK
P02768	A6KS1M	CNT	DNEETFLKKY
P02768	A6KS1M	CNT	DNEETFLKKYLY
P02768	A6KS1M	CNT	DPHECYAK
P02768	A6KS1M	CNT	ECFLQHKDDNPNLPR
P02768	A6KS1M	CNT	EDHVKLVNEVTEFAKTCVADESAENCDK
P02768	A6KS1M	CNT	EEPQNLIK
P02768	A6KS1M	CNT	EETFLKKY
P02768	A6KS1M	CNT	EETFLKKYLYEIARR
P02768	A6KS1M	CNT	EFAEVSKLVTDL
P02768	A6KS1M	CNT	EFKPLVEEPQNLIK
P02768	A6KS1M	CNT	EFNAETFTFH
P02768	A6KS1M	CNT	EFNAETFTFHADICTLSEKE
P02768	A6KS1M	CNT	ELLFFAK
P02768	A6KS1M	CNT	ELLFFAKR
P02768	A6KS1M	CNT	ENDEMPADLPSLAADFVESKDVCKNY
P02768	A6KS1M	CNT	EPERNECFLQHK
P02768	A6KS1M	CNT	ESAENCDKSLHT
P02768	A6KS1M	CNT	ETFLKKY
P02768	A6KS1M	CNT	ETFLKKYLYEIARR
P02768	A6KS1M	CNT	ETFTFHADICTLSEK
P02768	A6KS1M	CNT	ETYGEMA
P02768	A6KS1M	CNT	ETYGEMAD
P02768	A6KS1M	CNT	ETYGEMADCCA
P02768	A6KS1M	CNT	ETYGEMADCCAK
P02768	A6KS1M	CNT	ETYGEMADCCAKQEPERNECFLQHKDDNPNLPRL
P02768	A6KS1M	CNT	EVDETYVPK
P02768	A6KS1M	CNT	FAAFVEKC
P02768	A6KS1M	CNT	FAKTCVADESAENCDK
P02768	A6KS1M	CNT	FDEFKPLVEEPQN
P02768	A6KS1M	CNT	FDEFKPLVEEPQNLIK
P02768	A6KS1M	CNT	FEQLGEYKF
P02768	A6KS1M	CNT	FQNALLVR
P02768	A6KS1M	CNT	FTFHADICTLSEK
P02768	A6KS1M	CNT	GDLLECADD
P02768	A6KS1M	CNT	GDLLECADDR
P02768	A6KS1M	CNT	GEMADCCAK
P02768	A6KS1M	CNT	HCIAEVENDEMP
P02768	A6KS1M	CNT	HDNEETFLKK
P02768	A6KS1M	CNT	HDNEETFLKKY
P02768	A6KS1M	CNT	HECYAKV
P02768	A6KS1M	CNT	HPYFYAPELLFFAK
P02768	A6KS1M	CNT	HTECCHGDLLECADDRADLAKYICENQDSISSKL
P02768	A6KS1M	CNT	ICTLSEKERQIKKQTALVELVKHKPKATK
P02768	A6KS1M	CNT	KCCAAADPHECYAKV
P02768	A6KS1M	CNT	KECCEKPLLEK
P02768	A6KS1M	CNT	KECCEKPLLEKS
P02768	A6KS1M	CNT	KECCEKPLLEKSH
P02768	A6KS1M	CNT	KKQTALVELVK
P02768	A6KS1M	CNT	KLCTVATLR
P02768	A6KS1M	CNT	KLCTVATLRETYGEMADCCAKQEPERNECFLQHKDDNPNLPRL
P02768	A6KS1M	CNT	KLKECCEKPLL
P02768	A6KS1M	CNT	KLKECCEKPLLE
P02768	A6KS1M	CNT	KLKECCEKPLLEK
P02768	A6KS1M	CNT	KPLVEEPQ
P02768	A6KS1M	CNT	KPLVEEPQNL
P02768	A6KS1M	CNT	KQTALVELVKH
P02768	A6KS1M	CNT	KQTALVELVKHKPK
P02768	A6KS1M	CNT	KRMPCAEDYL
P02768	A6KS1M	CNT	KRMPCAEDYLSV
P02768	A6KS1M	CNT	KRMPCAEDYLSVVLN
P02768	A6KS1M	CNT	KRMPCAEDYLSVVLNQLCVLHEKTPVSDRV
P02768	A6KS1M	CNT	KTCVADESAENC
P02768	A6KS1M	CNT	KVHTECCHGDLLECADDR
P02768	A6KS1M	CNT	KVHTECCHGDLLECADDRA
P02768	A6KS1M	CNT	KVPQVSTPTLVEVSR
P02768	A6KS1M	CNT	LAADFVESKD
P02768	A6KS1M	CNT	LCVLHEKT
P02768	A6KS1M	CNT	LCVLHEKTP
P02768	A6KS1M	CNT	LKECCEKPLLE
P02768	A6KS1M	CNT	LKECCEKPLLEK
P02768	A6KS1M	CNT	LKECCEKPLLEKSH
P02768	A6KS1M	CNT	LLECADDR
P02768	A6KS1M	CNT	LNQLCVLHEK
P02768	A6KS1M	CNT	LNQLCVLHEKT
P02768	A6KS1M	CNT	LSVVLNQLCVLHEK
P02768	A6KS1M	CNT	LVEEPQNLIK
P02768	A6KS1M	CNT	LVNEVTEFAKT
P02768	A6KS1M	CNT	LVRPEVDVMCT
P02768	A6KS1M	CNT	LVRPEVDVMCTAFHDNEETFLKK
P02768	A6KS1M	CNT	LVRPEVDVMCTAFHDNEETFLKKY
P02768	A6KS1M	CNT	MPCAEDYLSVVLNQ
P02768	A6KS1M	CNT	MPCAEDYLSVVLNQLC
P02768	A6KS1M	CNT	MPCAEDYLSVVLNQLCVLHEK
P02768	A6KS1M	CNT	NEETFLKKY
P02768	A6KS1M	CNT	NQLCVLHEKT
P02768	A6KS1M	CNT	NQLCVLHEKTPVS
P02768	A6KS1M	CNT	PCAEDYLSVVLNQLCVLHEK
P02768	A6KS1M	CNT	PDYSVVLLLRL
P02768	A6KS1M	CNT	PELLFFAKR
P02768	A6KS1M	CNT	PQVSTPTLVEVSR
P02768	A6KS1M	CNT	QEPERNECFLQHK
P02768	A6KS1M	CNT	QIKKQTALVELVKHKPKATK
P02768	A6KS1M	CNT	QLCVLHEKT
P02768	A6KS1M	CNT	QNCELFEQLG
P02768	A6KS1M	CNT	QNCELFEQLGE
P02768	A6KS1M	CNT	QNCELFEQLGEYK
P02768	A6KS1M	CNT	QYLQQCPFEDHVK
P02768	A6KS1M	CNT	QYLQQCPFEDHVKL
P02768	A6KS1M	CNT	RETYGEMA
P02768	A6KS1M	CNT	RETYGEMAD
P02768	A6KS1M	CNT	RHPDYSVVLLLRL
P02768	A6KS1M	CNT	RHPDYSVVLLLRLAKTYETTLEK
P02768	A6KS1M	CNT	RHPYFYAPEL
P02768	A6KS1M	CNT	RHPYFYAPELLFFAK
P02768	A6KS1M	CNT	RHPYFYAPELLFFAKRYKAAFTE
P02768	A6KS1M	CNT	RMPCAEDYLSVVLNQLCVLHEK
P02768	A6KS1M	CNT	RNECFLQHKDDNPNLPR
P02768	A6KS1M	CNT	RRPCFSALEVDETYVPK
P02768	A6KS1M	CNT	RVTKCCTESLVNR
P02768	A6KS1M	CNT	SHCIAEVENDEMP
P02768	A6KS1M	CNT	SHCIAEVENDEMPAD
P02768	A6KS1M	CNT	SHCIAEVENDEMPADLPS
P02768	A6KS1M	CNT	SHCIAEVENDEMPADLPSLAADFVESKD
P02768	A6KS1M	CNT	SLHTLFGDKLCTVATLR
P02768	A6KS1M	CNT	SLHTLFGDKLCTVATLRETYGEMAD
P02768	A6KS1M	CNT	SLHTLFGDKLCTVATLRETYGEMADCCAKQEPERNECFLQHKDDNPNLPRL
P02768	A6KS1M	CNT	STPTLVEVSR
P02768	A6KS1M	CNT	STPTLVEVSRN
P02768	A6KS1M	CNT	SVVLLLRL
P02768	A6KS1M	CNT	SVVLNQLCVLHEK
P02768	A6KS1M	CNT	TAFHDNEETFLKK
P02768	A6KS1M	CNT	TCVADESA
P02768	A6KS1M	CNT	TCVADESAE
P02768	A6KS1M	CNT	TCVADESAENCDK
P02768	A6KS1M	CNT	TFHADICTLSEK
P02768	A6KS1M	CNT	TFTFHADICTLSEK
P02768	A6KS1M	CNT	TLVEVSRN
P02768	A6KS1M	CNT	TYGEMADCCAKQ
P02768	A6KS1M	CNT	VDETYVPKE
P02768	A6KS1M	CNT	VFDEFKPLVEEPQ
P02768	A6KS1M	CNT	VFDEFKPLVEEPQNL
P02768	A6KS1M	CNT	VFDEFKPLVEEPQNLIKQ
P02768	A6KS1M	CNT	VFDEFKPLVEEPQNLIKQNCELFEQLGEYK
P02768	A6KS1M	CNT	VHTECCHGDLLECAD
P02768	A6KS1M	CNT	VHTECCHGDLLECADD
P02768	A6KS1M	CNT	VHTECCHGDLLECADDRAD
P02768	A6KS1M	CNT	VLNQLCVLHEK
P02768	A6KS1M	CNT	YAPELLFFAK
P02768	A6KS1M	CNT	YAPELLFFAKR
P02768	A6KS1M	CNT	YGEMADCCA
P02768	A6KS1M	CNT	YSVVLLLRL
P01023	A6KS1M	CNT	AGAFCLSEDAGLGISSTASLR
P01023	A6KS1M	CNT	AIGYLNTGYQRQ
P01023	A6KS1M	CNT	ALLAYAFALAGNQDK
P01023	A6KS1M	CNT	DTVIKPLLVEPEGLEK
P01023	A6KS1M	CNT	ERPQKPKA
P01023	A6KS1M	CNT	FEVQVTVPK
P01023	A6KS1M	CNT	HNVYINGITYTPVSSTNEK
P01023	A6KS1M	CNT	IAQWQSFQLEGGLK
P01023	A6KS1M	CNT	KDNSVHWE
P01023	A6KS1M	CNT	KDNSVHWER
P01023	A6KS1M	CNT	KDNSVHWERPQ
P01023	A6KS1M	CNT	KDNSVHWERPQKPK
P01023	A6KS1M	CNT	KDTVIKPLLVEPE
P01023	A6KS1M	CNT	KKDNSVHWE
P01023	A6KS1M	CNT	KKDNSVHWER
P01023	A6KS1M	CNT	KLSFYYLIMAK
P01023	A6KS1M	CNT	KMCPQLQQYEMHGPEGLR
P01023	A6KS1M	CNT	KYSDASDCHGEDSQAFCEKF
P01023	A6KS1M	CNT	LLIYAVLPTGDVIGDSAKY
P01023	A6KS1M	CNT	LLLQQVSLPELPGEY
P01023	A6KS1M	CNT	LLLQQVSLPELPGEYSMK
P01023	A6KS1M	CNT	LLLQQVSLPELPGEYSMKV
P01023	A6KS1M	CNT	LPPNVVEESAR
P01023	A6KS1M	CNT	LVHVEEPHTETVRK
P01023	A6KS1M	CNT	NEDSLVFVQTDK
P01023	A6KS1M	CNT	PQYMVLVPSLLHTETTEK
P01023	A6KS1M	CNT	QQNAQGGFSSTQDTVVALHALSK
P01023	A6KS1M	CNT	QTVSWAVTPK
P01023	A6KS1M	CNT	QYMVLVPSLLHTETTE
P01023	A6KS1M	CNT	SASNMAIVDVK
P01023	A6KS1M	CNT	SFVHLEPMSHELPCGHTQTVQAHYILNGGTLLGLK
P01023	A6KS1M	CNT	SSGSLLNNAIK
P01023	A6KS1M	CNT	SSSNEEVMFLTVQVK
P01023	A6KS1M	CNT	SVSGKPQYMVLVPSLL
P01023	A6KS1M	CNT	SVSGKPQYMVLVPSLLHTETT
P01023	A6KS1M	CNT	SVSGKPQYMVLVPSLLHTETTEK
P01023	A6KS1M	CNT	TAAPQSVCALR
P01023	A6KS1M	CNT	TEHPFTVEEFVLPK
P01023	A6KS1M	CNT	TYGKPVPGHVTVSICRK
P01023	A6KS1M	CNT	VDLSFSPSQSLPASHAHLR
P01023	A6KS1M	CNT	VGFYESDVMGR
P01023	A6KS1M	CNT	VSVQLEASPAFLAVPVEK
P01023	A6KS1M	CNT	WERPQKPKA
Q9BXQ6	A6KS1M	CNT	LSVVLLLAQ
Q9BXQ6	A6KS1M	CNT	SVVLLLAQ
P01860	A6KS1M	CNT	APELLGGPSVFLFPPKPK
P01860	A6KS1M	CNT	CVVVDVSHEDPEVQFKWYVDG
P01860	A6KS1M	CNT	DPEVQFKWYVD
P01860	A6KS1M	CNT	DVSHEDPEVQFKWYVDGVEVH
P01860	A6KS1M	CNT	ELLGGPSVFLFPPKPK
P01860	A6KS1M	CNT	ELLGGPSVFLFPPKPKD
P01860	A6KS1M	CNT	EPQVYTLPPSRE
P01860	A6KS1M	CNT	GFYPSDIAVEWESSGQPEN
P01860	A6KS1M	CNT	GFYPSDIAVEWESSGQPENNYN
P01860	A6KS1M	CNT	HEDPEVQF
P01860	A6KS1M	CNT	HEDPEVQFKWYVDGV
P01860	A6KS1M	CNT	LGTQTYTCNVNHKPSNTK
P01860	A6KS1M	CNT	LPPSREEMTKN
P01860	A6KS1M	CNT	NQVSLTCLVKG
P01860	A6KS1M	CNT	PPCPRCPAPELLGGPSVFLFPP
P01860	A6KS1M	CNT	PPPCPRCPAPELLGGPSVFLFPPKPK
P01860	A6KS1M	CNT	QTYTCNVNHKPSN
P01860	A6KS1M	CNT	RCPAPELLGGPSVFLFPPKPK
P01860	A6KS1M	CNT	SGGTAALGCLVK
P01860	A6KS1M	CNT	SHEDPEVQF
P01860	A6KS1M	CNT	SHEDPEVQFKWYVDGVE
P01860	A6KS1M	CNT	STSGGTAALGCLVK
P01860	A6KS1M	CNT	SVLTVLHQDWLNGK
P01860	A6KS1M	CNT	TPEVTCVVVDVSHEDPEVQFKWYVDGVEVHNAK
P01860	A6KS1M	CNT	TQTYTCNVNHKPSNT
P01860	A6KS1M	CNT	VLHQDWLNGK
P01860	A6KS1M	CNT	VLHQDWLNGKE
P01860	A6KS1M	CNT	VLTVLHQDWLNGK
P01860	A6KS1M	CNT	VLTVLHQDWLNGKE
P01860	A6KS1M	CNT	VMHEALHNRFTQK
P01860	A6KS1M	CNT	VTCVVVDVSHEDPEVQFKWYVDGVE
P01860	A6KS1M	CNT	WQQGNIFSC
P01860	A6KS1M	CNT	WQQGNIFSCS
P01860	A6KS1M	CNT	WQQGNIFSCSVM
P01860	A6KS1M	CNT	WQQGNIFSCSVMHEALHNRFTQK
Q9ULL1	A6KS1M	CNT	LSLPESQA
P02751	A6KS1M	CNT	FTNIGPDTMR
P02751	A6KS1M	CNT	RPGGEPSPEGTTGQSYNQYSQRY
P02751	A6KS1M	CNT	STTPDITGYR
P02751	A6KS1M	CNT	TLTGLTRG
P02751	A6KS1M	CNT	TSATLTGLTRG
P02751	A6KS1M	CNT	VDVIPVNLPGEHGQR
P02751	A6KS1M	CNT	VPGTSTSATLTGLTR
P01601	A6KS1M	CNT	SLIYAASSLQSGVP
P01601	A6KS1M	CNT	SLIYAASSLQSGVPSR
Q9UL63	A6KS1M	CNT	YNKETFTLK
P19526	A6KS1M	CNT	SVLGQLRL
A0A0A0MRZ8	A6KS1M	CNT	EIVLTQSPATLSLSPGER
P01024	A6KS1M	CNT	AGDFLEANYMNLQR
P01024	A6KS1M	CNT	DFDFVPPVVR
P01024	A6KS1M	CNT	DICEEQVNSLPG
P01024	A6KS1M	CNT	DICEEQVNSLPGSITK
P01024	A6KS1M	CNT	DSITTWEILAVSMSDKK
P01024	A6KS1M	CNT	DYAGVFSDAGLTFTSSSGQQTAQR
P01024	A6KS1M	CNT	ESWLWNVEDLKEPPK
P01024	A6KS1M	CNT	EVVADSVWVDVK
P01024	A6KS1M	CNT	EYVLPSFEVIVEPTEK
P01024	A6KS1M	CNT	GIPIVTSPYQIHFTK
P01024	A6KS1M	CNT	GQGTLSVVTMYHAK
P01024	A6KS1M	CNT	GYTQQLAFRQ
P01024	A6KS1M	CNT	ILLQGTPVAQMTEDAVDAE
P01024	A6KS1M	CNT	ILLQGTPVAQMTEDAVDAER
P01024	A6KS1M	CNT	IPIEDGSGEVVLSR
P01024	A6KS1M	CNT	ISLPESLK
P01024	A6KS1M	CNT	IWDVVEK
P01024	A6KS1M	CNT	KQDSLSSQ
P01024	A6KS1M	CNT	LQGTPVAQMTEDAVD
P01024	A6KS1M	CNT	LSINTHPSQKPLSITVR
P01024	A6KS1M	CNT	PIVTSPYQIHFTK
P01024	A6KS1M	CNT	QGTPVAQMTEDAV
P01024	A6KS1M	CNT	QKPDGVFQEDAPVIHQ
P01024	A6KS1M	CNT	QKPDGVFQEDAPVIHQEM
P01024	A6KS1M	CNT	QKPDGVFQEDAPVIHQEMIGGL
P01024	A6KS1M	CNT	QKPDGVFQEDAPVIHQEMIGGLR
P01024	A6KS1M	CNT	QLYNVEATSYALLALLQLK
P01024	A6KS1M	CNT	RVPVAVQGEDTVQSLTQGDGVAK
P01024	A6KS1M	CNT	SEETKENEGFTVTA
P01024	A6KS1M	CNT	SEETKENEGFTVTAE
P01024	A6KS1M	CNT	SEETKENEGFTVTAEGK
P01024	A6KS1M	CNT	SEFPESWLWNVEDLKEPPK
P01024	A6KS1M	CNT	SGIPIVTSPYQIHFTK
P01024	A6KS1M	CNT	SLYVSATVILHSGSDMVQAER
P01024	A6KS1M	CNT	SSLSVPYVIVPLK
P01024	A6KS1M	CNT	SYTVAIAGYALAQMGR
P01024	A6KS1M	CNT	TELRPGETLNVNFLLR
P01024	A6KS1M	CNT	TIYTPGSTVLYR
P01024	A6KS1M	CNT	TLIGASGQR
P01024	A6KS1M	CNT	TMQALPYSTVGNSNNYLHLSVLRT
P01024	A6KS1M	CNT	TVMVNIENPEGIPVK
P01024	A6KS1M	CNT	VEGTAFVIFGIQDGEQR
P01024	A6KS1M	CNT	VLLDGVQNPR
P01024	A6KS1M	CNT	WLWNVEDLKEPPK
P01024	A6KS1M	CNT	YYTYLIMNK
Q14956	A6KS1M	CNT	DETFLKDL
Q14956	A6KS1M	CNT	ETFLKDL
Q9P2K8	A6KS1M	CNT	LLECAFDI
P06727	A6KS1M	CNT	ALVQQMEQLR
P06727	A6KS1M	CNT	ENADSLQASLRPHADELK
P06727	A6KS1M	CNT	LDQQVEEFRR
P06727	A6KS1M	CNT	LGEVNTYAGDLQK
P06727	A6KS1M	CNT	LGPHAGDVEGHLSFLEK
P06727	A6KS1M	CNT	QQVEEFRR
P06727	A6KS1M	CNT	QVEEFRR
P06727	A6KS1M	CNT	SELTQQLNALFQDK
P01019	A6KS1M	CNT	FMQAVTGWK
P01859	A6KS1M	CNT	AGPSVFLFPPKPK
P01859	A6KS1M	CNT	CVVVDVSHEDPEVQFNWYVDG
P01859	A6KS1M	CNT	DPEVQFNWYVD
P01859	A6KS1M	CNT	DVSHEDPEVQFNWYVDGVEVH
P01859	A6KS1M	CNT	EALHNHYTQK
P01859	A6KS1M	CNT	EALHNHYTQKS
P01859	A6KS1M	CNT	ERKCCVECPPCPAPPVAGPSVFLFPPKPK
P01859	A6KS1M	CNT	FGTQTYTCNVDHKPSNTK
P01859	A6KS1M	CNT	GFYPSDISVEWESNGQPEN
P01859	A6KS1M	CNT	GFYPSDISVEWESNGQPENNYK
P01859	A6KS1M	CNT	GPSVFPLAPCSR
P01859	A6KS1M	CNT	HEDPEVQFNWYVDGV
P01859	A6KS1M	CNT	HQDWLNGK
P01859	A6KS1M	CNT	HQDWLNGKE
P01859	A6KS1M	CNT	MLDSDGSFFLYSK
P01859	A6KS1M	CNT	PPCPAPPVAGPSVFL
P01859	A6KS1M	CNT	PPVAGPSVFLFPPKPK
P01859	A6KS1M	CNT	PPVAGPSVFLFPPKPKD
P01859	A6KS1M	CNT	PVAGPSVFLFPPKPK
P01859	A6KS1M	CNT	QDWLNGKE
P01859	A6KS1M	CNT	QTYTCNVDHKPSN
P01859	A6KS1M	CNT	SCSVMHEAL
P01859	A6KS1M	CNT	SCSVMHEALHNHYTQK
P01859	A6KS1M	CNT	SHEDPEVQFNWYVDGVE
P01859	A6KS1M	CNT	SVLTVVHQDWLNGK
P01859	A6KS1M	CNT	SVMHEALHNHYTQK
P01859	A6KS1M	CNT	TPEVTCVVVDVSHEDPEVQFNWYVDGVEVHNAK
P01859	A6KS1M	CNT	TQTYTCNVDHKPSNT
P01859	A6KS1M	CNT	TTPPMLDSDGSFFL
P01859	A6KS1M	CNT	TTPPMLDSDGSFFLYSK
P01859	A6KS1M	CNT	TVVHQDWLNGK
P01859	A6KS1M	CNT	VECPPCPAPPVAGPSVFLFPP
P01859	A6KS1M	CNT	VHQDWLNGK
P01859	A6KS1M	CNT	VLTVVHQDWLNGK
P01859	A6KS1M	CNT	VSVLTVVHQDWLNGK
P01859	A6KS1M	CNT	VTCVVVDVSHEDPEVQFNWYVDGVE
P01859	A6KS1M	CNT	VVSVLTVVHQDWLNGK
P01859	A6KS1M	CNT	VVSVLTVVHQDWLNGKE
P01859	A6KS1M	CNT	VVSVLTVVHQDWLNGKEYK
P01859	A6KS1M	CNT	WQQGNVFSC
P01859	A6KS1M	CNT	WQQGNVFSCS
P01859	A6KS1M	CNT	WQQGNVFSCSVM
P01859	A6KS1M	CNT	WQQGNVFSCSVMHEALHNHYTQK
P01859	A6KS1M	CNT	YPSDISVEWESNGQP
P01772	A6KS1M	CNT	VESGGGVVQPGR
P00751	A6KS1M	CNT	GHESCMGAVVSEYFVLTAAHCFTVDDKEHSIK
P00751	A6KS1M	CNT	LEDSVTYHCSRG
P00751	A6KS1M	CNT	YGLVTYATYPK
Q8IVN3	A6KS1M	CNT	GSAAPSVF
P01834	A6KS1M	CNT	DSTYSLSS
P01834	A6KS1M	CNT	DSTYSLSSTL
P01834	A6KS1M	CNT	DSTYSLSSTLTL
P01834	A6KS1M	CNT	DSTYSLSSTLTLSK
P01834	A6KS1M	CNT	GNSQESVTE
P01834	A6KS1M	CNT	GNSQESVTEQD
P01834	A6KS1M	CNT	GTASVVCLLN
P01834	A6KS1M	CNT	HKVYACEVTHQGLSSP
P01834	A6KS1M	CNT	HKVYACEVTHQGLSSPVTK
P01834	A6KS1M	CNT	IFPPSDEQL
P01834	A6KS1M	CNT	IFPPSDEQLK
P01834	A6KS1M	CNT	QESVTEQDSKD
P01834	A6KS1M	CNT	SGTASVVCLLNN
P01834	A6KS1M	CNT	SGTASVVCLLNNFY
P01834	A6KS1M	CNT	SGTASVVCLLNNFYPR
P01834	A6KS1M	CNT	SGTASVVCLLNNFYPRE
P01834	A6KS1M	CNT	SLSSTLTLSKA
P01834	A6KS1M	CNT	SSTLTLSKA
P01834	A6KS1M	CNT	SVTEQDSKD
P01834	A6KS1M	CNT	TVAAPSVF
P01834	A6KS1M	CNT	TVAAPSVFIFPPSDEQLK
P01834	A6KS1M	CNT	VDNALQSGNSQE
P01834	A6KS1M	CNT	VDNALQSGNSQES
P01834	A6KS1M	CNT	VDNALQSGNSQESVT
P01834	A6KS1M	CNT	VDNALQSGNSQESVTEQDSK
P01834	A6KS1M	CNT	VYACEVTH
P01834	A6KS1M	CNT	VYACEVTHQ
Q8NFD5	A6KS1M	CNT	AAAAAAAAAAR
Q8NFD5	A6KS1M	CNT	AAAAAAAAAR
Q8NFD5	A6KS1M	CNT	AAAAAAAPG
Q8NFD5	A6KS1M	CNT	AAAAAAAR
Q8NFD5	A6KS1M	CNT	AAAAAAR
P02766	A6KS1M	CNT	AADDTWEPFASGK
P02766	A6KS1M	CNT	GSPAINVAVHVF
P02766	A6KS1M	CNT	GSPAINVAVHVFR
P02766	A6KS1M	CNT	TSESGELHGLTTEEEFVEGIYK
P01871	A6KS1M	CNT	APMPEPQAPGRY
P01871	A6KS1M	CNT	DGFFGNPR
P01871	A6KS1M	CNT	GVALHRPDVYLLPPAR
P01871	A6KS1M	CNT	NVPLPVIAELPPK
P01871	A6KS1M	CNT	PMPEPQAPGRY
P01871	A6KS1M	CNT	PPSFASIFLTK
P01871	A6KS1M	CNT	QIQVSWLR
P01871	A6KS1M	CNT	QVGSGVTTDQVQAEAK
P01871	A6KS1M	CNT	RFTCTVTHTDLPSPLK
P01871	A6KS1M	CNT	VALHRPDVYLLPPAR
P01871	A6KS1M	CNT	VSVFVPPR
P01871	A6KS1M	CNT	VTSAPMPEPQAPG
P01871	A6KS1M	CNT	YAATSQVLLPSK
P01871	A6KS1M	CNT	YFAHSILTVSEEEWNTGETYTCVVAHEALPNR
P01871	A6KS1M	CNT	YVTSAPMPEPQAPGR
P02647	A6KS1M	CNT	DEPPQSPWDR
P02647	A6KS1M	CNT	DEPPQSPWDRV
P02647	A6KS1M	CNT	DSGRDYVSQFEGSALGK
P02647	A6KS1M	CNT	EEMELYRQ
P02647	A6KS1M	CNT	EQLGPVTQEFWDNLEK
P02647	A6KS1M	CNT	LGPVTQEFWDNLE
P02647	A6KS1M	CNT	LLDNWDSVTS
P02647	A6KS1M	CNT	LLDNWDSVTST
P02647	A6KS1M	CNT	LLDNWDSVTSTFS
P02647	A6KS1M	CNT	LLDNWDSVTSTFSK
P02647	A6KS1M	CNT	LREQLGPVTQEFWDNLEKETEGLRQEMSKD
P02647	A6KS1M	CNT	LSPLGEEMRDR
P02647	A6KS1M	CNT	PQSPWDRV
P02647	A6KS1M	CNT	QEEMELYRQ
P02647	A6KS1M	CNT	QGLLPVLES
P02647	A6KS1M	CNT	QGLLPVLESFK
P02647	A6KS1M	CNT	REQLGPVTQEFWDNLEK
P02647	A6KS1M	CNT	SVTSTFSKL
P02647	A6KS1M	CNT	TFSKLREQLGPVTQEFWDNLEKETEGLRQEMSKD
P02647	A6KS1M	CNT	THLAPYSDELR
P02647	A6KS1M	CNT	VKDLATVYVDVLK
P02647	A6KS1M	CNT	VQPYLDDFQKK
P02647	A6KS1M	CNT	VSFLSALEEYTK
P02647	A6KS1M	CNT	VTSTFSKL
P02649	A6KS1M	CNT	GEVQAMLGQSTEELR
P02649	A6KS1M	CNT	SWFEPLVEDMQR
P02649	A6KS1M	CNT	VQAAVGTSAAPVPSDNH
P00450	A6KS1M	CNT	ALYLQYTDETFR
P00450	A6KS1M	CNT	EYTDASFTNR
P00450	A6KS1M	CNT	GAYPLSIEPIGVR
P00450	A6KS1M	CNT	KAEEEHLGILGPQLHADVGDK
P00450	A6KS1M	CNT	MYYSAVDPTK
P00450	A6KS1M	CNT	TTIEKPVWLGFLGPIIK
Q9H2A2	A6KS1M	CNT	LTSVTAWM
Q13634	A6KS1M	CNT	DPTYGNSA
P02787	A6KS1M	CNT	ADRDQYELLCLD
P02787	A6KS1M	CNT	ADRDQYELLCLDNTR
P02787	A6KS1M	CNT	DCHLAQVPSHTVV
P02787	A6KS1M	CNT	DCHLAQVPSHTVVAR
P02787	A6KS1M	CNT	DYELLCLDGTR
P02787	A6KS1M	CNT	EAPTDECKPVK
P02787	A6KS1M	CNT	EAPTDECKPVKW
P02787	A6KS1M	CNT	EDPQTFYYAVAVVK
P02787	A6KS1M	CNT	EFQLFSSPH
P02787	A6KS1M	CNT	EFQLFSSPHGK
P02787	A6KS1M	CNT	EFQLFSSPHGKD
P02787	A6KS1M	CNT	EGTCPEAPTDECKPVK
P02787	A6KS1M	CNT	EGYYGYT
P02787	A6KS1M	CNT	EGYYGYTG
P02787	A6KS1M	CNT	EGYYGYTGAFR
P02787	A6KS1M	CNT	EGYYGYTGAFRC
P02787	A6KS1M	CNT	GWNIPIGLLYCDLPEPR
P02787	A6KS1M	CNT	GYTGAFR
P02787	A6KS1M	CNT	HSTIFENLANK
P02787	A6KS1M	CNT	IMNGEADAMSLD
P02787	A6KS1M	CNT	IMNGEADAMSLDGG
P02787	A6KS1M	CNT	IMNGEADAMSLDGGFVYIAGK
P02787	A6KS1M	CNT	IPIGLLYCDLPEPRK
P02787	A6KS1M	CNT	KDSGFQMNQLR
P02787	A6KS1M	CNT	KPVDEYKDCHLAQVPSHT
P02787	A6KS1M	CNT	KPVDEYKDCHLAQVPSHTVV
P02787	A6KS1M	CNT	KPVDEYKDCHLAQVPSHTVVAR
P02787	A6KS1M	CNT	KPVEEYANCHLARA
P02787	A6KS1M	CNT	LGYEYVTAIR
P02787	A6KS1M	CNT	LNEKDYELLCLDGTRK
P02787	A6KS1M	CNT	MYLGYEYVTAIRN
P02787	A6KS1M	CNT	NLNEKDYELLCLDGTR
P02787	A6KS1M	CNT	PIGLLYCDLPEPR
P02787	A6KS1M	CNT	PSDGPSVACVK
P02787	A6KS1M	CNT	PVEEYANCHLARA
P02787	A6KS1M	CNT	PVVAEFYGSK
P02787	A6KS1M	CNT	RWCAVSEHEA
P02787	A6KS1M	CNT	RWCAVSEHEAT
P02787	A6KS1M	CNT	RWCAVSEHEATK
P02787	A6KS1M	CNT	SAGWNIPIGLLYCDLPEPR
P02787	A6KS1M	CNT	SDNCEDTPEAGYFAVAVVK
P02787	A6KS1M	CNT	SHTVVARS
P02787	A6KS1M	CNT	SMGGKEDLIWELLNQAQEHFGK
P02787	A6KS1M	CNT	TAGWNIPMGLLY
P02787	A6KS1M	CNT	TAGWNIPMGLLYNK
P02787	A6KS1M	CNT	VDEYKDCHLAQVPSHT
P02787	A6KS1M	CNT	VEEYANCHLARA
P02787	A6KS1M	CNT	WNIPIGLLYCDLPEPRK
P02787	A6KS1M	CNT	YEYVTAIR
P02787	A6KS1M	CNT	YGYTGAFR
P02787	A6KS1M	CNT	YKDCHLAQVPSHT
P04114	A6KS1M	CNT	FPEVDVLTK
P04114	A6KS1M	CNT	ILGEELGFASLHDLQLLGK
P04114	A6KS1M	CNT	KNSEEFAA
P04114	A6KS1M	CNT	KNSEEFAAA
P04114	A6KS1M	CNT	LSATAQEIIK
P04114	A6KS1M	CNT	NFVASHIANILNSEELDIQDLKKL
P04114	A6KS1M	CNT	NIQEYLSILTDPDGK
P04114	A6KS1M	CNT	QVFLYPEKDEPTYILNIK
P04114	A6KS1M	CNT	SPAFTDLHLR
P04114	A6KS1M	CNT	TSSFALNLPTLPEVK
P04114	A6KS1M	CNT	VLVDHFGYTK
P04114	A6KS1M	CNT	WNFYYSPQSSPDKK
Q9NQZ8	A6KS1M	CNT	HTGEKPYACKECGKAFNK
Q8IWT3	A6KS1M	CNT	VTSLLDQL
P01877	A6KS1M	CNT	DASGATFTWTPSSGK
P01877	A6KS1M	CNT	QEPSQGTTTYAVTSILR
P01877	A6KS1M	CNT	SVSSVLPGCAQPWNHGE
P01877	A6KS1M	CNT	TLTGLRDA
P04217	A6KS1M	CNT	ATWSGAVLAGR
P04217	A6KS1M	CNT	HQFLLTGDTQGR
P04217	A6KS1M	CNT	LELHVDGPPPRPQLR
P04217	A6KS1M	CNT	LELHVDGPPPRPQLRA
P04217	A6KS1M	CNT	SGLSTGWTQLSK
P04217	A6KS1M	CNT	TDGEGALSEPSATVTIEELAAPPPPVLMHHGESSQVLHPGNK
P04217	A6KS1M	CNT	TPGAAANLELIFVGPQHAGNYR
Q6NZ67	A6KS1M	CNT	EEMELYEL
Q9NVW2	A6KS1M	CNT	SSSSSSSSSSSSSSSSS
Q9NVW2	A6KS1M	CNT	SSSSSSSSSSSSSSSSSSSSP
Q4ADV7	A6KS1M	CNT	FEDALVLG
Q86YE8	A6KS1M	CNT	EKPYECTECGKNFR
P05090	A6KS1M	CNT	NPNLPPETVDSLK
Q01851	A6KS1M	CNT	AAAAAAAAAAGQV
Q01851	A6KS1M	CNT	AAAAAAAAAGQ
P04003	A6KS1M	CNT	EDVYVVGTVLRY
P0DP09	A6KS1M	CNT	AIQLTQSPSSLS
P0DP09	A6KS1M	CNT	CAIQLTQSPSSLSASVGDR
Q15818	A6KS1M	CNT	LVLGQEQDTLGGG
Q6UW60	A6KS1M	CNT	LLLYGTAED
P04004	A6KS1M	CNT	FEDGVLDPDYPR
P04004	A6KS1M	CNT	RVDTVDPPYPR
P04004	A6KS1M	CNT	SIAQYWLGCPAPGHL
Q96SL8	A6KS1M	CNT	APPAAAAPR
P01700	A6KS1M	CNT	SGTSASLAISGLR
P01721	A6KS1M	CNT	NFMLTQPHSVSESPGK
P01721	A6KS1M	CNT	QPHSVSES
P01721	A6KS1M	CNT	QPHSVSESPGKT
P01721	A6KS1M	CNT	SVSESPGKT
P01721	A6KS1M	CNT	VSESPGKT
P01861	A6KS1M	CNT	APEFLGGPSVFLFPPKPK
P01861	A6KS1M	CNT	CVVVDVSQEDPEVQFNWYVDG
P01861	A6KS1M	CNT	DSDGSFFLYSR
P01861	A6KS1M	CNT	DVSQEDPEVQFNWYVDGVEVH
P01861	A6KS1M	CNT	EFLGGPSVFLFPPKPK
P01861	A6KS1M	CNT	EFLGGPSVFLFPPKPKD
P01861	A6KS1M	CNT	EPQVYTLPPSQE
P01861	A6KS1M	CNT	ESKYGPPCPSCPA
P01861	A6KS1M	CNT	ESKYGPPCPSCPAPEFLGGPSVFLFPPKPK
P01861	A6KS1M	CNT	FLGGPSVFLFPPK
P01861	A6KS1M	CNT	GGPSVFLFPPKPK
P01861	A6KS1M	CNT	GPPCPSCPAPEFLGGPSVFLFPPKPK
P01861	A6KS1M	CNT	KGPSVFPLAPCSR
P01861	A6KS1M	CNT	KTYTCNVDHKPSN
P01861	A6KS1M	CNT	LGTKTYTCNVDHKPSNTK
P01861	A6KS1M	CNT	PPCPSCPAPEFLGGPSVFLFPP
P01861	A6KS1M	CNT	PSCPAPEFLGGPSVFL
P01861	A6KS1M	CNT	PVLDSDGSFFLYSR
P01861	A6KS1M	CNT	QEDPEVQFNWYVDGV
P01861	A6KS1M	CNT	SCPAPEFLGGPSVFLFPPKPK
P01861	A6KS1M	CNT	SQEDPEVQFNWYVDGVE
P01861	A6KS1M	CNT	SVFLFPPKPK
P01861	A6KS1M	CNT	SVFLFPPKPKD
P01861	A6KS1M	CNT	TKTYTCNVDHKPSNT
P01861	A6KS1M	CNT	TPEVTCVVVDVSQEDPEVQFNWYVDGVEVHNAK
P01861	A6KS1M	CNT	TTPPVLDSDGSFFL
P01861	A6KS1M	CNT	TTPPVLDSDGSFFLYSR
P01861	A6KS1M	CNT	TVLHQDWLNGKE
P01861	A6KS1M	CNT	VLDSDGSFFLYSR
P01861	A6KS1M	CNT	VMHEALHNHYTQK
P01861	A6KS1M	CNT	VSVLTVLHQDWLNGK
P01861	A6KS1M	CNT	VTCVVVDVSQEDPEVQFNWYVDGVE
P01861	A6KS1M	CNT	VVSVLTVLHQDWLNGK
P01861	A6KS1M	CNT	VVSVLTVLHQDWLNGKE
P01861	A6KS1M	CNT	VVSVLTVLHQDWLNGKEYK
P01861	A6KS1M	CNT	VVVDVSQEDPEVQ
P01861	A6KS1M	CNT	WQEGNVFSC
P01861	A6KS1M	CNT	WQEGNVFSCS
P01861	A6KS1M	CNT	WQEGNVFSCSVM
P01861	A6KS1M	CNT	WQEGNVFSCSVMHEALHNHYTQK
P00739	A6KS1M	CNT	AVGDKLPECEAVCGKP
P00739	A6KS1M	CNT	GDKLPECEAVCGKPKNP
P00739	A6KS1M	CNT	KLPECEAVCGKPK
P00739	A6KS1M	CNT	LRTEGDGVYTLNDKK
P00739	A6KS1M	CNT	SCAVAEYGVYVK
P00739	A6KS1M	CNT	SPVGVQPILNEH
P00739	A6KS1M	CNT	SPVGVQPILNEHTF
P00739	A6KS1M	CNT	SPVGVQPILNEHTFCVGMSK
P00739	A6KS1M	CNT	VGYVSGWGQ
P00739	A6KS1M	CNT	VVLHPNYHQVDIGLIK
Q9BZZ2	A6KS1M	CNT	AQNLLGS
Q9BZZ2	A6KS1M	CNT	TAQNLLGS
Q5H9T9	A6KS1M	CNT	PPLVEEA
Q5H9T9	A6KS1M	CNT	PPLVEEAT
P37108	A6KS1M	CNT	AAAAAAAAAPA
A0A075B6S4	A6KS1M	CNT	HLIYAASSLQSGVP
A0A075B6S4	A6KS1M	CNT	HLIYAASSLQSGVPSR
P01857	A6KS1M	CNT	CVVVDVSHEDPEVKFNWYVDG
P01857	A6KS1M	CNT	DVSHEDPEVKFNWYVDGVEVH
P01857	A6KS1M	CNT	EPQVYTLPPSRD
P01857	A6KS1M	CNT	GFYPSDIAVEWESNGQPEN
P01857	A6KS1M	CNT	GFYPSDIAVEWESNGQPENNYK
P01857	A6KS1M	CNT	GPSVFPLAPSSK
P01857	A6KS1M	CNT	HEDPEVKF
P01857	A6KS1M	CNT	HEDPEVKFNWYVDGV
P01857	A6KS1M	CNT	KGPSVFPLAPSSK
P01857	A6KS1M	CNT	LGTQTYICNVNHKPSNTK
P01857	A6KS1M	CNT	LHQDWLNGK
P01857	A6KS1M	CNT	LLGGPSVFLFPPK
P01857	A6KS1M	CNT	LTVLHQDWLNGK
P01857	A6KS1M	CNT	PCPAPELLGGPSVFLFPPKPK
P01857	A6KS1M	CNT	PVLDSDGSFFLYSK
P01857	A6KS1M	CNT	SCDKTHTCPPCPAPEL
P01857	A6KS1M	CNT	SCDKTHTCPPCPAPELL
P01857	A6KS1M	CNT	SCDKTHTCPPCPAPELLGG
P01857	A6KS1M	CNT	SCSVMHEA
P01857	A6KS1M	CNT	SHEDPEVKF
P01857	A6KS1M	CNT	SHEDPEVKFNWYVDGVE
P01857	A6KS1M	CNT	SVFPLAPSSK
P01857	A6KS1M	CNT	THTCPPCPAPELLGGPSVFLFPPKPK
P01857	A6KS1M	CNT	TPEVTCVVVDVSHEDPEVK
P01857	A6KS1M	CNT	TPEVTCVVVDVSHEDPEVKFNWYVDGVEVHNAK
P01857	A6KS1M	CNT	TQTYICNVNHKPSNT
P01857	A6KS1M	CNT	TTPPVLDSD
P01857	A6KS1M	CNT	TTPPVLDSDGSFFLYSK
P01857	A6KS1M	CNT	TVLHQDWLNGK
P01857	A6KS1M	CNT	VFPLAPSSK
P01857	A6KS1M	CNT	VLDSDGSFFLYSK
P01857	A6KS1M	CNT	VTCVVVDVSHEDPEVKFNWYVDGVE
P01857	A6KS1M	CNT	YPSDIAVEWESNGQP
P09871	A6KS1M	CNT	TNFDNDIALVR
Q9NRM2	A6KS1M	CNT	LSLPESPG
P30044	A6KS1M	CNT	QSAAAAAR
P30044	A6KS1M	CNT	SAAAAAR
P02788	A6KS1M	CNT	ERYYGYTG
P02788	A6KS1M	CNT	ERYYGYTGAFR
P02788	A6KS1M	CNT	TAGWNIPMGLLFNQ
P02788	A6KS1M	CNT	VLKGEADAMSLDGGYVYTAGK
P36896	A6KS1M	CNT	PLVVLLLAG
Q9H9C1	A6KS1M	CNT	TSTYSLSS
Q9UHG0	A6KS1M	CNT	VESGAELE
Q13201	A6KS1M	CNT	QVTYVPGG
A4D0S4	A6KS1M	CNT	TGFYGNPR
P01714	A6KS1M	CNT	SELTQDPAVSVALGQTVR
P0DP04	A6KS1M	CNT	EVQLVESG
P0DP04	A6KS1M	CNT	EVQLVESGGVVVQPGGSLR
P0DP04	A6KS1M	CNT	QLVESGGVVVQPGGS
Q0P6D2	A6KS1M	CNT	LLQDLSPH
P02100	A6KS1M	CNT	MNVEEAGGEALGR
P55081	A6KS1M	CNT	MSVPSA
P28702	A6KS1M	CNT	QGVPPPSPPG
P51523	A6KS1M	CNT	HTGEKPYECSECGKAFSE
O00257	A6KS1M	CNT	AVAAAAAPT
O15428	A6KS1M	CNT	GYYFNHITNPSQWERPSGNSSSGG
Q5GH70	A6KS1M	CNT	LSVVLLLFL
Q58FF6	A6KS1M	CNT	VTSTYS
P20742	A6KS1M	CNT	ATVLNYLPK
P20742	A6KS1M	CNT	EDNLVHWERPQRPK
P20742	A6KS1M	CNT	IQHPFTVEEFVLPK
P20742	A6KS1M	CNT	LLLQQISLPELPGEY
P20742	A6KS1M	CNT	MVSGFIPLKPTVK
P20742	A6KS1M	CNT	NTQSLVFVQTDK
P20742	A6KS1M	CNT	QQNAQGGFSSTQDTVVALHALSR
P20742	A6KS1M	CNT	VDLSFSPAQSPPASHAHLQ
Q92686	A6KS1M	CNT	PGGPGGAGVARGG
Q5TIA1	A6KS1M	CNT	FQDALVRH
Q7Z398	A6KS1M	CNT	EKPYECTQCGKAFH
P01009	A6KS1M	CNT	FNKPFVFLMIEQNTK
P01009	A6KS1M	CNT	KLSSWVLLMK
P01009	A6KS1M	CNT	LAEFAFSLYR
P01009	A6KS1M	CNT	LQHLENELTHDIITKF
P01009	A6KS1M	CNT	LYHSEAFTV
P01009	A6KS1M	CNT	LYHSEAFTVNFGDTEE
P01009	A6KS1M	CNT	LYHSEAFTVNFGDTEEAKK
P01009	A6KS1M	CNT	LYHSEAFTVNFGDTEEAKKQ
P01009	A6KS1M	CNT	QHLENELTHDIITK
P01009	A6KS1M	CNT	SVLGQLGI
P01009	A6KS1M	CNT	SVLGQLGITK
P01009	A6KS1M	CNT	TLNQPDSQLQLTTGNGLFLSEGLK
P01009	A6KS1M	CNT	VFSNGADLSGV
P01009	A6KS1M	CNT	VFSNGADLSGVTE
P01009	A6KS1M	CNT	VFSNGADLSGVTEEAPLK
P01009	A6KS1M	CNT	WERPFEVKDTEEEDFHVDQVTTVK
O75764	A6KS1M	CNT	EGALDLLK
P01766	A6KS1M	CNT	EVQLVESGGGLVQPGGSL
P01766	A6KS1M	CNT	EVQLVESGGGLVQPGGSLR
Q6ZN57	A6KS1M	CNT	HTGEKPYECSQCGKAFSK
Q6ZN57	A6KS1M	CNT	IHTGEKPYECNECGKAFSQ
Q9GZV1	A6KS1M	CNT	EETFLKAA
P10909	A6KS1M	CNT	EPQDTYHYLPF
P10909	A6KS1M	CNT	LFDSDPITVTVPVEVSR
A0A075B6R2	A6KS1M	CNT	LSSVTAADT
A0A075B6R2	A6KS1M	CNT	LSSVTAADTAV
A0A075B6R2	A6KS1M	CNT	QVQLQESGPG
P02042	A6KS1M	CNT	VNVDAVGGEALGR
Q8IZ02	A6KS1M	CNT	STYGESYD
A0A075B7F1	A6KS1M	CNT	AEDTAVYYCV
P07900	A6KS1M	CNT	DNSTMGYMAAKKHLEINPDHSIIETL
Q6ZS72	A6KS1M	CNT	SLAAPSTT
A0A0G2JRQ6	A6KS1M	CNT	LLLYAASRLESGVPSR
A0A0G2JRQ6	A6KS1M	CNT	LLLYAASRLESGVPSRF
P02746	A6KS1M	CNT	FDHVITNMNNNYEPR
Q7Z7M1	A6KS1M	CNT	LVLGQDQDSLGGG
P0DP02	A6KS1M	CNT	LVESGGGVVQPGR
P02753	A6KS1M	CNT	LLNNWDVCADMVGTFTDTEDPAK
P19827	A6KS1M	CNT	QLVHHFEIDVDIFEPQGISK
P19827	A6KS1M	CNT	QYYEGSEIVVAGR
P19827	A6KS1M	CNT	TMEQFTIHLTVNPQSK
P00738	A6KS1M	CNT	DIAPTLTLYVGKK
P00738	A6KS1M	CNT	GDKLPECEADDGCPKPP
P00738	A6KS1M	CNT	KLPECEADDGCPK
P00738	A6KS1M	CNT	LPECEADDGCP
P00738	A6KS1M	CNT	LRTEGDGVYTLNNEK
P00738	A6KS1M	CNT	SPVGVQPILNEHT
P00738	A6KS1M	CNT	SPVGVQPILNEHTFCAGMSK
P00738	A6KS1M	CNT	TEGDGVYTLNNE
P00738	A6KS1M	CNT	TEGDGVYTLNNEK
P00738	A6KS1M	CNT	VDSGNDVTDIADDGCPKPPEIAHGYVEHSVRY
P00738	A6KS1M	CNT	VGYVSGWGR
P00738	A6KS1M	CNT	VVLHPNYSQVDIGLIK
P17027	A6KS1M	CNT	IHTGEKPYECTECGKAFSV
P17027	A6KS1M	CNT	RIHTGEKPYECNECGKAFRCNS
Q8NG31	A6KS1M	CNT	SHTVVIGF
A0A0B4J1V0	A6KS1M	CNT	EVQLVESGGGLVKPGGSLR
A0A0B4J1V0	A6KS1M	CNT	LVESGGGLVKPGGSLR
Q8N614	A6KS1M	CNT	NFTYSLSS
P01699	A6KS1M	CNT	LLIYSNNQRPSGVPDR
P01699	A6KS1M	CNT	QSVLTQPPSASGTPGQR
P01699	A6KS1M	CNT	SGTSASLAISGLQ
P01704	A6KS1M	CNT	LMIYEVSNRPSGVSNR
Q9Y651	A6KS1M	CNT	AAAAAAAAAAGGH
Q9Y651	A6KS1M	CNT	AAAAAAAAGGH
A0A0C4DH67	A6KS1M	CNT	LLIYAASTLQSGVPSR
Q14185	A6KS1M	CNT	ADFVESLL
Q8WY41	A6KS1M	CNT	AAAAAAT
Q8WY41	A6KS1M	CNT	ASGAAAAR
P0C0L5	A6KS1M	CNT	AEMADQAAAWLTR
P0C0L5	A6KS1M	CNT	ASAGLLGAHAAAITAY
P0C0L5	A6KS1M	CNT	DFALLSLQVPLK
P0C0L5	A6KS1M	CNT	DFALLSLQVPLKD
P0C0L5	A6KS1M	CNT	GLEEELQFSLGSK
P0C0L5	A6KS1M	CNT	GPEVQLVAHSPWLK
P0C0L5	A6KS1M	CNT	LLLFSPSVVHLGVPLSVGVQLQDVPR
P0C0L5	A6KS1M	CNT	LNMGITDLQGLR
P0C0L5	A6KS1M	CNT	TTNIQGINLLFSSR
P0C0L5	A6KS1M	CNT	VGDTLNLNLR
P0C0L5	A6KS1M	CNT	VLSLAQEQVGGSPEK
Q14573	A6KS1M	CNT	PELLFLEGS
Q5DX21	A6KS1M	CNT	VSESPGSI
P01008	A6KS1M	CNT	EQLQDMGLVDLFSPEK
P01008	A6KS1M	CNT	EVPLNTIIFMGR
B9A064	A6KS1M	CNT	PTVTLFPPSSEELQA
B9A064	A6KS1M	CNT	TVTLFPPSSEE
B9A064	A6KS1M	CNT	YAASSYLSLTPEQWK
P01011	A6KS1M	CNT	AVLDVFEEGTEASAATAVK
P01011	A6KS1M	CNT	EIGELYLPK
P01011	A6KS1M	CNT	ITLLSALVETR
P01011	A6KS1M	CNT	LYGSEAFATDFQDSAAAK
P01011	A6KS1M	CNT	MEEVEAMLLPETLK
Q13526	A6KS1M	CNT	VYYFNHITNASQWERPSGNSSSGG
Q9NR64	A6KS1M	CNT	PSSSSSSSSSPSSSSSSFNPL
Q9NR64	A6KS1M	CNT	SSSSSSSPSSSSSSFN
Q9NR64	A6KS1M	CNT	SSSSSSSSPSSSSSSFN
Q99676	A6KS1M	CNT	HTGEKPYECNECGKAFSQ
Q9UJ99	A6KS1M	CNT	DPTYGSSA
P02790	A6KS1M	CNT	DAAVECHRG
P02790	A6KS1M	CNT	EWFWDLATGTMK
P02790	A6KS1M	CNT	LDAAVECHRG
P02790	A6KS1M	CNT	LLQDEFPGIPSPLDAAVECHRG
P02790	A6KS1M	CNT	LPPTSAHGNVAEGETKPDPDVTER
P02790	A6KS1M	CNT	NFPSPVDA
P02790	A6KS1M	CNT	NFPSPVDAAFR
P02790	A6KS1M	CNT	NFPSPVDAAFRQ
P02790	A6KS1M	CNT	SGAQATWTELPWPHEK
P02790	A6KS1M	CNT	SLGPNSCSANGPGLYLIHGPNLYCYSDVEK
P02790	A6KS1M	CNT	SPLDAAVECHRG
Q6PJW8	A6KS1M	CNT	LLQDLSPE
Q9NZL4	A6KS1M	CNT	EGALELLA
P29279	A6KS1M	CNT	YGDMA
A0A0J9YY99	A6KS1M	CNT	LVESGGGVVQPGG
A0A0J9YY99	A6KS1M	CNT	QVQLVESGGGVVQPGG
A0A0J9YY99	A6KS1M	CNT	QVQLVESGGGVVQPGGSLR
A0A0J9YY99	A6KS1M	CNT	VESGGGVVQPGG
P52738	A6KS1M	CNT	EKPYECTECGKAFS
Q9Y6Q9	A6KS1M	CNT	GTSLLSTL
Q60I27	A6KS1M	CNT	FDDALVLL
Q13285	A6KS1M	CNT	MGVPPPPPPA
P01763	A6KS1M	CNT	AEDTAVYYCAR
P41182	A6KS1M	CNT	VHTGEKPYRCNICGA
A0A075B7F0	A6KS1M	CNT	QLVQSGGGLVHPGGS
P52740	A6KS1M	CNT	GERPYECDECGKAFSN
Q9C0F3	A6KS1M	CNT	AHTGEKPYHCNECGE
Q9C0F3	A6KS1M	CNT	RAHTGEKPYHCNECGE
P25311	A6KS1M	CNT	DPPSVVVTSHQAPGEK
P25311	A6KS1M	CNT	EIPAWVPFDPAAQITK
P25311	A6KS1M	CNT	PPSVVVTSHQAPGE
P25311	A6KS1M	CNT	QDPPSVVVTSHQAPGEK
P25311	A6KS1M	CNT	QVEGMEDWK
P01042	A6KS1M	CNT	DIPTNSPELEET
P01042	A6KS1M	CNT	DIPTNSPELEETLT
P01042	A6KS1M	CNT	DIPTNSPELEETLTHTITK
P01042	A6KS1M	CNT	QVVAGLNFR
Q4LE39	A6KS1M	CNT	TSSSSSSPSSSSITAA
A0A087WSZ0	A6KS1M	CNT	FSGSGSGTDFTLTISCL
A0A087WSZ0	A6KS1M	CNT	LLIYAASTLQSG
A0A087WSZ0	A6KS1M	CNT	LLIYAASTLQSGVPSRF
P07225	A6KS1M	CNT	SFQTGLFTAAR
P02774	A6KS1M	CNT	HLSLLTTLSNR
P02774	A6KS1M	CNT	QELCADYSENTFTEYK
P02774	A6KS1M	CNT	RTHLPEVFLSK
P02774	A6KS1M	CNT	VPTADLEDVLPLAEDITNILSK
Q6X4U4	A6KS1M	CNT	CLPLPVLP
P19823	A6KS1M	CNT	FLHVPDTFEGHFDGVPVISK
P19823	A6KS1M	CNT	FYNQVSTPLLRN
P19823	A6KS1M	CNT	KLWAYLTINQLLAER
P19823	A6KS1M	CNT	SILQMSLDHHIVTPLTSLVIENEAGDER
P19823	A6KS1M	CNT	TILDDLRAEDHFSVIDFNQNIR
P03951	A6KS1M	CNT	LVGITSWGEGCAQ
A0A075B6K2	A6KS1M	CNT	FSGSNPGNTATLTISRI
O60563	A6KS1M	CNT	HKTYSLSS
Q9BTV7	A6KS1M	CNT	MAAAAAGGA
A0A0C4DH39	A6KS1M	CNT	QLVQSGPEVK
A0A0C4DH39	A6KS1M	CNT	QMQLVQSGPEVK
Q9BX82	A6KS1M	CNT	KTHTGEKPYECNECGKAFSQTS
P0DOY3	A6KS1M	CNT	AAPSVTLFPPSSEELQANKATLVCLI
P0DOY3	A6KS1M	CNT	ISDFYPGAVTVA
P0DOY3	A6KS1M	CNT	ISDFYPGAVTVAWK
P0DOY3	A6KS1M	CNT	PSVTLFPPSSEELQA
Q3ZCX4	A6KS1M	CNT	IHTGEKPYHCNQCGK
Q3ZCX4	A6KS1M	CNT	KIHTGEKPYHCNQCGK
Q8WXI7	A6KS1M	CNT	PVTSTFSPG
Q8WXI7	A6KS1M	CNT	VTSTFSPG
P02763	A6KS1M	CNT	LGEFYEALDCLR
P02763	A6KS1M	CNT	TYMLAFDVNDEK
P02763	A6KS1M	CNT	YVGGQEHFAHLLILR
P01591	A6KS1M	CNT	SSEDPNEDIVERN
Q8NFF2	A6KS1M	CNT	SVVLLLGS
Q8NFF2	A6KS1M	CNT	YSVVLLLGS
P59826	A6KS1M	CNT	VVLTVAS
P01876	A6KS1M	CNT	DASGVTFTWTPSSGK
P01876	A6KS1M	CNT	QEPSQGTTTFAVTSILR
P01876	A6KS1M	CNT	SVSSVLPGCAEPWNHGK
Q8IWD4	A6KS1M	CNT	EEEMEL
P01768	A6KS1M	CNT	AEDTAVYYCAK
P01768	A6KS1M	CNT	QVQLVES
P04196	A6KS1M	CNT	DHHHPHKPHEHGPPPPPDER
P04196	A6KS1M	CNT	GEVLPLPEANFPSFPLPHHK
P04196	A6KS1M	CNT	SGFPQVSMFFTHTFPK
O43149	A6KS1M	CNT	VSVFVSPG
P22830	A6KS1M	CNT	LLDELSPN
C9JTQ0	A6KS1M	CNT	GRAAAAAAAR
Q96M02	A6KS1M	CNT	ADDKETSFS
P35030	A6KS1M	CNT	LGEHNIKVLEGNE
P35030	A6KS1M	CNT	LGEHNIKVLEGNEQ
P35030	A6KS1M	CNT	LGEHNIKVLEGNEQFI
P35030	A6KS1M	CNT	LGEHNIKVLEGNEQFINAAK
P24347	A6KS1M	CNT	GLPSPVDA
A0A0C4DH69	A6KS1M	CNT	FSGSGSGTEFTLTISSL
P02749	A6KS1M	CNT	EHSSLAFWK
P02749	A6KS1M	CNT	TFYEPGEEITYSCKP
Q68DI1	A6KS1M	CNT	VHTGERPYECDECGKS
A8K2U0	A6KS1M	CNT	QHNAYGGFSSTQDTVVALQALAK
Q63HN8	A6KS1M	CNT	RRVVLLLGL
Q63HN8	A6KS1M	CNT	RVVLLLGL
P01780	A6KS1M	CNT	EVQLVESGGGLVQP
P31639	A6KS1M	CNT	FVVLLLGW
Q8IVU9	A6KS1M	CNT	VLDQVTDD
P80748	A6KS1M	CNT	FSGSNSGNTATLTISRV
Q9NWU5	A6KS1M	CNT	AVLGQLGA
C9JR72	A6KS1M	CNT	ADLPQPAA
P02656	A6KS1M	CNT	DALSSVQESQVAQQAR
P02656	A6KS1M	CNT	GWVTDGFSSLK
P02656	A6KS1M	CNT	SEAEDASLLSFMQGYMK
Q14CZ0	A6KS1M	CNT	EAAAAAQP
O95218	A6KS1M	CNT	RSSSRSSSPSSSRSRSR
Q7L590	A6KS1M	CNT	LQSTFSGG
Q9NPI1	A6KS1M	CNT	STYGEDSD
O95271	A6KS1M	CNT	NSPSSSSSPTSSSSSSP
O95793	A6KS1M	CNT	PLMSIPST
P13674	A6KS1M	CNT	PCTLSELE
Q6ZQX7	A6KS1M	CNT	DLAPTLLE
Q6ZQQ6	A6KS1M	CNT	MESLLDEL
A0A075B6S5	A6KS1M	CNT	DIQMTQSPSSL
A0A075B6S5	A6KS1M	CNT	DIQMTQSPSSLSA
P02760	A6KS1M	CNT	EYCGVPGDGDEELL
P02760	A6KS1M	CNT	EYCGVPGDGDEELLR
Q6VN20	A6KS1M	CNT	SSSSSSSSSSSSSSPSS
A0A075B6Z1	A6KS1M	CNT	GTTVTVRA
Q9BR11	A6KS1M	CNT	FLPLPILA
Q9NSV4	A6KS1M	CNT	GGVPPPPPPP
P42684	A6KS1M	CNT	LLECADLL
A0A075B6S6	A6KS1M	CNT	DVVMTQSPLSLPVTLGQPASISCR
Q38SD2	A6KS1M	CNT	SVLGQGGS
P02652	A6KS1M	CNT	KEPCVESLVSQYFQTVTDYGK
P01701	A6KS1M	CNT	LLIYDNNKRPSGIPDR
P01701	A6KS1M	CNT	QSVLTQPPSVSAAPGQK
P08603	A6KS1M	CNT	KGEWVALNPLR
P08603	A6KS1M	CNT	RPYFPVAVGK
A0A0G2JMI3	A6KS1M	CNT	EVQLVQS
A0A0G2JMI3	A6KS1M	CNT	EVQLVQSG
A0A0G2JMI3	A6KS1M	CNT	EVQLVQSGAEVK
P04432	A6KS1M	CNT	FSGSGSGTDFTLTISSL
Q8TE99	A6KS1M	CNT	EKTYGEMA
Q8TE99	A6KS1M	CNT	KTYGEMA
Q8TE99	A6KS1M	CNT	KTYGEMAK
P01703	A6KS1M	CNT	LLIYGNSNRPSGVPDR
P23193	A6KS1M	CNT	AGALDLLK
P19652	A6KS1M	CNT	LGEFYEALDCLC
P19652	A6KS1M	CNT	TLMFGSYLDDEK
P00748	A6KS1M	CNT	VGYTGAFC
P06312	A6KS1M	CNT	DIVMTQSPDSLAVSLGER
Q86VW0	A6KS1M	CNT	STSLLDEL
Q86VW0	A6KS1M	CNT	STSLLDELA
Q4G176	A6KS1M	CNT	ALPLPVLE
Q8NHM4	A6KS1M	CNT	LEGNEQFINAAK
Q8NHM4	A6KS1M	CNT	LGEHNIEVLEGNE
Q8NHM4	A6KS1M	CNT	LGEHNIEVLEGNEQ
Q8NHM4	A6KS1M	CNT	LGEHNIEVLEGNEQFI
Q8NHM4	A6KS1M	CNT	LGEHNIEVLEGNEQFINAAK
Q96AY4	A6KS1M	CNT	GSSQESNS
O15399	A6KS1M	CNT	PGGAGGPGGGLGG
A0A0B4J1U3	A6KS1M	CNT	QSVLTQPPSVSEAPRQR
Q02252	A6KS1M	CNT	KFVESKS
Q9NTG1	A6KS1M	CNT	TSVEVSGF
P07949	A6KS1M	CNT	PSTYSLSV
P01619	A6KS1M	CNT	EIVLTQSPGTLSLSPGER
P07902	A6KS1M	CNT	PLMSVPEI
A0A075B6P5	A6KS1M	CNT	IVMTQSPLSLPVTPGEPASISCR
P0DP08	A6KS1M	CNT	LSSVTAADTAVYYCAR
A7KAX9	A6KS1M	CNT	PLPLPVPQ
P02655	A6KS1M	CNT	ESLSSYWESAK
Q6FIF0	A6KS1M	CNT	CGFYGNPR
Q9P281	A6KS1M	CNT	DVLAFNLQH
P05155	A6KS1M	CNT	FQPTLLTLPR
P05155	A6KS1M	CNT	GVTSVSQIFHSPDLAIR
P05155	A6KS1M	CNT	LEDMEQALSPSVFK
P05155	A6KS1M	CNT	VTTSQDMLSIMEK
P56645	A6KS1M	CNT	KNNSVYTE
P11047	A6KS1M	CNT	DGFFGNPL
Q6ZMY9	A6KS1M	CNT	AKPFQCTECGKAFK
P36955	A6KS1M	CNT	ELLDTVTAPQK
Q96KG7	A6KS1M	CNT	GYTGAFC
Q96KG7	A6KS1M	CNT	PGYTGAFC
Q6VY07	A6KS1M	CNT	GGAGGGPGGAGGG
Q8WZ42	A6KS1M	CNT	LPLVEEP
Q8WZ42	A6KS1M	CNT	LPLVEEPS
Q8IYW2	A6KS1M	CNT	GGSEEFWY
A0A0C4DH35	A6KS1M	CNT	AEDTAVYYCVR
Q9NQU5	A6KS1M	CNT	ATAQELLD
Q9NQU5	A6KS1M	CNT	TAQELLD
Q8N2I2	A6KS1M	CNT	GEKPYECQECGKTFSQ
Q8ND04	A6KS1M	CNT	GSESPGGS
Q96D71	A6KS1M	CNT	ELRPEVDE
Q92688	A6KS1M	CNT	KLELSENRIFGGLDMLAEKLPNLTHLNLS
A0A075B7D4	A6KS1M	CNT	DIQVTQSPSSLS
A0A0J9YVS3	A6KS1M	CNT	GTLVTVSS
Q9UBI9	A6KS1M	CNT	AAAGAAGAAAGGA
P02771	A6KS1M	CNT	DETYVPPA
P02771	A6KS1M	CNT	VDETYVPPA
O75636	A6KS1M	CNT	ELLSQGATLSGWYHLCLPEGR
Q5T1N1	A6KS1M	CNT	IVLHEKA
P01743	A6KS1M	CNT	QVQLVQS
P01743	A6KS1M	CNT	QVQLVQSG
P01743	A6KS1M	CNT	QVQLVQSGAEVK
Q9UIF9	A6KS1M	CNT	TSSEEFAA
P56715	A6KS1M	CNT	DETYVPVN
O43852	A6KS1M	CNT	VHNDAQSFDYDHDAFLGAEEAKTF
A0A075B7B8	A6KS1M	CNT	NTLYLQMNSLRV
Q8TF39	A6KS1M	CNT	IHTGEKPYMCNECGKAFSD
P35219	A6KS1M	CNT	QIEEFRR
Q19T08	A6KS1M	CNT	EDPQKPGS
Q19T08	A6KS1M	CNT	SEDPQKPGS
Q14624	A6KS1M	CNT	GPDVLTATVSGK
Q14624	A6KS1M	CNT	ILDDLSPR
Q14624	A6KS1M	CNT	LALDNGGLAR
Q14624	A6KS1M	CNT	MNFRPGVLSSRQ
Q9NX62	A6KS1M	CNT	NVLHEKS
Q9NX62	A6KS1M	CNT	SNVLHEKS
Q13516	A6KS1M	CNT	AAAAAAAAAAA
P02765	A6KS1M	CNT	APHGPGLIYR
P02765	A6KS1M	CNT	AQLVPLPPSTYVEFTVSGTDCVAKE
P02765	A6KS1M	CNT	HTFMGVVSLGSPSGEVSHPR
P02765	A6KS1M	CNT	VEFTVSGTDCVAK
Q9NQI0	A6KS1M	CNT	ILVEVSGH
Q99627	A6KS1M	CNT	DFAAFVGL
P01762	A6KS1M	CNT	QLVESGGGLVKPGGS
P01762	A6KS1M	CNT	QVQLVESG
P01762	A6KS1M	CNT	QVQLVESGGGLVKPGGSLR
P68871	A6KS1M	CNT	VNVDEVGGEALGR
P0C0L4	A6KS1M	CNT	AEMADQASAWLTR
P0C0L4	A6KS1M	CNT	EMSGSPASGIPVK
P0C0L4	A6KS1M	CNT	RGHLFLQTDQPIYNPGQR
P0C0L4	A6KS1M	CNT	VDFTLSSER
P0C0L4	A6KS1M	CNT	VTASDPLDTLGSEGALSPGGVASLLR
P01614	A6KS1M	CNT	IVMTQTPLSLPVTPGEPASISCR
P01614	A6KS1M	CNT	VMTQTPLSLPVTPGEPASISCR
Q68DH5	A6KS1M	CNT	DFNAETFTDD
P17020	A6KS1M	CNT	VHTGEKPYECTECGKTFSQ
Q96JM3	A6KS1M	CNT	LEPQKPGS
O43866	A6KS1M	CNT	EATLQDCPSGPWGK
P69905	A6KS1M	CNT	VADALTNAVAHVDDMPNALSALSDLHAHK
Q7Z3J3	A6KS1M	CNT	DLVEVSSG
P48059	A6KS1M	CNT	GELYCLPC
Q14571	A6KS1M	CNT	PELLFPEGS
Q99453	A6KS1M	CNT	AAAAAAAAAAGGL
Q99453	A6KS1M	CNT	AAAAAAAAGGL
Q96JF6	A6KS1M	CNT	EKPYQCTECGKAFR
Q96JF6	A6KS1M	CNT	VHTGEKPYECSECGKAFSQ
Q8WVH0	A6KS1M	CNT	SVLGQLAS
Q6PEX3	A6KS1M	CNT	PQNLLTS
Q6PEX3	A6KS1M	CNT	QPQNLLTS
Q96BF6	A6KS1M	CNT	AAAAAAP
Q96BF6	A6KS1M	CNT	AAAAAAPY
P35749	A6KS1M	CNT	KLEGDLKDLELQADSAIKGREEAIKQLRKL
A0A075B6I6	A6KS1M	CNT	QSVLTQPPSVSGAPGQR
A0A075B6I6	A6KS1M	CNT	SGTSASLAITGLQ
P0DMV8	A6KS1M	CNT	VQSDMKHWPFQVINDGDKP
P10636	A6KS1M	CNT	ADLPEPSE
P08670	A6KS1M	CNT	KLHEEEIQELQAQIQEQHVQIDVDVSKPDLTAALRDVRQQ
Q86SG2	A6KS1M	CNT	LLLYGAELGV
Q9H2Z4	A6KS1M	CNT	AAAAAAAPR
Q9H2Z4	A6KS1M	CNT	LHAAAAAAAPR
Q5CZA5	A6KS1M	CNT	IHTGEKPYECSECGKAFSR
Q8IZC6	A6KS1M	CNT	TAAAAAAR
O00238	A6KS1M	CNT	DETYIPPG
P01615	A6KS1M	CNT	DIVMTQSPLSLPVTPGEPASISCR
P01615	A6KS1M	CNT	VMTQSPLSLPVTPGEPASISCR
Q8NH57	A6KS1M	CNT	NPVVYGVK
P01611	A6KS1M	CNT	LLIYAASSLQSGVP
P01611	A6KS1M	CNT	LLIYAASSLQSGVPSR
P07358	A6KS1M	CNT	DTMVEDLVVLVR
Q9UPX0	A6KS1M	CNT	TLLGASGKY
O95352	A6KS1M	CNT	ALECAYDN
O95352	A6KS1M	CNT	LECAYDN
Q92945	A6KS1M	CNT	AGGGGGAGGAGGG
P0DP03	A6KS1M	CNT	NTLYLQM
P0DP03	A6KS1M	CNT	NTLYLQMN
P0DP03	A6KS1M	CNT	NTLYLQMNSLRA
P0DP03	A6KS1M	CNT	QVQLVESGGGVVQPGR
P00740	A6KS1M	CNT	SGYVSGWGR
Q9P286	A6KS1M	CNT	ATAQELLG
P0DTE1	A6KS1M	CNT	EVQLVES
P20848	A6KS1M	CNT	IFSNEADLSGVSQEAPLK
P20848	A6KS1M	CNT	LYHSEASSINFRDTEE
Q96AW1	A6KS1M	CNT	PPLIEEP
Q96AW1	A6KS1M	CNT	PPLIEEPA
P17023	A6KS1M	CNT	GEKPYECNECGKAFVG
P17014	A6KS1M	CNT	IHSGEKPFECNECGKAFSR
Q96JG8	A6KS1M	CNT	AARAAAAAAR
Q9BPX5	A6KS1M	CNT	AAAAAAEP
Q8WWL7	A6KS1M	CNT	EDTFLKTL
Q8WWL7	A6KS1M	CNT	FQEALVLQ
P03952	A6KS1M	CNT	LVGITSWGEGCAR
P03952	A6KS1M	CNT	VAEYMDWILEK
A0A0B4J1Y9	A6KS1M	CNT	LVESGGGLVQPGGSLR
A0A075B6H7	A6KS1M	CNT	EIVMTQSPPTLSLSPGER
P17031	A6KS1M	CNT	HTGVKPYECSECGKAFSL
P01709	A6KS1M	CNT	LMIYEVSKRPSGVPDR
Q9H5Z6	A6KS1M	CNT	KNNSVLKE
Q9H5Z6	A6KS1M	CNT	KNNSVLKER
A0A075B6J9	A6KS1M	CNT	LMIYEVSNRPSGVPDR
Q9ULI0	A6KS1M	CNT	KETFLKGN
Q07092	A6KS1M	CNT	GLTGLTGD
Q9BYH8	A6KS1M	CNT	QPVHLVPDGP
Q8WXE1	A6KS1M	CNT	KLAAPSVS
P01706	A6KS1M	CNT	LMIYDVSKRPSGVPDR
Q9H799	A6KS1M	CNT	LLQDLSPT
Q9H1X3	A6KS1M	CNT	KETFLKRE
Q92496	A6KS1M	CNT	RPYFPVATGQ
Q8N108	A6KS1M	CNT	EGLHINGP
Q9ULD5	A6KS1M	CNT	IHTGERPYHCAECGKR
Q08828	A6KS1M	CNT	CTAQELVK
A0M8Q6	A6KS1M	CNT	AAPSVTLFPPSSEELQANKATLVCLV
A0M8Q6	A6KS1M	CNT	SYSCRVTHEGSTVEK
Q8TBZ2	A6KS1M	CNT	RTPSPVDA
A0A075B7D8	A6KS1M	CNT	QLVESGGGLVQPGGSLR
Q03164	A6KS1M	CNT	SSSSASSSSSSSSSAS
Q5SQN1	A6KS1M	CNT	LEDALVLR
Q8WWN9	A6KS1M	CNT	QEDPEIAA
A6NMZ7	A6KS1M	CNT	NQTFLKKL
A6NMZ7	A6KS1M	CNT	QTFLKKL
Q8NCA9	A6KS1M	CNT	VHTGERPYHCGICGKG
P43652	A6KS1M	CNT	ESLLNHFLYEVAR
P00734	A6KS1M	CNT	GQPSVLQVVNLPIVERPVCKD
O00213	A6KS1M	CNT	MSVPSS
A0A0C4DH73	A6KS1M	CNT	QSGVPSR
A0A0J9YVP2	A6KS1M	CNT	GTTVTVSS
P01705	A6KS1M	CNT	LMIYEGSKRPSGVSNR
Q9HD20	A6KS1M	CNT	GLPPSEEQ
Q8WXR4	A6KS1M	CNT	GAPQKPGS
Q8WXR4	A6KS1M	CNT	WGAPQKPGS
Q06033	A6KS1M	CNT	LVDEDMNSFK
A0A087WW87	A6KS1M	CNT	DIVMTQTPLSLPVTPGEPASISCR
Q6PI78	A6KS1M	CNT	GPAAAAAPR
P29474	A6KS1M	CNT	VTSTFGNG
P52292	A6KS1M	CNT	HDDPEVLA
Q8IVL8	A6KS1M	CNT	MKPLLET
P02745	A6KS1M	CNT	DQPRPAFSAIR
A0A075B6K5	A6KS1M	CNT	FSGSNSGNTATLTISRA
Q8NB50	A6KS1M	CNT	GEKPYECDECGKAFIT
Q92610	A6KS1M	CNT	VPHSVAAS
Q9UGL1	A6KS1M	CNT	RTFGEMAD
A0A075B6I4	A6KS1M	CNT	LLSYRNNNRPSGISER
Q9H2Y7	A6KS1M	CNT	LSLPESTE
Q96PE1	A6KS1M	CNT	AGALELLS
Q02985	A6KS1M	CNT	RPYFPVAV
Q8TBF5	A6KS1M	CNT	GHFSL
Q9Y4Y9	A6KS1M	CNT	VLEDVTEF
Q5VZ18	A6KS1M	CNT	SSSSSSSSSSSSASSS
Q9NRY4	A6KS1M	CNT	TKETCPSCP
Q9NRY4	A6KS1M	CNT	TKETCPSCPA
A0A0C4DH29	A6KS1M	CNT	VQSGAEVK
O14791	A6KS1M	CNT	ANLQSVPHASASRPR
A0A0C4DH30	A6KS1M	CNT	VESGGGLVQPGGSLR
A0A0B4J1V1	A6KS1M	CNT	NSLYLQMNSLR
Q9P275	A6KS1M	CNT	EPPQSPSEKR
Q10567	A6KS1M	CNT	PSAFVEGG
Q9UKV3	A6KS1M	CNT	SSSSSSSSRSRSRS
P49841	A6KS1M	CNT	KPQNLLL
O95104	A6KS1M	CNT	PGVPPPPPPP
P00747	A6KS1M	CNT	CSGTEASVVAPPPVVLLPDVETPSEEDCMFGNGK
P00747	A6KS1M	CNT	FSPATHPSEGLEENYCRN
P67809	A6KS1M	CNT	RRRGPPRNYQQNYQNSESGEKNEGSESAPEGQAQQRRP
Q9P2N4	A6KS1M	CNT	GSVADESA
Q96NY9	A6KS1M	CNT	LSLPESTL
P06396	A6KS1M	CNT	AGALNSNDAFVLK
P06396	A6KS1M	CNT	GLSYLSSHIANVER
Q9UKG4	A6KS1M	CNT	LLPLPVLH
Q8N143	A6KS1M	CNT	VHTGEKPYHCSICGA
Q8IWN7	A6KS1M	CNT	KITFLKRG
Q16600	A6KS1M	CNT	VHTGEKPYHCGKCGK
P06310	A6KS1M	CNT	VMTQSPLSLPVTLGQPASISCR
Q92621	A6KS1M	CNT	QGALELLR
P0CW18	A6KS1M	CNT	TLTGLFRA
P01742	A6KS1M	CNT	QLVQSGAEVK
Q92900	A6KS1M	CNT	PGGPGGPGGGGAG
A8MQ14	A6KS1M	CNT	PLHTGEKPYHCKECGK
P78426	A6KS1M	CNT	SSSSSSSASASSASAA
Q15928	A6KS1M	CNT	VHTGERPYKCDECGKA
P02654	A6KS1M	CNT	MREWFSETFQK
P10643	A6KS1M	CNT	KSLVCNGDSDCDEDSADEDR
Q96A99	A6KS1M	CNT	LVLGQEQDSVGGG
P10827	A6KS1M	CNT	SDTLTLSGE
Q13424	A6KS1M	CNT	GQDTLFLR
Q32P28	A6KS1M	CNT	ELLFFAYD
Q6PIV7	A6KS1M	CNT	GGTVVAGA
P68366	A6KS1M	CNT	WELYCLEH
Q15935	A6KS1M	CNT	RTHTGEKPYECKECGKAFSCPS
Q6PJG2	A6KS1M	CNT	ALAAADPH
Q96Q06	A6KS1M	CNT	VSTGLTGA
P01715	A6KS1M	CNT	FSGSNSGNTATLTISGT
P05060	A6KS1M	CNT	HPQGAWKELDRNYLNYGEEGAPGKWQQQGDLQDTKENRE
O60522	A6KS1M	CNT	ESPDKPGS
Q9UJU5	A6KS1M	CNT	MTLSGG
Q96EG3	A6KS1M	CNT	VHTGEKP
Q9BR01	A6KS1M	CNT	GTSLLQEV
Q6ZVM7	A6KS1M	CNT	ELLHVNDD
P0DP07	A6KS1M	CNT	LSSVTAAD
Q14103	A6KS1M	CNT	IFVGGLSPDTPEEKIREYF
Q9Y6Q3	A6KS1M	CNT	VHTGEKPYECNECGKAFSQ
Q8IZJ3	A6KS1M	CNT	LIAAPSVF
Q8WXF7	A6KS1M	CNT	EETFLKPF
Q53GA4	A6KS1M	CNT	AAAAAAPSEP
P0CF74	A6KS1M	CNT	SYSCQVTHEGSTVEK
Q15776	A6KS1M	CNT	GERPYECNECGKAFSH
P02743	A6KS1M	CNT	IVLGQEQDSYGGK
O43309	A6KS1M	CNT	IHTGEKPYKCNECGKAFGR
O15194	A6KS1M	CNT	PPLVEEN
Q9UJL9	A6KS1M	CNT	RIHTGEKPYDCNECGKAFSCSS
Q9HB31	A6KS1M	CNT	MPSPVDA
P0DSN7	A6KS1M	CNT	DIQLTQSPSSLS
A0A075B6S9	A6KS1M	CNT	CDIQLTQSPSSLSASVGDR
Q53GL7	A6KS1M	CNT	LQQQYELYR
P52742	A6KS1M	CNT	IHTGEKPYECNDCGKAFSH
Q5D862	XP1143	SCH	GFGQHGSGSGQSSGFGQHGT
Q5D862	XP1143	SCH	QSSGFGQHGSGSGQSSGFGQHE
Q5D862	XP1143	SCH	SGFGQHGSGS
Q5D862	XP1143	SCH	SGFGQHGSGSGQ
Q5D862	XP1143	SCH	SGFGQHGSGSGQSSGFGQHGTG
P02788	XP1143	SCH	DCHLARVP
P02788	XP1143	SCH	DGAGDVAFIR
P02788	XP1143	SCH	ENAGDVAF
P02788	XP1143	SCH	ERYYGYTGAFR
P02788	XP1143	SCH	TAGWNIPMGLLFNQ
P02788	XP1143	SCH	VLKGEADAMSLDGGYVYTAGK
Q86SR1	XP1143	SCH	LSAGDVAV
P35637	XP1143	SCH	FPSGGGGGG
O95881	XP1143	SCH	FVMVNLED
P0C0L5	XP1143	SCH	ASAGLLGAHAAAITAY
P0C0L5	XP1143	SCH	EGAIHREELVYELNPLDHR
P0C0L5	XP1143	SCH	GLEEELQFSLGSK
P0C0L5	XP1143	SCH	GLHQLLRGPEVQLVAHSPWLK
P0C0L5	XP1143	SCH	LNMGITDLQGLR
P0C0L5	XP1143	SCH	PVAFSVVPTAATAVSLK
P0C0L5	XP1143	SCH	TTNIQGINLLFSSR
P00738	XP1143	SCH	AHGYVEHSV
P00738	XP1143	SCH	AHGYVEHSVRY
P00738	XP1143	SCH	AVGDKLPECEADDGCPKPPEIAHGYVEHSVR
P00738	XP1143	SCH	AVGDKLPECEADDGCPKPPEIAHGYVEHSVRYQ
P00738	XP1143	SCH	DIAPTLTLYVGKKQ
P00738	XP1143	SCH	DKLPECEAVCGKPK
P00738	XP1143	SCH	GYVEHSVRY
P00738	XP1143	SCH	HGYVEHSV
P00738	XP1143	SCH	HGYVEHSVRY
P00738	XP1143	SCH	LNEHTFCAGMSK
P00738	XP1143	SCH	LPECEAVCGKPK
P00738	XP1143	SCH	LRTEGDGVYTLNDK
P00738	XP1143	SCH	LRTEGDGVYTLNNEK
P00738	XP1143	SCH	PECEAVCGKPK
P00738	XP1143	SCH	PILNEHTFCAGMSK
P00738	XP1143	SCH	SPVGVQPILNEHTFCAGMSK
P00738	XP1143	SCH	TEGDGVYTLNNEK
P00738	XP1143	SCH	VEHSVRY
P00738	XP1143	SCH	VGDKLPECEAVCGKPK
P00738	XP1143	SCH	VGYVSGWGR
P00738	XP1143	SCH	VVLHPNYSQVDIGLIK
P00738	XP1143	SCH	YVEHSVRY
P42285	XP1143	SCH	DEETYLSS
P02768	XP1143	SCH	AACLLPKLDELRDEGK
P02768	XP1143	SCH	ADDKETCFAEEGKK
P02768	XP1143	SCH	ADDKETCFAEEGKKL
P02768	XP1143	SCH	ADFVESKD
P02768	XP1143	SCH	ADFVESKDVCKNY
P02768	XP1143	SCH	ADICTLSEKERQIKKQTALVELVK
P02768	XP1143	SCH	ADPHECYAK
P02768	XP1143	SCH	AEFAEVSKL
P02768	XP1143	SCH	AEFAEVSKLVTDLTK
P02768	XP1143	SCH	AEFAEVSKLVTDLTKVHTE
P02768	XP1143	SCH	AEVENDEMPADLPSL
P02768	XP1143	SCH	AFHDNEETFLK
P02768	XP1143	SCH	ALVLIAFAQYLQQCPFEDHVKL
P02768	XP1143	SCH	AVMDDFA
P02768	XP1143	SCH	AVMDDFAA
P02768	XP1143	SCH	AVMDDFAAFV
P02768	XP1143	SCH	AVMDDFAAFVE
P02768	XP1143	SCH	AVMDDFAAFVEK
P02768	XP1143	SCH	CASLQKFGERAFKAWAVARLSQRFPK
P02768	XP1143	SCH	CCQAADKA
P02768	XP1143	SCH	CIAEVENDEMPADLPSLAA
P02768	XP1143	SCH	CTLSEKERQIKKQTALVELVKHKPKATKEQLKAVMDDFAAFV
P02768	XP1143	SCH	DEMPADLPSLAADF
P02768	XP1143	SCH	DESAENCDKSL
P02768	XP1143	SCH	DFVESKD
P02768	XP1143	SCH	DFVESKDVCKNY
P02768	XP1143	SCH	DLLECADDRADLAKYICENQDSISSKLKE
P02768	XP1143	SCH	DNEETFLK
P02768	XP1143	SCH	DNEETFLKK
P02768	XP1143	SCH	DNEETFLKKY
P02768	XP1143	SCH	DVFLGMFLYEYAR
P02768	XP1143	SCH	ECFLQHKDDNPNLPR
P02768	XP1143	SCH	EEPQNLIK
P02768	XP1143	SCH	EETFLKK
P02768	XP1143	SCH	EETFLKKY
P02768	XP1143	SCH	EFAEVSKLVTDL
P02768	XP1143	SCH	EFNAETFTFH
P02768	XP1143	SCH	EFNAETFTFHADICTLSEK
P02768	XP1143	SCH	EFNAETFTFHADICTLSEKE
P02768	XP1143	SCH	ELLFFAKR
P02768	XP1143	SCH	ENDEMPADLPSLAADFVE
P02768	XP1143	SCH	ENDEMPADLPSLAADFVESK
P02768	XP1143	SCH	EPERNECFLQHK
P02768	XP1143	SCH	EQLGEYKFQNALLVR
P02768	XP1143	SCH	ERNECFLQHK
P02768	XP1143	SCH	ESAENCDKSL
P02768	XP1143	SCH	ETFLKKY
P02768	XP1143	SCH	ETYGEMADCCAK
P02768	XP1143	SCH	ETYGEMADCCAKQ
P02768	XP1143	SCH	EVDETYVPK
P02768	XP1143	SCH	EVENDEMPADLPSLAADFVESK
P02768	XP1143	SCH	FEQLGEYKF
P02768	XP1143	SCH	FHDNEETFLK
P02768	XP1143	SCH	FHDNEETFLKK
P02768	XP1143	SCH	FHDNEETFLKKY
P02768	XP1143	SCH	FKDLGEENFK
P02768	XP1143	SCH	FTFHADICTLSEK
P02768	XP1143	SCH	GEMADCCA
P02768	XP1143	SCH	HCIAEVENDEMPADLPSLAADF
P02768	XP1143	SCH	HDNEETFLK
P02768	XP1143	SCH	HDNEETFLKK
P02768	XP1143	SCH	HDNEETFLKKY
P02768	XP1143	SCH	HEKTPVSDRV
P02768	XP1143	SCH	HTECCHGDLLECADDR
P02768	XP1143	SCH	ICTLSEKERQIKKQTALVELVK
P02768	XP1143	SCH	KCCAAADPHECYAKV
P02768	XP1143	SCH	KHKPKATKEQLKAVMDDFAAFVEKC
P02768	XP1143	SCH	KLKECCEKPLLE
P02768	XP1143	SCH	KLKECCEKPLLEK
P02768	XP1143	SCH	KRYKAAFTECCQAADKAA
P02768	XP1143	SCH	KTPVSDRV
P02768	XP1143	SCH	KVPQVST
P02768	XP1143	SCH	KVPQVSTPTLVEVSR
P02768	XP1143	SCH	KVPQVSTPTLVEVSRN
P02768	XP1143	SCH	LAADFVESKD
P02768	XP1143	SCH	LAADFVESKDVCKNY
P02768	XP1143	SCH	LAKTYETT
P02768	XP1143	SCH	LAKTYETTL
P02768	XP1143	SCH	LAKTYETTLEK
P02768	XP1143	SCH	LCTVATLR
P02768	XP1143	SCH	LDELRDEGK
P02768	XP1143	SCH	LEKSHCIAEVENDEMPADLPSLAAD
P02768	XP1143	SCH	LEVDETYVPK
P02768	XP1143	SCH	LKECCEKPLLE
P02768	XP1143	SCH	LKECCEKPLLEK
P02768	XP1143	SCH	LLECADDRADLAKYICENQDSISSKLKE
P02768	XP1143	SCH	LSVVLNQLCVLHEKT
P02768	XP1143	SCH	LVEEPQNLIK
P02768	XP1143	SCH	LVNEVTEF
P02768	XP1143	SCH	LVNEVTEFAK
P02768	XP1143	SCH	LVNEVTEFAKTCVADESAENCDK
P02768	XP1143	SCH	LVRPEVDVM
P02768	XP1143	SCH	LVRPEVDVMC
P02768	XP1143	SCH	LVRPEVDVMCT
P02768	XP1143	SCH	LVRPEVDVMCTA
P02768	XP1143	SCH	LVRPEVDVMCTAFHDNEETFLKK
P02768	XP1143	SCH	MPADLPSLAADFVESK
P02768	XP1143	SCH	MPCAEDYLSVVLN
P02768	XP1143	SCH	MPCAEDYLSVVLNQLCV
P02768	XP1143	SCH	MPCAEDYLSVVLNQLCVLHEK
P02768	XP1143	SCH	MPCAEDYLSVVLNQLCVLHEKTPVSD
P02768	XP1143	SCH	NEETFLKK
P02768	XP1143	SCH	NEETFLKKY
P02768	XP1143	SCH	NQLCVLHEKT
P02768	XP1143	SCH	PERNECFLQHK
P02768	XP1143	SCH	QEPERNECFLQHK
P02768	XP1143	SCH	QEPERNECFLQHKD
P02768	XP1143	SCH	QIKKQTALVELVKHKPKATK
P02768	XP1143	SCH	QIKKQTALVELVKHKPKATKEQLKAVMDDFAAFVEKC
P02768	XP1143	SCH	QNCELFEQLG
P02768	XP1143	SCH	QNCELFEQLGE
P02768	XP1143	SCH	QNCELFEQLGEYK
P02768	XP1143	SCH	QNCELFEQLGEYKF
P02768	XP1143	SCH	QTALVELVKH
P02768	XP1143	SCH	QYLQQCPFEDHVK
P02768	XP1143	SCH	QYLQQCPFEDHVKLV
P02768	XP1143	SCH	RHPDYSVVLLLR
[truncated: 63,536 more rows]

## Sheet: maxquant_peptides
uniprot_id	file	subset	sequence
P08603	0O78QX	CNT	AVYTCNEGYQLLGEINYR
P01857	0O78QX	CNT	CSVMHEALHNHYTQK
P0C0L4	0O78QX	CNT	ASAGLLGAHAAAITAY
P01042	0O78QX	CNT	FKLDDDLEHQGGHVLDHGHK
P02768	0O78QX	CNT	KVHTECCHGDLLECADDR
P04114	0O78QX	CNT	SGVQMNTNFFHESGLEAHVALK
P07358	0O78QX	CNT	LLCNGDNDCGDQSDEANCR
P02760	0O78QX	CNT	TVAACNLPIVR
P01857	0O78QX	CNT	WQQGNVFSCSVMHEALHNHYTQK
P02647	0O78QX	CNT	LREQLGPVTQEFWDNLEKETEGLR
P01880	0O78QX	CNT	ATFTCFVVGSDLK
A0A0B4J1V0	0O78QX	CNT	NTLYLQMNSLK
P04004	0O78QX	CNT	RVDTVDPPYPR
A0A0B4J1V1	0O78QX	CNT	NSLYLQMNSLR
P06727	0O78QX	CNT	LTPYADEFK
P01023	0O78QX	CNT	KDTVIKPLLVEPEGLEK
P19827	0O78QX	CNT	TMEQFTIHLTVNPQSK
P02655	0O78QX	CNT	ESLSSYWESAK
P20851	0O78QX	CNT	ALLAFQESK
A0A0B4J1V0	0O78QX	CNT	EVQLVESGGGLVKPGGSLR
P51884	0O78QX	CNT	SLEYLDLSFNQIAR
P02768	0O78QX	CNT	VHTECCHGDLLECADDRADLAK
P02774	0O78QX	CNT	EVVSLTEACCAEGADPDCYDTR
P02790	0O78QX	CNT	LVLSALTSDNHGATYAFSGTHYWR
P04217	0O78QX	CNT	ATWSGAVLAGR
P01009	0O78QX	CNT	LVDKFLEDVK
P02768	0O78QX	CNT	VHTECCHGDLLECADD
P01024	0O78QX	CNT	NTLIIYLDK
P0C0L4	0O78QX	CNT	AEFQDALEK
P01591	0O78QX	CNT	IIVPLNNR
P02652	0O78QX	CNT	EPCVESLVSQYFQTVTDYGK
P08603	0O78QX	CNT	EIMENYNIALR
P02768	0O78QX	CNT	TECCHGDLLECADDR
P19823	0O78QX	CNT	AHVSFKPTVAQQR
P02775	0O78QX	CNT	GKEESLDSDLYAELR
P01008	0O78QX	CNT	VAEGTQVLELPFK
P01023	0O78QX	CNT	MVSGFIPLKPTVK
P06727	0O78QX	CNT	LKEEIGKELEELR
P02768	0O78QX	CNT	VFDEFKPLVEEPQNLIK
P02790	0O78QX	CNT	FDPVRGEVPPR
P01023	0O78QX	CNT	VTGEGCVYLQTSLK
P02751	0O78QX	CNT	AAHEEICTTNEGVMYR
P02790	0O78QX	CNT	EVGTPHGIILDSVDAAFICPGSSR
P0DPD5	0O78QX	CNT	HTGNNSFKCKECGK
P01834	0O78QX	CNT	RTVAAPSVFIFPPSDEQLK
P01024	0O78QX	CNT	YYGGGYGSTQATFMVFQALAQYQK
P06727	0O78QX	CNT	EVSADQVATVMWDYFSQLSNNAK
P01008	0O78QX	CNT	SKLPGIVAEGRDDLYVSDAFHK
P01023	0O78QX	CNT	SSGSLLNNAIK
P08697	0O78QX	CNT	WFLLEQPEIQVAHFPFK
P0C0L4	0O78QX	CNT	YIYGKPVQGVAYVR
P02768	0O78QX	CNT	LVNEVTEFAK
P43652	0O78QX	CNT	FTFEYSR
A0A087WSY6	0O78QX	CNT	LLIYGASIR
P02768	0O78QX	CNT	PELLFFAK
P01602	0O78QX	CNT	ASQSISSWLAWYQQKPGK
P01019	0O78QX	CNT	AAMVGMLANFLGFR
O00425	0O78QX	CNT	MNKLYIGNLSENAAPSDLESIFK
P05156	0O78QX	CNT	ACDGINDCGDQSDELCCK
P00738	0O78QX	CNT	SPVGVQPILNEHTFCAGMSK
P01023	0O78QX	CNT	QGIPFFGQVR
P02768	0O78QX	CNT	QTALVELVK
P02790	0O78QX	CNT	CSPHLVLSALTSDNHGATYAFSGTHYWR
P01859	0O78QX	CNT	FGTQTYTCNVDHKPSNTK
P02750	0O78QX	CNT	DLLLPQPDLR
P05155	0O78QX	CNT	FQPTLLTLPR
P02768	0O78QX	CNT	QEPERNECFLQHKDDNPNLPR
P00734	0O78QX	CNT	IVEGSDAEIGMSPWQVMLFR
Q8IWX8	0O78QX	CNT	QGPPHINHDD
P00738	0O78QX	CNT	VMPICLPSK
P01023	0O78QX	CNT	VDLSFSPSQSLPASHAH
P01023	0O78QX	CNT	LHTEAQIQEEGTVVELTGR
P00734	0O78QX	CNT	NPDGDEEGVWCYVAGK
P01024	0O78QX	CNT	ISLPESLKR
P36955	0O78QX	CNT	TVQAVLTVPK
P19823	0O78QX	CNT	LDQIESVITATSANTQLVLETLAQMDDLQDFLSK
P01024	0O78QX	CNT	VFLDCCNYITELR
Q14624	0O78QX	CNT	ETLFSVMPGLK
P01011	0O78QX	CNT	MEEVEAMLLPETLKR
P02765	0O78QX	CNT	QPNCDDPETEEAALVAIDYINQNLPWGYK
P08185	0O78QX	CNT	KNIFISPVSISMALAMLSLGTCGHTR
P01008	0O78QX	CNT	FATTFYQHLADSK
P01023	0O78QX	CNT	ALLAYAFALAGNQDKR
P01024	0O78QX	CNT	KVEGTAFVIFGIQDGEQR
P01859	0O78QX	CNT	FPLAPCSR
P01024	0O78QX	CNT	VYAYYNLEESCTR
P01024	0O78QX	CNT	VPVAVQGEDTVQSLTQGDGVAK
Q14624	0O78QX	CNT	NGIDIYSLTVDSR
P02768	0O78QX	CNT	TYETTLEK
P04196	0O78QX	CNT	HPLKPDNQPFPQSVSESCPGK
P01024	0O78QX	CNT	QDSLSSQNQLGVLPLSWDIPELVNMGQWK
P02763	0O78QX	CNT	TYMLAFDVNDEK
P02768	0O78QX	CNT	ADDKETCFAEEGK
P01857	0O78QX	CNT	SCSVMHEALHNHYTQK
P01834	0O78QX	CNT	VDNALQSGNSQESVTEQDSK
P00450	0O78QX	CNT	SIHAHGVQTESSTVTPTLPGETLTYVWK
P19823	0O78QX	CNT	FLHVPDTFEGHFDGVPVISK
P05156	0O78QX	CNT	GLETSLAECTFTK
P02750	0O78QX	CNT	LQELHLSSNGLESLSPEFLRPVPQLR
P10909	0O78QX	CNT	EILSVDCSTNNPSQAK
P05155	0O78QX	CNT	VTTSQDMLSIMEK
P01023	0O78QX	CNT	SFVHLEPMSHELPCGHTQTVQAHYILNGGTLLGLK
P01009	0O78QX	CNT	FNKPFVFLMIEQNTK
P02768	0O78QX	CNT	VRPEVDVMCTAFHDNEETFLKK
P00736	0O78QX	CNT	CLPVCGKPVNPVEQR
P00747	0O78QX	CNT	TPENYPNAGLTMNYCR
P00751	0O78QX	CNT	DISEVVTPR
P02768	0O78QX	CNT	EFNAETFTFHADICTLSEKER
P02763	0O78QX	CNT	TEDTIFLR
P02774	0O78QX	CNT	THLPEVFLSK
P04114	0O78QX	CNT	FQFPGKPGIYTR
P01023	0O78QX	CNT	QTVSWAVTPK
P02768	0O78QX	CNT	LCTVATLR
P02768	0O78QX	CNT	MPCAEDYLSVVLNQLCVLHEK
P08697	0O78QX	CNT	LCQDLGPGAFR
P00450	0O78QX	CNT	VNKDDEEFIESNK
P05546	0O78QX	CNT	FTVDRPFLFLIYEHR
P35858	0O78QX	CNT	LHSLHLEGSCLGR
P01042	0O78QX	CNT	DIPTNSPELEETLTHTITK
P08603	0O78QX	CNT	SPPEISHGVVAHMSDSYQYGEEVTYK
P01031	0O78QX	CNT	AFTECCVVASQLR
P00751	0O78QX	CNT	VSEADSSNADWVTK
P07360	0O78QX	CNT	QLYGDTGVLGR
P02774	0O78QX	CNT	EFSHLGKEDFTSLSLVLYSR
A0A087WSY6	0O78QX	CNT	EIVMTQSPATLSVSPGER
P02750	0O78QX	CNT	VAAGAFQGLR
P01857	0O78QX	CNT	VVSVLTVLHQDWLNGK
P02774	0O78QX	CNT	YTFELSR
P04114	0O78QX	CNT	LDVTTSIGR
P00450	0O78QX	CNT	ALYLQYTDETFR
P19652	0O78QX	CNT	NWGLSFYADKPETTK
P02751	0O78QX	CNT	DSMIWDCTCIGAGR
P01008	0O78QX	CNT	HGSPVDICTAKPR
P0C0L4	0O78QX	CNT	QTMIYLAPTLAASR
P01023	0O78QX	CNT	YDVENCLANK
P00747	0O78QX	CNT	GNVAVTVSGHTCQHWSAQTPHTHNR
P04114	0O78QX	CNT	IDDIWNLEVK
Q96PD5	0O78QX	CNT	AGLLRPDYALLGHR
P02768	0O78QX	CNT	CCTESLVNR
P02790	0O78QX	CNT	RLWWLDLK
P00747	0O78QX	CNT	VVGGCVAHPHSWPWQVSLR
Q14624	0O78QX	CNT	AGFSWIEVTFK
Q96C24	0O78QX	CNT	LKNELLEIKR
P0C0L5	0O78QX	CNT	AEMADQAAAWLTR
P02768	0O78QX	CNT	KVPQVSTPTLVEVS
P02768	0O78QX	CNT	VPQVSTPTLVEVSR
P00747	0O78QX	CNT	VILGAHQEVNLEPHVQEIEVSR
P04003	0O78QX	CNT	WNPSPPACEPN
P01009	0O78QX	CNT	ELDRDTVFALVNYIFFK
P02768	0O78QX	CNT	HPYFYAPELLFF
P01024	0O78QX	CNT	AYYENSPQQVFSTEFEVK
P01009	0O78QX	CNT	LSSWVLLMK
P01023	0O78QX	CNT	QFSFPLSSEPFQGSYK
P01011	0O78QX	CNT	FNRPFLMIIVPTDTQNIFFMSK
P19823	0O78QX	CNT	TILDDLRAEDHFSVIDFNQNIR
P04003	0O78QX	CNT	TWYPEVPK
P01023	0O78QX	CNT	EQAPHCICANGR
A0A0C4DH55	0O78QX	CNT	LLIYGASTR
P00734	0O78QX	CNT	GQPSVLQVVNLPIVERPVCK
P19827	0O78QX	CNT	GFSLDEATNLNGGLLR
P29622	0O78QX	CNT	GFQHLLHTLNLPGHGLETR
P01591	0O78QX	CNT	FVYHLSDLCK
P19823	0O78QX	CNT	AEDHFSVIDFNQNIR
P02787	0O78QX	CNT	DQYELLCLDNTR
P02768	0O78QX	CNT	KVPQVSTPTLVEVSR
P02787	0O78QX	CNT	SASDLTWDNLK
P0C0L4	0O78QX	CNT	NPSDPMPQAPALWIETTAYALLHLLLHEGK
P02763	0O78QX	CNT	VGGQEHFAHLLILR
P01019	0O78QX	CNT	ALQDQLVLVAAK
P02787	0O78QX	CNT	KPVDEYKDCHLAQVPSHTVVAR
P00747	0O78QX	CNT	FSPATHPSEGLEENYCR
P02774	0O78QX	CNT	ELSSFIDK
P00450	0O78QX	CNT	DLYSGLIGPLIVCR
P00450	0O78QX	CNT	LISVDTEHSNIYLQNGPDR
P00738	0O78QX	CNT	TEGDGVYTLNNEK
P02654	0O78QX	CNT	DVSSALDKLK
P01619	0O78QX	CNT	EIVLTQSPGTLSLSPGER
P02768	0O78QX	CNT	NECFLQHKDDNPNLPR
P08697	0O78QX	CNT	DSFHLDEQFTVPVEMMQAR
P19827	0O78QX	CNT	QAVDTAVDGVFIR
P02768	0O78QX	CNT	PERNECFLQHK
Q9UGP5	0O78QX	CNT	AAQAFNSGLLCVACGSYR
P07996	0O78QX	CNT	CNYLGHYSDPMYR
P02749	0O78QX	CNT	KFICPLTGLWPINTLK
P02768	0O78QX	CNT	RMPCAEDYLSVVLNQLCVLH
P0C0L4	0O78QX	CNT	LLLFSPSVVHLGVPLSVGVQLQDVPR
P02753	0O78QX	CNT	QEELCLAR
P01871	0O78QX	CNT	LICQATGFSPR
P03952	0O78QX	CNT	GCLTQLYENAFFR
P29622	0O78QX	CNT	VPMMLQDQEHHWYLHDR
P02768	0O78QX	CNT	AVMDDFAAFVEK
P01024	0O78QX	CNT	ACEPGVDYVYK
P01871	0O78QX	CNT	GVALHRPDVYLLPPAR
P02763	0O78QX	CNT	WFYIASAFR
P08603	0O78QX	CNT	AQTTVTCMENGWSPTPR
P01023	0O78QX	CNT	DLTGFPGPLNDQDNEDCINR
P01861	0O78QX	CNT	TPEVTCVVVDVSQEDPEVQFNWYVDGVEVHNAK
P01860	0O78QX	CNT	TPEVTCVVVDVSHEDPEVQFK
A0A0B4J1X5	0O78QX	CNT	NTLYLQMNSLR
P01857	0O78QX	CNT	GFYPSDIAVEWESNGQPENNYK
P10909	0O78QX	CNT	LFDSDPITVTVPVEVSR
P00747	0O78QX	CNT	YEFLNGR
P04114	0O78QX	CNT	SVGFHLPSR
P08603	0O78QX	CNT	IDVHLVPDR
O75914	0O78QX	CNT	MSDGLDNEEKPPAPPLRMNSNNR
P02649	0O78QX	CNT	KVEQAVETEPEPELR
P19827	0O78QX	CNT	GMADQDGLKPTIDKPSEDSPPLEMLGPR
P02647	0O78QX	CNT	DLATVYVDVLK
P02760	0O78QX	CNT	KEDSCQLGYSAGPCMGMTSR
P02647	0O78QX	CNT	QGLLPVLESFK
P01876	0O78QX	CNT	SVSSVLPGCAEPWNHGK
P01023	0O78QX	CNT	LLIYAVLPTGDVIGDSAK
P01023	0O78QX	CNT	SLFTDLEAENDVLHCVAF
P01023	0O78QX	CNT	TEVSSNHVLIYLDKVSNQTLSLFFTVLQDVPVR
P02743	0O78QX	CNT	IVLGQEQDSYGGK
P04003	0O78QX	CNT	FSAICQGDGTWSPR
P0C0L4	0O78QX	CNT	KADGSYAAWLSR
P01031	0O78QX	CNT	FQNSAILTIQPK
P01023	0O78QX	CNT	AVDQSVLLMKPDAELSASSVYNLLPEK
P04114	0O78QX	CNT	IEGNLIFDPNNYLPK
P0C0L4	0O78QX	CNT	LHLETDSLALVALGALDTALYAAGSK
P01011	0O78QX	CNT	ITLLSALVETR
P02790	0O78QX	CNT	SLGPNSCSANGPGLYLIHGPNLYCYSDVEK
P01857	0O78QX	CNT	VDGVEVHNAK
P01023	0O78QX	CNT	PVPGHVTVSICR
P01024	0O78QX	CNT	VELLHNPAFCSLATTK
Q14624	0O78QX	CNT	SPEQQETVLDGNLIIR
P49327	0O78QX	CNT	VTVAGGVHISGLHTESAPRRQQEQQVPILEK
P04114	0O78QX	CNT	LAAYLMLMR
P08185	0O78QX	CNT	WSAGLTSSQVDLYIPK
P01023	0O78QX	CNT	QQNAQGGFSSTQDTVVALHALSK
P00747	0O78QX	CNT	NPDNDPQGPWCYTTDPEKR
P02647	0O78QX	CNT	LREQLGPVTQEFWDNLEK
P0C0L4	0O78QX	CNT	DFALLSLQVPLK
P01024	0O78QX	CNT	STVGNSNNYLHLSVLR
P01859	0O78QX	CNT	TYTCNVDHKPSNTK
P19652	0O78QX	CNT	TLMFGSYLDDEKNWGLSFYADKPETTK
P02768	0O78QX	CNT	EKPLLEKSHCIAEVENDEMPADLPSLAADFVESK
Q14765	0O78QX	CNT	YLYPDIPKDK
P01861	0O78QX	CNT	TTPPVLDSDGSFFLYSR
P02768	0O78QX	CNT	QEPERNECFLQHK
P01857	0O78QX	CNT	TTPPVLDSDGSFFLYSK
P01042	0O78QX	CNT	KIYPTVNCQPLGMISLMK
P00747	0O78QX	CNT	RAPWCHTTNSQVR
P06727	0O78QX	CNT	SLAELGGHLDQQVEEFR
A0A0C4DH72	0O78QX	CNT	NDLGWYQQKPGK
P06681	0O78QX	CNT	GALISDQWVLTAAHCFR
P01024	0O78QX	CNT	QLYNVEATSYALLALLQLK
P02654	0O78QX	CNT	MREWFSETFQK
P01024	0O78QX	CNT	VFSLAVNLIAIDSQVLCGAVK
P02768	0O78QX	CNT	RMPCAEDYLSVVLNQLCVLHEK
P02765	0O78QX	CNT	AQLVPLPPSTYVEFTVSGTDCVAK
P02787	0O78QX	CNT	FDEFFSEGCAPGSK
P01024	0O78QX	CNT	QLYNVEATSYALLALLQLKDFDFVPPVVR
P01859	0O78QX	CNT	SNFGTQTYTCNVDHKPSNTK
P08603	0O78QX	CNT	VSVLCQENYLIQEGEEITCK
P06727	0O78QX	CNT	IDQTVEELR
P68871	0O78QX	CNT	EFTPPVQAAYQK
P01009	0O78QX	CNT	LQHLENELTHDIITK
P01023	0O78QX	CNT	NQGNTWLTAFVLK
P04004	0O78QX	CNT	FEDGVLDPDYPR
P02768	0O78QX	CNT	HPYFYAPELLF
P04114	0O78QX	CNT	LPYTIITTPPLK
P01011	0O78QX	CNT	LYGSEAFATDFQDSAAAK
P0C0L4	0O78QX	CNT	EGAIHREELVYELNPLDHR
P08519	0O78QX	CNT	TPEYYPNAGLIMNYCR
P00450	0O78QX	CNT	ERGPEEEHLGILGPVIWAEVGDTIR
P01023	0O78QX	CNT	VVSMDENFHPLNELIPLVYIQDPK
P01834	0O78QX	CNT	SGTASVVCLLNNFYPR
P01857	0O78QX	CNT	FNWYVDGVEVH
Q8NEE6	0O78QX	CNT	CHYLHILDISGCVLLTDQILEDLQIGCK
P01871	0O78QX	CNT	STGKPTLYNVSLVMSDTAGTCY
P00748	0O78QX	CNT	LHEAFSPVSYQHDLALLR
P02768	0O78QX	CNT	SLHTLFGDK
P02787	0O78QX	CNT	IECVSAETTEDCIAK
P02768	0O78QX	CNT	DVFLGMFLYEYAR
P02787	0O78QX	CNT	EGTCPEAPTDECKPVK
P04114	0O78QX	CNT	SVSDGIAALDLNAVANK
P04114	0O78QX	CNT	LNDLNSVLVMPTFHVPFTDLQVPSCK
P01023	0O78QX	CNT	MCPQLQQYEMHGPEGLR
P02647	0O78QX	CNT	QGLLPVLESFKVSFLSALEEYTKKLNTQ
P02768	0O78QX	CNT	FQNALLVR
P01024	0O78QX	CNT	AGDFLEANYMNLQR
P01023	0O78QX	CNT	AFQPFFVELTMPYSVIR
P02647	0O78QX	CNT	LSPLGEEMRDR
P02649	0O78QX	CNT	GEVQAMLGQSTEELR
P02790	0O78QX	CNT	LLQDEFPGIPSPLDAAVECHR
P05090	0O78QX	CNT	NILTSNNIDVK
P04114	0O78QX	CNT	WNFYYSPQSSPDKK
P02787	0O78QX	CNT	EGYYGYTGAFR
P00751	0O78QX	CNT	YGQTIRPICLPCTEGTTR
P51884	0O78QX	CNT	ILGPLSYSK
P01009	0O78QX	CNT	LYHSEAFTVNFGDTEEAKK
Q96PD5	0O78QX	CNT	PSLSHLLSQYYGAGVAR
P02747	0O78QX	CNT	QTHQPPAPNSLIR
P01042	0O78QX	CNT	ENFLFLTPDCK
P43652	0O78QX	CNT	AESPEVCFNEESPK
P01834	0O78QX	CNT	VCLLNNFYPR
P00734	0O78QX	CNT	LAVTTHGLPCLAWASAQAK
P02748	0O78QX	CNT	AIEDYINEFSVR
P02751	0O78QX	CNT	VPGTSTSATLTGLTR
P0C0L4	0O78QX	CNT	ILTVPGHLDEMQLDIQAR
P02768	0O78QX	CNT	LVRPEVDVMCTAFHDNEETFLK
P19652	0O78QX	CNT	EQLGEFYEALDCLCIPR
P00747	0O78QX	CNT	KQLGAGSIEECAAK
Q96IY4	0O78QX	CNT	SFYANNHCIGTDLNR
P01859	0O78QX	CNT	EEMTKNQVSLTCLVK
P02751	0O78QX	CNT	VDVIPVNLPGEHGQR
P02649	0O78QX	CNT	AATVGSLAGQPLQER
P00734	0O78QX	CNT	YGFYTHVFR
P04196	0O78QX	CNT	SCSSCQHATFGTNGAQR
P01008	0O78QX	CNT	DIPMNPMCIYR
P00738	0O78QX	CNT	LRTEGDGVYTLNDKK
P02768	0O78QX	CNT	ECCEKPLLEK
P01023	0O78QX	CNT	TAAPQSVCALR
A0A0B4J1X5	0O78QX	CNT	EVQLVESGGGLVQPGGSLR
P02768	0O78QX	CNT	VMDDFAAFVEK
P01011	0O78QX	CNT	WRDSLEFR
P01023	0O78QX	CNT	AAQVTIQSSGTFSSK
P01024	0O78QX	CNT	IHWESASLLR
P06727	0O78QX	CNT	DKVNSFFSTFK
P06727	0O78QX	CNT	SLAELGGHLDQQVEEFRR
P06727	0O78QX	CNT	SELTQQLNALFQDK
P02768	0O78QX	CNT	RHPYFYAPELLF
P04003	0O78QX	CNT	EDVYVVGTVLR
P01019	0O78QX	CNT	ADSQAQLLLSTVVGVFTAPGLHLK
B9A064	0O78QX	CNT	SYSCQVTHEGSTVEK
P10643	0O78QX	CNT	SLVCNGDSDCDEDSADEDRCEDSER
P00751	0O78QX	CNT	HVIILMTDGLHNMGGDPITVIDEIRDLLYIGK
P00734	0O78QX	CNT	ITDNMFCAGYKPDEGK
P02751	0O78QX	CNT	VTWAPPPSIDLTNFLVR
B9A064	0O78QX	CNT	ATLVCLISDFYPGAVTVAWK
P02768	0O78QX	CNT	HPYFYAPELL
H3BNL8	0O78QX	CNT	IPSAETYFHEEKIVVLGQVLMNESLPIEK
P25311	0O78QX	CNT	AREDIFMETLK
P02768	0O78QX	CNT	CCAAADPHECYAK
P02749	0O78QX	CNT	CSYTEDAQCIDGTIEVPK
P05155	0O78QX	CNT	KYPVAHFIDQTLK
P01877	0O78QX	CNT	YLTWASRQEPSQGTTTYAVTSILR
P00747	0O78QX	CNT	NPDADKGPWCFTTDPSVR
P01857	0O78QX	CNT	GGTAALGCLVK
P02760	0O78QX	CNT	CVLFPYGGCQGNGNK
P51884	0O78QX	CNT	SVPMVPPGIK
P01011	0O78QX	CNT	DYNLNDILLQLGIEEAFTSK
P07996	0O78QX	CNT	FTGSQPFGQGVEHATANK
P01876	0O78QX	CNT	DASGVTFTWTPSSGK
P02768	0O78QX	CNT	MPCAEDYLSVVLNQL
P01871	0O78QX	CNT	DGFFGNPR
P04114	0O78QX	CNT	NIQEYLSILTDPDGK
P02768	0O78QX	CNT	YLYEIAR
P02776	0O78QX	CNT	ICLDLQAPLYK
P02745	0O78QX	CNT	KGHIYQGSEADSVFSGFLIFPSA
P02760	0O78QX	CNT	ETLLQDFR
P02787	0O78QX	CNT	NLNEKDYELLCLDGTR
P01023	0O78QX	CNT	VHVEEPHTETVR
P19823	0O78QX	CNT	SILQMSLDHHIVTPLTSLVIENEAGDER
P02768	0O78QX	CNT	FKDLGEENFK
P02787	0O78QX	CNT	SAGWNIPIGLLYCDLPEPR
P01024	0O78QX	CNT	SEFPESWLWNVEDLKEPPK
P00738	0O78QX	CNT	SCAVAEYGVYVK
P04114	0O78QX	CNT	IAELSATAQEIIK
P02787	0O78QX	CNT	IMNGEADAMSLDGGFVYIAGK
P01024	0O78QX	CNT	SINTHPSQKPLSITVR
P0C0L4	0O78QX	CNT	VHYTVCIWR
P04114	0O78QX	CNT	KYTYNYEAESSSGVPGTADSR
P06727	0O78QX	CNT	IDQNVEELK
P06727	0O78QX	CNT	LGEVNTYAGDLQK
P06727	0O78QX	CNT	LEPYADQLR
P04114	0O78QX	CNT	ADYVETVLDSTCSSTVQFLEYELNVLGTHK
P04114	0O78QX	CNT	IEIPLPFGGK
P01023	0O78QX	CNT	YSDASDCHGEDSQAFCEK
P17936	0O78QX	CNT	CQPSPDEARPLQALLDGR
P05452	0O78QX	CNT	TFHEASEDCISR
P02751	0O78QX	CNT	IYLYTLNDNAR
P01857	0O78QX	CNT	NQVSLTCLVK
P02790	0O78QX	CNT	LYLVQGTQVYVFLTK
P01024	0O78QX	CNT	HYLMWGLSSDFWGEKPNLSYIIGK
P17936	0O78QX	CNT	FLNVLSPR
P02647	0O78QX	CNT	PYLDDFQK
P01871	0O78QX	CNT	FTCTVTHTDLPSPLK
P0C0L4	0O78QX	CNT	RGHLFLQTDQPIYNPGQR
P19823	0O78QX	CNT	NVQFNYPHTSVTDVTQNNFHNYFGGSEIVVAGK
P02760	0O78QX	CNT	EYCGVPGDGDEELLR
A0A075B6P5	0O78QX	CNT	DIVMTQSPLSLPVTPGEPASISCR
P02768	0O78QX	CNT	LAKTYETTLEKCCAAADPHECYAK
P04114	0O78QX	CNT	NFVASHIANILNSEELDIQDLK
P05155	0O78QX	CNT	LVLLNAIYLSAK
P01876	0O78QX	CNT	SGNTFRPEVHLLPPPSEELALNELVTLTCLAR
Q969T7	0O78QX	CNT	LPHMVEWWTKAHNLLCQQKIQK
P02768	0O78QX	CNT	LVAASQAALG
P08603	0O78QX	CNT	CTSTGWIPAPR
P08519	0O78QX	CNT	EQSHVVQDCYHGDGQSYR
P01024	0O78QX	CNT	VLLDGVQNPR
P00734	0O78QX	CNT	WYQMGIVSWGEGCDR
P02787	0O78QX	CNT	CDEWSVNSVGK
P01042	0O78QX	CNT	TVGSDTFYSFK
Q14624	0O78QX	CNT	LGVYELLLK
P02774	0O78QX	CNT	GQELCADYSENTFTEYK
P02774	0O78QX	CNT	VPTADLEDVLPLAEDITNILSK
P01024	0O78QX	CNT	TVMVNIENPEGIPVK
P00450	0O78QX	CNT	HYYIGIIETTWDYASDHGEK
P01871	0O78QX	CNT	VFAIPPSFASIFLTK
P06396	0O78QX	CNT	NWRDPDQTDGLGLSYLSSHIANVER
P02768	0O78QX	CNT	STPTLVEVSR
P01023	0O78QX	CNT	AHTSFQISLSVSYTGSR
P00450	0O78QX	CNT	MYSVNGYTFGSLPGLSMCAEDR
P01031	0O78QX	CNT	SYFPESWLWEVHLVPR
P00738	0O78QX	CNT	VTSIQDWVQK
P0C0L4	0O78QX	CNT	GHLFLQTDQPIYNPGQR
P00738	0O78QX	CNT	VVLHPNYSQVDIGLIK
P04003	0O78QX	CNT	GVGWSHPLPQCEIVK
P04114	0O78QX	CNT	VNWEEEAASGLLTSLKDNVPK
P27918	0O78QX	CNT	TCNHPVPQHGGPFCAGDATR
Q14624	0O78QX	CNT	LALDNGGLAR
A0A0B4J2H0	0O78QX	CNT	QVQLVQSGAEVK
P27169	0O78QX	CNT	IQNILTEEPK
P43652	0O78QX	CNT	ESLLNHFLYEVAR
P01023	0O78QX	CNT	DMYSFLEDMGLK
P02768	0O78QX	CNT	ETYGEMADCCAK
P01031	0O78QX	CNT	IPLDLVPK
P01859	0O78QX	CNT	GPSVFPLAPCSR
P07360	0O78QX	CNT	YGFCEAADQFHVLDEVR
P02765	0O78QX	CNT	HTFMGVVSLGSPSGEVSHPR
Q0VAM2	0O78QX	CNT	LNYIGPEEFVQAFVQK
Q8NEF3	0O78QX	CNT	LKLLLESYTQQK
P01011	0O78QX	CNT	DEELSCTVVELK
P36955	0O78QX	CNT	YGLDSDLSCK
P01024	0O78QX	CNT	DMALTAFVLISLQEAK
P19827	0O78QX	CNT	FAHYVVTSQVVNTANEAR
P03952	0O78QX	CNT	LVGITSWGEGCAR
P02768	0O78QX	CNT	CCAAADPHECY
P02768	0O78QX	CNT	CAEDYLSVVLNQLCVLHEK
P00450	0O78QX	CNT	TPGIWLLHCHVTDHIHAGMETTYTVLQNEDTK
P05155	0O78QX	CNT	HRLEDMEQALSPSVFK
Q9UPN3	0O78QX	CNT	LGSHLNMLLGQYHQFQNSADSLQAWMQACEANVEK
Q14624	0O78QX	CNT	YIFHNFMER
P01024	0O78QX	CNT	SEFPESWLWNVEDLKEPPKNGISTK
P04114	0O78QX	CNT	FPEVDVLTK
P02656	0O78QX	CNT	DALSSVQESQVAQQAR
P01023	0O78QX	CNT	SFVHLEPMSHELPCGHTQTVQAH
Q9H0D2	0O78QX	CNT	RQHSSPQNPLLDCSLCGKVFSSASSLSK
O95445	0O78QX	CNT	KWIYHLTEGSTDLR
P01880	0O78QX	CNT	VPTGGVEEGLLER
P08603	0O78QX	CNT	SPDVINGSPISQK
P06312	0O78QX	CNT	NYLAWYQQKPGQPPK
P00734	0O78QX	CNT	KSPQELLCGASLISDR
P10909	0O78QX	CNT	QQTHMLDVMQDHFSR
P02647	0O78QX	CNT	VQPYLDDFQK
P25311	0O78QX	CNT	HVEDVPAFQALGSLNDLQFFR
P01009	0O78QX	CNT	RLGMFNIQHCK
P02652	0O78QX	CNT	KAGTELVNFLSYFVELGTQPATQ
P02768	0O78QX	CNT	AFTECCQAADK
P02768	0O78QX	CNT	HPYFYAPELLFFAK
P19827	0O78QX	CNT	LWAYLTIQELLAK
P02768	0O78QX	CNT	AAFTECCQAADK
P13671	0O78QX	CNT	ALNHLPLEYNSALYSR
P04114	0O78QX	CNT	HINIDQFVR
P01871	0O78QX	CNT	LTCLVTDLTTYDSVTISWTR
P02750	0O78QX	CNT	NALTGLPPGLFQASATLDTLVLK
Q8IWT3	0O78QX	CNT	FEGSTLNDLLNSQIYTK
P02768	0O78QX	CNT	TCVADESAENCDK
P00747	0O78QX	CNT	EAQLPVIENK
P02751	0O78QX	CNT	STTPDITGYR
P02763	0O78QX	CNT	YVGGQEHFAHLLILR
P10909	0O78QX	CNT	IDSLLENDR
O00151	0O78QX	CNT	HPECYVCTDCGTNLK
P02787	0O78QX	CNT	SMGGKEDLIWELLNQAQEHFGK
P02749	0O78QX	CNT	TFYEPGEEITYSCK
P03952	0O78QX	CNT	CLLFSFLPASSINDMEK
P01876	0O78QX	CNT	VAAEDWKKGDTFSCMVGHEALPLAFTQK
P01008	0O78QX	CNT	EQLQDMGLVDLFSPEK
P69905	0O78QX	CNT	TYFPHFDLSHGSAQVK
P02768	0O78QX	CNT	RHPYFYAPELL
P04196	0O78QX	CNT	RPSEIVIGQCK
P00736	0O78QX	CNT	LPVANPQACENWLR
P02787	0O78QX	CNT	TAGWNIPMGLLYNK
P01008	0O78QX	CNT	ATEDEGSEQKIPEATNR
P00450	0O78QX	CNT	IDTINLFPATLFDAYMVAQNPGEWMLSCQNLNHLK
P01857	0O78QX	CNT	SGGTAALGCLVK
Q14624	0O78QX	CNT	QLGLPGPPDVPDHAAYHPFR
P01009	0O78QX	CNT	VFSNGADLSGVTEEAPLK
P01857	0O78QX	CNT	THTCPPCPAPELLGGPSVFLFPPKPK
O14791	0O78QX	CNT	ANLQSVPHASASRPR
P04114	0O78QX	CNT	CVQSTKPSLMIQK
P01031	0O78QX	CNT	YGGGFYSTQDTINAIEGLTEYSLLVK
P0C0L4	0O78QX	CNT	ADGSYAAWLSR
P02768	0O78QX	CNT	MDDFAAFVEK
P01009	0O78QX	CNT	GTEAAGAMFLEAIPMSIPPEVK
P43652	0O78QX	CNT	ELISLVEDVSSNYDGCCEGDVVQCIR
P01024	0O78QX	CNT	EYVLPSFEVIVEPTEK
P19652	0O78QX	CNT	TLMFGSYLDDEK
P01023	0O78QX	CNT	GGVEDEVTLSAYITIALLEIPLTVTHPVVR
P02751	0O78QX	CNT	FTNIGPDTMR
P19652	0O78QX	CNT	SDVMYTDWK
P0C0L4	0O78QX	CNT	IYLAPTLAASR
P00739	0O78QX	CNT	VGYVSGWGQSDNFK
P00450	0O78QX	CNT	GPEEEHLGILGPVIWAEVGDTIR
P02760	0O78QX	CNT	GECVPGEQEPEPILIPR
P01024	0O78QX	CNT	APSTWLTAYVVK
P02647	0O78QX	CNT	VQPYLDDFQKK
P05546	0O78QX	CNT	GETHEQVHSILHFK
P02760	0O78QX	CNT	AFIQLWAFDAVK
P02042	0O78QX	CNT	LLVVYPWTQR
P01859	0O78QX	CNT	VVSVLTVVHQDWLNGK
P01857	0O78QX	CNT	FNWYVDGVEVHNAK
P25311	0O78QX	CNT	EIPAWVPFDPAAQITK
P43652	0O78QX	CNT	IAPQLSTEELVSLGEK
P01871	0O78QX	CNT	VSVFVPPR
P19823	0O78QX	CNT	FYNQVSTPLLR
B9A064	0O78QX	CNT	ANPTVTLFPPSSEELQANK
P08697	0O78QX	CNT	HQMDLVATLSQLGLQELFQAPDLR
P01023	0O78QX	CNT	ETTFNSLLCPSGGEVSEELSLK
P01023	0O78QX	CNT	PQSVCALR
P08603	0O78QX	CNT	LSYTCEGGFR
P01876	0O78QX	CNT	LLPPPSEELALNELVTLTCLAR
P02750	0O78QX	CNT	ENQLEVLEVSWLHGLK
P01857	0O78QX	CNT	EVTCVVVDVSHEDPEVK
P0C0L4	0O78QX	CNT	KYVLPNFEVK
P01024	0O78QX	CNT	VRVELLHNPAFCSLATTK
P02749	0O78QX	CNT	EHSSLAFWK
P01009	0O78QX	CNT	TLNQPDSQLQLTTGNGLFLSEGLK
A0A0C4DH42	0O78QX	CNT	EVQLVESGGGLIQPGGSLR
P01024	0O78QX	CNT	IWDVVEK
P01857	0O78QX	CNT	GPSVFPLAPSSK
P02768	0O78QX	CNT	RMPCAEDYLSVVLNQL
P02768	0O78QX	CNT	LVRPEVDVMCTAF
P07357	0O78QX	CNT	AMAVEDIISR
P07357	0O78QX	CNT	LGSLGAACEQTQTEGAK
P01023	0O78QX	CNT	LPPNVVEESAR
A0M8Q6	0O78QX	CNT	AAPSVTLFPPSSEELQANK
A0A0A0MRZ8	0O78QX	CNT	LLIYDASNR
P01024	0O78QX	CNT	TELRPGETLNVNFLLR
P02751	0O78QX	CNT	LLCQCLGFGSGHFR
Q14512	0O78QX	CNT	APECVEDPDMANQR
P01859	0O78QX	CNT	CCVECPPCPAPPVAGPSVFLFPPKPK
P04114	0O78QX	CNT	AHLDIAGSLEGHLR
P01024	0O78QX	CNT	LESEETMVLEAHDAQGDVPVTVTVHDFPGK
O43866	0O78QX	CNT	HQNQWYTVCQTGWSLR
P0C0L4	0O78QX	CNT	GSFEFPVGDAVSK
P06312	0O78QX	CNT	LLIYWASTR
P02774	0O78QX	CNT	HQPQEFPTYVEPTNDEICEAFR
P02787	0O78QX	CNT	LCMGSGLNLCEPNNK
P01023	0O78QX	CNT	VSNQTLSLFFTVLQDVPVR
P02768	0O78QX	CNT	NECFLQHK
P02768	0O78QX	CNT	EKCCAAADPHECYAK
P0C0L4	0O78QX	CNT	DSSTWLTAFVLK
P00738	0O78QX	CNT	AVGDKLPECEAVCGK
P04003	0O78QX	CNT	CHPGYKPTTDEPTTVICQK
P01023	0O78QX	CNT	ALLAYAFALAGNQDK
P02787	0O78QX	CNT	EFQLFSSPHGK
P01008	0O78QX	CNT	EVPLNTIIFMGR
P01009	0O78QX	CNT	LYHSEAFTVNFGDTEEAK
P01859	0O78QX	CNT	SVFPLAPCSR
P01857	0O78QX	CNT	SVLTVLHQDWLNGK
P08603	0O78QX	CNT	EGWIHTVCINGR
P01024	0O78QX	CNT	QCQDLGAFTESMVVFGCPN
P10909	0O78QX	CNT	ASSIIDELFQDR
P08697	0O78QX	CNT	LQQVLHAGSGPCLPHLLSR
P06396	0O78QX	CNT	AGALNSNDAFVLK
P01876	0O78QX	CNT	QEPSQGTTTFAVTSILR
P04217	0O78QX	CNT	SLPAPWLSMAPVSWITPGLK
A0A0C4DH25	0O78QX	CNT	LLIYDASSR
P02768	0O78QX	CNT	VLNQLCVLHEK
P02647	0O78QX	CNT	EQLGPVTQEFWDNLEKETEGLR
P01023	0O78QX	CNT	KDNSVHWERPQKPK
P02768	0O78QX	CNT	EFNAETFTFH
P04114	0O78QX	CNT	IHSGSFQSQVELSNDQEK
P01008	0O78QX	CNT	ADGESCSASMMYQEGK
P04217	0O78QX	CNT	VTLTCVAPLSGVDFQLR
P02647	0O78QX	CNT	LREQLGPVTQEFWDNLEKETEGLRQEMSK
P00734	0O78QX	CNT	NPDSSTTGPWCYTTDPTVR
P02746	0O78QX	CNT	FDHVITNMNNNYEPR
P02751	0O78QX	CNT	DLQFVEVTDVK
P01024	0O78QX	CNT	YFKPGMPFDLMVFVTNPDGSPAYR
P01024	0O78QX	CNT	GLEVTITAR
P02768	0O78QX	CNT	VHTECCHGDLLECADDR
P02649	0O78QX	CNT	SWFEPLVEDMQR
P06727	0O78QX	CNT	IDQTVEELRR
P02753	0O78QX	CNT	FSGTWYAMAK
P01011	0O78QX	CNT	ADLSGITGAR
P02749	0O78QX	CNT	TCPKPDDLPFSTVVPLK
Q9Y2X3	0O78QX	CNT	KHIKEEPLSEEEPCTSTAIASPEK
P01024	0O78QX	CNT	AVLYNYR
P02787	0O78QX	CNT	DLLFRDDTVCLAK
Q96JX3	0O78QX	CNT	DIRNIIKFTGSLILGGSLFLTYEVLALK
P02768	0O78QX	CNT	NEVTEFAK
P00742	0O78QX	CNT	ACIPTGPYPCGK
P02753	0O78QX	CNT	LIVHNGYCDGR
Q9NSK0	0O78QX	CNT	RSSELLVR
P68871	0O78QX	CNT	VNVDEVGGEALGR
A0A0C4DH72	0O78QX	CNT	LLIYAASSLQSGVPSR
P02768	0O78QX	CNT	YICENQDSISSK
P36955	0O78QX	CNT	ELLDTVTAPQK
P13671	0O78QX	CNT	KYNPIPSVQLMGNGFHFLAGEPR
P02787	0O78QX	CNT	PSDGPSVACVK
P0C0L4	0O78QX	CNT	AACAQLNDFLQEYGTQGCQV
P08603	0O78QX	CNT	RPCGHPGDTPFGTFTLTGGNVFEYGVK
P01024	0O78QX	CNT	KHYLMWGLSSDFWGEKPNLSYIIGK
P19823	0O78QX	CNT	MLADAPPQDPSCCSGALYYGSK
P02768	0O78QX	CNT	RHPYFYAPELLFFA
P02647	0O78QX	CNT	VSFLSALEEYTK
P02774	0O78QX	CNT	ELSSFIDKGQELCADYSENTFTEYK
P04114	0O78QX	CNT	NIILPVYDK
P00751	0O78QX	CNT	VKDISEVVTPR
P02655	0O78QX	CNT	STAAMSTYTGIFTDQVLSVLK
P02647	0O78QX	CNT	VKDLATVYVDVLK
P25311	0O78QX	CNT	QDPPSVVVTSHQAPGEK
P19827	0O78QX	CNT	ADVQAHGEGQEFSITCLVDEEEMKK
P01024	0O78QX	CNT	QKPDGVFQEDAPVIHQEMIGGLR
Q96PD5	0O78QX	CNT	TFTLLDPK
P04004	0O78QX	CNT	DVWGIEGPIDAAFTR
P04114	0O78QX	CNT	YGMVAQVTQTLK
P0C0L4	0O78QX	CNT	SCGLHQLLR
P01859	0O78QX	CNT	TPEVTCVVVDVSHEDPEVQFNWYVDGVEVHNAK
P00738	0O78QX	CNT	DIAPTLTLYVGK
P02765	0O78QX	CNT	HTLNQIDEVK
Q9BQ67	0O78QX	CNT	KPQLELAMVPHYGGINR
P19652	0O78QX	CNT	EHVAHLLFLR
P02751	0O78QX	CNT	WSRPQAPITGYR
P01876	0O78QX	CNT	NFPPSQDASGDLYTTSSQLTLPATQCLAGK
P0C0L4	0O78QX	CNT	SFFPENWLWR
P01857	0O78QX	CNT	TPEVTCVVVDVSHEDPEVK
P02768	0O78QX	CNT	TFHADICTLSEKER
P01023	0O78QX	CNT	YNILPEKEEFPFALGVQTLPQTCDEPK
P08603	0O78QX	CNT	ECDTDGWTNDIPICEVVK
P02768	0O78QX	CNT	KQTALVELVK
P01024	0O78QX	CNT	ILLQGTPVAQMTEDAVDAER
Q14624	0O78QX	CNT	MNFRPGVLSSR
P02749	0O78QX	CNT	VCPFAGILENGAVR
P04196	0O78QX	CNT	KGEVLPLPEANFPSFPLPHHK
P02763	0O78QX	CNT	GGQEHFAHLLILR
P00450	0O78QX	CNT	MHSMNGFMYGNQPGLTMCK
P02775	0O78QX	CNT	NIQSLEVIGK
P19827	0O78QX	CNT	PLLVDVDLQYPQDAVLALTQNHHK
P0C0L4	0O78QX	CNT	EVYMPSSIFQDDFVIPDISEPGTWK
P01023	0O78QX	CNT	HYDGSYSTFGER
P01009	0O78QX	CNT	WERPFEVKDTEEEDFHVDQVTTVK
P05546	0O78QX	CNT	TLEAQLTPR
P02768	0O78QX	CNT	PDYSVVLLLR
P01008	0O78QX	CNT	DDLYVSDAFHK
P08603	0O78QX	CNT	CFEGFGIDGPAIAK
P02790	0O78QX	CNT	VWVYPPEK
P02768	0O78QX	CNT	LDELRDEGK
P36955	0O78QX	CNT	SSTSPTTNVLLSPLSVATALSALSLGAEQR
P19823	0O78QX	CNT	LWAYLTINQLLAER
P01023	0O78QX	CNT	ATVLNYLPK
P01023	0O78QX	CNT	SSSNEEVMFLTVQVK
P04114	0O78QX	CNT	TSSFALNLPTLPEVK
P02042	0O78QX	CNT	KVLGAFSDGLAHLDNLK
P02768	0O78QX	CNT	SHCIAEVENDEMPADLPSLAADFVESK
P02787	0O78QX	CNT	ADRDQYELLCLDNTR
P04114	0O78QX	CNT	NHLQLEGLFFTNGEHTSK
P02647	0O78QX	CNT	WQEEMELYR
P00736	0O78QX	CNT	MDVFSQNMFCAGHPSLK
P01011	0O78QX	CNT	DLDSQTMMVLVNYIFFK
P01023	0O78QX	CNT	DNSVHWERPQKPK
P01857	0O78QX	CNT	YVDGVEVHNAK
P08603	0O78QX	CNT	DTSCVNPPTVQNAYIVSR
P06727	0O78QX	CNT	LVPFATELHER
Q14624	0O78QX	CNT	LWAYLTIQQLLEQTVSASDADQQALR
P02787	0O78QX	CNT	DYELLCLDGTR
P01857	0O78QX	CNT	STSGGTAALGCLVK
P01009	0O78QX	CNT	SVLGQLGITK
P00450	0O78QX	CNT	WYLFGMGNEVDVHAAFFHGQALTNK
P02768	0O78QX	CNT	AEFAEVSKLVTDLTKVHTECCHGDLLECADDR
P05155	0O78QX	CNT	SIASLLTQVLLGAGENTK
P04114	0O78QX	CNT	FSVPAGIVIPSFQALTAR
P0C0L4	0O78QX	CNT	LELSVDGAK
P02787	0O78QX	CNT	SVIPSDGPSVACVK
P01023	0O78QX	CNT	AAPQSVCALR
P04114	0O78QX	CNT	NNALDFVTK
P06312	0O78QX	CNT	DIVMTQSPDSLAVSLGER
P01023	0O78QX	CNT	HNVYINGITYTPVSSTNEK
P01861	0O78QX	CNT	YGPPCPSCPAPEFLGGPSVFLFPPKPK
P01031	0O78QX	CNT	CCYDGACVNNDETCEQR
A0A0C4DH73	0O78QX	CNT	ASQGISSWLAWYQQKPGK
P01871	0O78QX	CNT	YVTSAPMPEPQAPGR
P00736	0O78QX	CNT	DYFIATCK
P02787	0O78QX	CNT	YLGEEYVK
P68871	0O78QX	CNT	LLGNVLVCVLAHHFGK
P02768	0O78QX	CNT	DLGEENFK
P01859	0O78QX	CNT	STSESTAALGCLVK
P00450	0O78QX	CNT	MYYSAVDPTK
Q8NBS3	0O78QX	CNT	SPYLHPCVR
P02787	0O78QX	CNT	EDPQTFYYAVAVVKKDSGFQMNQLR
P02748	0O78QX	CNT	AEQCCEETASSISLHGK
P04114	0O78QX	CNT	VHANPLLIDVVTYLVALIPEPSAQQLR
P05090	0O78QX	CNT	NPNLPPETVDSLK
P02768	0O78QX	CNT	QNCELFEQLGEYK
P0C0L4	0O78QX	CNT	EMSGSPASGIPVK
P01876	0O78QX	CNT	DLCGCYSVSSVLPGCAEPWNHGK
P01023	0O78QX	CNT	KYSDASDCHGEDSQAFCEK
P02765	0O78QX	CNT	TVVQPSVGAAAGPVVPPCPGR
P22891	0O78QX	CNT	QCVPHDQCACGVLTSEK
P02766	0O78QX	CNT	TSESGELHGLTTEEEFVEGIYKVEIDTK
P02768	0O78QX	CNT	RMPCAEDYLSVVLNQLCVLHEKTPVSDR
A1A5D9	0O78QX	CNT	LQTTHEELLLLR
P02787	0O78QX	CNT	SMGGKEDLIWELLNQAQEHFGKDK
P02768	0O78QX	CNT	VMCTAFHDNEETFLK
A0A0C4DH25	0O78QX	CNT	FSGSGSGTDFTLTISR
P00738	0O78QX	CNT	LRTEGDGVYTLNNEK
P01859	0O78QX	CNT	EPQVYTLPPSREEMTK
P01009	0O78QX	CNT	ITPNLAEFAFSLYR
P01871	0O78QX	CNT	YFAHSILTVSEEEWNTGETYTCVVAHEALPNR
P01024	0O78QX	CNT	QNMIGMTPTVIAVHYLDETEQWEK
P0C0L4	0O78QX	CNT	STQDTVIALDALSAYWIASHTTEER
P01876	0O78QX	CNT	GDTFSCMVGHEALPLAFTQK
P19823	0O78QX	CNT	SSALDMENFR
P01857	0O78QX	CNT	SVFPLAPSSK
P01857	0O78QX	CNT	TPEVTCVVVDVSHEDPEVKFNWYVDGVEVHNAK
P05155	0O78QX	CNT	KVETNMAFSPFSIASLLTQVLLGAGENTK
P06727	0O78QX	CNT	ENADSLQASLRPHADELK
P02652	0O78QX	CNT	AGTELVNFLSYFVELGTQPATQ
P01709	0O78QX	CNT	LMIYEVSK
P0C0L4	0O78QX	CNT	FACYYPR
P02768	0O78QX	CNT	LVRPEVDVMCTAFHDNEETFLKKY
P01031	0O78QX	CNT	GLLVGEILSAVLSQEGINILTHLPK
P02647	0O78QX	CNT	THLAPYSDELR
P01857	0O78QX	CNT	VSLTCLVK
P01009	0O78QX	CNT	LSITGTYDLK
P01023	0O78QX	CNT	AIGYLNTGYQR
P02768	0O78QX	CNT	SLHTLFGDKLCTVATLRETYGEMADCCAK
P02647	0O78QX	CNT	DEPPQSPWDR
P02768	0O78QX	CNT	SVVLNQLCVLHEK
P02774	0O78QX	CNT	CCESASEDCMAK
A0A0B4J1V1	0O78QX	CNT	AEDTAVYYCAR
P01701	0O78QX	CNT	LLIYDNNKRPSGIPDR
P01023	0O78QX	CNT	YILNGGTLLGLK
P02790	0O78QX	CNT	DGWHSWPIAHQWPQGPSAVDAAFSWEEK
P02787	0O78QX	CNT	WCAVSEHEATK
P00747	0O78QX	CNT	RATTVTGTPCQDWAAQEPHR
P02768	0O78QX	CNT	GEMADCCAK
P01877	0O78QX	CNT	DASGATFTWTPSSGK
P00450	0O78QX	CNT	DIASGLIGPLIICK
P03951	0O78QX	CNT	YCQVVCTYHPR
P08603	0O78QX	CNT	EQVQSCGPPPELLNGNVK
P04196	0O78QX	CNT	GGEGTGYFVDFSVR
P02768	0O78QX	CNT	HPDYSVVLLLRLAKTYETTLEK
P01857	0O78QX	CNT	EPQVYTLPPSR
P36955	0O78QX	CNT	LAAAVSNFGYDLYR
P01834	0O78QX	CNT	TVAAPSVFIFPPSDEQLK
P27169	0O78QX	CNT	LLIGTVFHK
P00747	0O78QX	CNT	NPDGDVGGPWCYTTNPR
O43866	0O78QX	CNT	CSGEEQSLEQCQHR
P04114	0O78QX	CNT	ATFQTPDFIVPLTDLR
P02774	0O78QX	CNT	KFPSGTFEQVSQLVK
P01700	0O78QX	CNT	SGTSASLAISGLR
P49589	0O78QX	CNT	TVMEEMRALVSQCNLYMAAR
P01042	0O78QX	CNT	RPPGFSPFR
P07357	0O78QX	CNT	YNPVVIDFEMQPIHEVLR
P0C0L4	0O78QX	CNT	ITPGKPYILTVPGHLDEMQLDIQAR
P02655	0O78QX	CNT	TYLPAVDEK
P50151	0O78QX	CNT	DALLVGVPAGSNPFR
P0C0L4	0O78QX	CNT	MRPSTDTITVMVENSHGLR
P01009	0O78QX	CNT	VFLMIEQNTK
P01009	0O78QX	CNT	LVDKFLEDVKK
P02751	0O78QX	CNT	VTIMWTPPESAVTGYR
P01871	0O78QX	CNT	QVGSGVTTDQVQAEAK
P01024	0O78QX	CNT	RIPIEDGSGEVVLSR
P00747	0O78QX	CNT	ELRPWCFTTDPNKR
P01023	0O78QX	CNT	SLPASHAHLR
P02787	0O78QX	CNT	DGAGDVAFVK
P27169	0O78QX	CNT	YVYIAELLAHK
P69905	0O78QX	CNT	VADALTNAVAHVDDMPNALSALSDLHAHK
P01871	0O78QX	CNT	QIQVSWLR
P02790	0O78QX	CNT	GGYTLVSGYPK
P02790	0O78QX	CNT	DYFMPCPGR
P02647	0O78QX	CNT	EQLGPVTQEFWDNLEKETEGLRQEMSK
Q14624	0O78QX	CNT	NPLVWVHASPEHVVVTR
P04004	0O78QX	CNT	DWHGVPGQVDAAMAGR
P02647	0O78QX	CNT	LLDNWDSVTSTFSK
P01024	0O78QX	CNT	IPIEDGSGEVVLSR
P04196	0O78QX	CNT	DSPVLIDFFEDTER
P00748	0O78QX	CNT	NKPGVYTDVAYYLAWIR
P02763	0O78QX	CNT	EQLGEFYEALDCLR
P04114	0O78QX	CNT	TIHDLHLFIENIDFNK
P02768	0O78QX	CNT	KDLGEENFK
P0C0L4	0O78QX	CNT	CSVFYGAPSK
P01024	0O78QX	CNT	EPGQDLVVLPLSITTDFIPSFR
P01023	0O78QX	CNT	VGFYESDVMGR
P02768	0O78QX	CNT	MPCAEDYLSVVLNQLCVLH
P0C0L4	0O78QX	CNT	ALEILQEEDLIDEDDIPVR
P01031	0O78QX	CNT	YGMWTIK
P08603	0O78QX	CNT	TDCLSLPSFENAIPMGEK
P04196	0O78QX	CNT	DGYLFQLLR
P00450	0O78QX	CNT	TTIEKPVWLGFLGPIIK
P02790	0O78QX	CNT	GECQAEGVLFFQGDREWFWDLATGTMK
P02787	0O78QX	CNT	KDSGFQMNQLR
P01834	0O78QX	CNT	CEVTHQGLSSPVTK
P02765	0O78QX	CNT	VWPQQPSGELFEIEIDTLETTCHVLDPTPVAR
P02790	0O78QX	CNT	EWFWDLATGTMK
P01861	0O78QX	CNT	EPQVYTLPPSQEEMTK
A0A0B4J1X5	0O78QX	CNT	LSCAASGFTFSSYWMHWVR
P02790	0O78QX	CNT	LPPTSAHGNVAEGETKPDPDVTER
P02745	0O78QX	CNT	DQPRPAFSAIR
P02774	0O78QX	CNT	SLGECCDVEDSTTCFNAK
P0C0L4	0O78QX	CNT	FGLLDEDGKK
P01023	0O78QX	CNT	VYDYYETDEFAIAEYNAPCSK
P01019	0O78QX	CNT	DPTFIPAPIQAK
P02647	0O78QX	CNT	EQLGPVTQEFWDNLEK
P19823	0O78QX	CNT	AGELEVFNGYFVHFFAPDNLDPIPK
P04217	0O78QX	CNT	NGVAQEPVHLDSPAIK
Q96Q89	0O78QX	CNT	ESIILKLER
P02042	0O78QX	CNT	VLGAFSDGLAHLDNLK
P00738	0O78QX	CNT	GSFPWQAK
P01859	0O78QX	CNT	VVSVLTVVHQDWLNGKEYK
P00747	0O78QX	CNT	YILQGVTSWGLGCARPNKPGVYVR
P01834	0O78QX	CNT	VYACEVTHQGLSSPVTK
P04003	0O78QX	CNT	YTCLPGYVR
P02647	0O78QX	CNT	LSPLGEEMR
P02765	0O78QX	CNT	APHGPGLIYR
P00738	0O78QX	CNT	YQEDTCYGDAGSAFAVHDLEEDTWYATGILSFDK
P80108	0O78QX	CNT	ALEFLQLHNGR
P01023	0O78QX	CNT	PQYMVLVPSLLHTETTEK
P01023	0O78QX	CNT	AYIFIDEAHITQALIWLSQR
P01008	0O78QX	CNT	ITDVIPSEAINELTVLVLVNTIYFK
P02768	0O78QX	CNT	LVRPEVDVMCTAFHDNEETFLKKYLYEIAR
A0A075B6P5	0O78QX	CNT	FSGSGSGTDFTLK
P04114	0O78QX	CNT	LEIQSQVDSQHVGHSVLTAK
Q8NGG7	0O78QX	CNT	NIISYAGCMSQLYFFLVFVIAECYMLTVMAYDR
P02768	0O78QX	CNT	RHPDYSVVLLLR
O75882	0O78QX	CNT	LTLTPWVGLR
P08519	0O78QX	CNT	TCQAWSSMTPHSHSR
P02647	0O78QX	CNT	PPQSPWDR
P0C0L4	0O78QX	CNT	EPFLSCCQFAESLR
P02787	0O78QX	CNT	HSTIFENLANK
P04114	0O78QX	CNT	EEEMLENVSLVCPK
P01023	0O78QX	CNT	FVELTMPYSVIR
Q9Y283	0O78QX	CNT	QPPAGNVAQGPEPR
P00751	0O78QX	CNT	EELLPAQDIK
P02768	0O78QX	CNT	ADDKETCFAEEGKK
P19827	0O78QX	CNT	ILGDMQPGDYFDLVLFGTR
P01023	0O78QX	CNT	SVSGKPQYMVLVPSLLHTETTEK
P01023	0O78QX	CNT	SGFIPLKPTVK
P02787	0O78QX	CNT	PVEEYANCHLAR
P00738	0O78QX	CNT	TEGDGVYTLNDK
P01860	0O78QX	CNT	TPLGDTTHTCPR
P01024	0O78QX	CNT	NTMILEICTR
P01591	0O78QX	CNT	CYTAVVPLVYGGETK
P01780	0O78QX	CNT	GLEWVANIK
P04217	0O78QX	CNT	CEGPIPDVTFELLR
P02790	0O78QX	CNT	TSAHGNVAEGETKPDPDVTER
P0C0L4	0O78QX	CNT	TYNVLDMK
P02768	0O78QX	CNT	KYLYEIAR
P02768	0O78QX	CNT	LVRPEVDVMCTAFHDNEETFLKK
P02768	0O78QX	CNT	LVAASQAALGL
P0C0L4	0O78QX	CNT	VTASDPLDTLGSEGALSPGGVASLLR
P01024	0O78QX	CNT	DSITTWEILAVSMSDKK
P01024	0O78QX	CNT	SSLSVPYVIVPLK
P02790	0O78QX	CNT	PPTSAHGNVAEGETKPDPDVTER
P13671	0O78QX	CNT	TLNICEVGTIR
A5PLK6	0O78QX	CNT	RFMLNPSK
P01024	0O78QX	CNT	QPSSAFAAFVK
P01024	0O78QX	CNT	QGALELIK
P00734	0O78QX	CNT	TATSEYQTFFNPR
P04114	0O78QX	CNT	VELEVPQLCSFILK
A0A0A0MRZ8	0O78QX	CNT	EIVLTQSPATLSLSPGER
P0C0L4	0O78QX	CNT	LTVAAPPSGGPGFLSIERPDSRPPR
P02768	0O78QX	CNT	DEFKPLVEEPQNLIK
P02787	0O78QX	CNT	DSGFQMNQLR
P01023	0O78QX	CNT	SLFTDLEAENDVLHCVAFAVPK
P00450	0O78QX	CNT	QKDVDKEFYLFPTVFDENESLLLEDNIR
P01024	0O78QX	CNT	TIYTPGSTVLYR
P04196	0O78QX	CNT	ADLFYDVEALDLESPK
P02751	0O78QX	CNT	HTSVQTTSSGSGPFTDVR
P0C0L4	0O78QX	CNT	YVSHFETEGPHVLLYFDSVPTSR
P04114	0O78QX	CNT	AVSMPSFSILGSDVR
P04217	0O78QX	CNT	IFFHLNAVALGDGGHYTCR
P01024	0O78QX	CNT	MIGMTPTVIAVHYLDETEQWEK
P02656	0O78QX	CNT	SEAEDASLLSFMQGYMK
P0C0L4	0O78QX	CNT	GLCVATPVQLR
P00736	0O78QX	CNT	MGNFPWQVFTNIHGR
P0C0L4	0O78QX	CNT	ITQVLHFTK
P01009	0O78QX	CNT	KLYHSEAFTVNFGDTEEAKK
P19823	0O78QX	CNT	KLWAYLTINQLLAER
P02768	0O78QX	CNT	HPDYSVVLLLR
Q9NR64	0O78QX	CNT	VEPDNSSQATGEGCGHR
P02748	0O78QX	CNT	LSPIYNLVPVK
P04003	0O78QX	CNT	KPDVSHGEMVSGFGPIYNYK
P04196	0O78QX	CNT	DHHHPHKPHEHGPPPPPDER
P01023	0O78QX	CNT	PGHVTVSICR
P01011	0O78QX	CNT	RLYGSEAFATDFQDSAAAK
P01011	0O78QX	CNT	AVLDVFEEGTEASAATAVK
P02747	0O78QX	CNT	FQSVFTVTR
P00751	0O78QX	CNT	VKDMENLEDVFYQMIDESQSLSLCGMVWEHR
P01023	0O78QX	CNT	LVHVEEPHTETVRK
P00734	0O78QX	CNT	ELLESYIDGR
P0C0L4	0O78QX	CNT	TTNIQGINLLFSSR
P01023	0O78QX	CNT	VDLSFSPSQSLPASHAHLR
P0C0L4	0O78QX	CNT	LNMGITDLQGLR
P00738	0O78QX	CNT	SPVGVQPILNEHTF
P01699	0O78QX	CNT	LLIYSNNQRPSGVPDR
P0C0L4	0O78QX	CNT	FQILTLWLPDSLTTWEIHGLSLSK
P02768	0O78QX	CNT	LKECCEKPLLEK
P02763	0O78QX	CNT	NWGLSVYADKPETTK
P08697	0O78QX	CNT	GFPIKEDFLEQSEQLFGAKPVSLTGK
P0C0L4	0O78QX	CNT	DFALLSLQVPLKDAK
P01024	0O78QX	CNT	LSINTHPSQKPLSITVR
P19827	0O78QX	CNT	LDAQASFLPK
P01024	0O78QX	CNT	LESEETMVLEAHDAQGDVPVTVTVHDFPGKK
P0C628	0O78QX	CNT	NHMLSMAKCATQFYFFGSNATTECFLLVVMAYDR
P02768	0O78QX	CNT	QNCELFEQLGEYKFQNALLVRYTK
P02787	0O78QX	CNT	EDLIWELLNQAQEHFGKDK
P01042	0O78QX	CNT	IYPTVNCQPLGMISLMK
P02768	0O78QX	CNT	EFNAETFTFHADICTLSEK
P05160	0O78QX	CNT	SGYLLHGSNEITCNR
P01023	0O78QX	CNT	NEDSLVFVQTDK
P02768	0O78QX	CNT	LVRPEVDVM
P02768	0O78QX	CNT	YICENQDSISSKLKECCEKPLLEK
P01024	0O78QX	CNT	MVFQALAQYQK
P00450	0O78QX	CNT	DVDKEFYLFPTVFDENESLLLEDNIR
P01857	0O78QX	CNT	VVSVLTVLHQDWLNGKEYK
P01023	0O78QX	CNT	TYGKPVPGHVTVSICR
P04003	0O78QX	CNT	LSCSYSHWSAPAPQCK
P69905	0O78QX	CNT	KVADALTNAVAHVDDMPNALSALSDLHAHK
P04114	0O78QX	CNT	VNWEEEAASGLLTSLK
P08603	0O78QX	CNT	CTLKPCDYPDIK
P02768	0O78QX	CNT	RPCFSALEVDETYVPK
P00751	0O78QX	CNT	AIHCPRPHDFENGEYWPR
P05155	0O78QX	CNT	MEPFHFK
P00734	0O78QX	CNT	SEGSSVNLSPPLEQCVPDR
P02768	0O78QX	CNT	YFYAPELLFFAK
P0C0L4	0O78QX	CNT	LLATLCSAEVCQCAEGK
P01024	0O78QX	CNT	TMQALPYSTVGNSNNYLHLSVLR
P0C0L4	0O78QX	CNT	GQIVFMNR
P01857	0O78QX	CNT	GPSVFPLAPSSKSTSGGTAALGCLVK
P02748	0O78QX	CNT	TSNFNAAISLK
P01009	0O78QX	CNT	LAEFAFSLYR
P01834	0O78QX	CNT	SVVCLLNNFYPR
P00450	0O78QX	CNT	SVPPSASHVAPTETFTYEWTVPK
P02747	0O78QX	CNT	TNQVNSGGVLLR
P01876	0O78QX	CNT	KGDTFSCMVGHEALPLAFTQK
P02647	0O78QX	CNT	VEPLRAELQEGAR
P01011	0O78QX	CNT	WVMVPMMSLHHLTIPYFRDEELSCTVVELK
P01024	0O78QX	CNT	QPVPGQQMTLK
P02749	0O78QX	CNT	WSPELPVCAPIICPPPSIPTFATLR
P04114	0O78QX	CNT	TLQGIPQMIGEVIR
P00450	0O78QX	CNT	NMATRPYSIHAHGVQTESSTVTPTLPGETLTYVWK
A0A0B4J2H0	0O78QX	CNT	SEDTAVYYCAR
A0A075B6S5	0O78QX	CNT	LLIYAASTLQSGVPSR
P01011	0O78QX	CNT	HPNSPLDEENLTQENQDR
P01834	0O78QX	CNT	IFPPSDEQLK
P01042	0O78QX	CNT	CQPLGMISLMK
P01042	0O78QX	CNT	LDDDLEHQGGHVLDHGHK
P02768	0O78QX	CNT	HTECCHGDLLECADDR
P04114	0O78QX	CNT	EQHLFLPFSYK
P04114	0O78QX	CNT	TEVIPPLIENR
P02774	0O78QX	CNT	HLSLLTTLSNR
P00738	0O78QX	CNT	VDSGNDVTDIADDGCPKPPEIAHGYVEHSVR
P01023	0O78QX	CNT	VSVQLEASPAFLAVPVEK
P00738	0O78QX	CNT	VMPICLPSKDYAEVGR
P0C0L4	0O78QX	CNT	VGDTLNLNLR
P0C0L4	0O78QX	CNT	GLEEELQFSLGSK
P01009	0O78QX	CNT	GTEAAGAMFLEAIPM
P00738	0O78QX	CNT	VGYVSGWGR
P04114	0O78QX	CNT	ESQLPTVMDFR
P02652	0O78QX	CNT	KAGTELVNFLSYFVELGTQPAT
P02749	0O78QX	CNT	FICPLTGLWPINTLK
P00450	0O78QX	CNT	DIFTGLIGPMK
O60264	0O78QX	CNT	FLICMLHKLGFDK
P01857	0O78QX	CNT	DTLMISRTPEVTCVVVDVSHEDPEVK
P02647	0O78QX	CNT	VSFLSALEEYTKK
P00748	0O78QX	CNT	CLCPQHLTGNHCQK
P05155	0O78QX	CNT	GVTSVSQIFHSPDLAIR
P01023	0O78QX	CNT	KLSFYYLIMAK
P02768	0O78QX	CNT	HPYFYAPELLFFAKRY
P00738	0O78QX	CNT	LRTEGDGVYTLNDK
P22792	0O78QX	CNT	TLNLAQNLLAQLPEELFHPLTSLQTLK
P25311	0O78QX	CNT	CLAYDFYPGK
P02768	0O78QX	CNT	ECYAKVFDEFKPLVEEPQNLIK
P02768	0O78QX	CNT	LVRPEVDVMCTAFHDNEETF
P02763	0O78QX	CNT	NWGLSVYADKPETTKEQLGEFYEALDCLR
Q14624	0O78QX	CNT	GPDVLTATVSGK
P01602	0O78QX	CNT	DIQMTQSPSTLSASVGDR
P02748	0O78QX	CNT	RPWNVASLIYETK
P01011	0O78QX	CNT	MEEVEAMLLPETLK
P08603	0O78QX	CNT	IEGDEEMHCSDDGFWSK
P00751	0O78QX	CNT	YGLVTYATYPK
P02768	0O78QX	CNT	CIAEVENDEMPADLPSLAADFVESK
P00751	0O78QX	CNT	PICLPCTEGTTR
P02790	0O78QX	CNT	SGAQATWTELPWPHEK
P01871	0O78QX	CNT	ESATITCLVTGFSPADVFVQWMQR
P01024	0O78QX	CNT	SNLDEDIIAEENIVSR
P02768	0O78QX	CNT	KECCEKPLLEK
P01011	0O78QX	CNT	EIGELYLPK
A0A087WSY6	0O78QX	CNT	ASQSVSSNLAWYQQKPGQAPR
P04114	0O78QX	CNT	IADFELPTIIVPEQTIEIPSIK
P02753	0O78QX	CNT	LLNLDGTCADSYSFVFSR
P02787	0O78QX	CNT	KSASDLTWDNLK
P02787	0O78QX	CNT	MYLGYEYVTAIR
P02787	0O78QX	CNT	DCHLAQVPSHTVVAR
P00450	0O78QX	CNT	EVGPTNADPVCLAK
P01024	0O78QX	CNT	RAPSTWLTAYVVKVFSLAVNLIAIDSQVLCGAVK
P04004	0O78QX	CNT	SIAQYWLGCPAPGHL
P04003	0O78QX	CNT	SRPANHCVYFYGDEISFSCHETSR
P04114	0O78QX	CNT	ITENDIQIALDDAK
P02768	0O78QX	CNT	YAPELLFFAK
A0A0A0MS15	0O78QX	CNT	EVQLVESGGGLVQPGR
P04114	0O78QX	CNT	DKDQEVLLQTFLDDASPGDKR
P06681	0O78QX	CNT	PICLPCTMEANLALR
P02790	0O78QX	CNT	GIILDSVDAAFICPGSSR
P00450	0O78QX	CNT	MFTTAPDQVDKEDEDFQESNK
P51512	0O78QX	CNT	ILLTFSTGR
P04114	0O78QX	CNT	VPSYTLILPSLELPVLHVPR
P01024	0O78QX	CNT	EVVADSVWVDVK
P01031	0O78QX	CNT	IDTQDIEASHYR
P02768	0O78QX	CNT	FTECCQAADK
P69905	0O78QX	CNT	VGAHAGEYGAEALER
P01042	0O78QX	CNT	LGQSLDCNAEVYVVPWEK
P00738	0O78QX	CNT	AVGDKLPECEAVCGKPK
P01042	0O78QX	CNT	KYFIDFVAR
P00738	0O78QX	CNT	LPECEAVCGKPK
P02649	0O78QX	CNT	LGADMEDVCGR
P01876	0O78QX	CNT	WLQGSQELPR
Q14624	0O78QX	CNT	SFAAGIQALGGTNINDAMLMAVQLLDSSNQEER
P06396	0O78QX	CNT	EPGLQIWR
P02654	0O78QX	CNT	LKEFGNTLEDK
P04114	0O78QX	CNT	LIVAMSSWLQK
P02787	0O78QX	CNT	EEYANCHLAR
P0C0L4	0O78QX	CNT	GPEVQLVAHSPWLK
P19823	0O78QX	CNT	VQFELHYQEVK
P01591	0O78QX	CNT	SSEDPNEDIVER
P02787	0O78QX	CNT	CSTSSLLEACTFR
P05090	0O78QX	CNT	IPTTFENGR
P00450	0O78QX	CNT	GAYPLSIEPIGVR
P00747	0O78QX	CNT	LFLEPTR
P04114	0O78QX	CNT	GIISALLVPPETEEAK
P00450	0O78QX	CNT	KAEEEHLGILGPQLHADVGDK
P07996	0O78QX	CNT	LCNSPSPQMNGKPCEGEAR
P02768	0O78QX	CNT	VNEVTEFAK
P08185	0O78QX	CNT	SETEIHQGFQHLHQLFAK
O75636	0O78QX	CNT	ELLSQGATLSGWYHLCLPEGR
P05155	0O78QX	CNT	TNLESILSYPK
P01023	0O78QX	CNT	AGAFCLSEDAGLGISSTASLR
P01011	0O78QX	CNT	EQLSLLDR
P29622	0O78QX	CNT	VGSALFLSHNLK
P06396	0O78QX	CNT	AGKEPGLQIWR
Q96T17	0O78QX	CNT	EKCLAAREQQILEK
P0C0L4	0O78QX	CNT	LVNGQSHISLSK
Q96PD5	0O78QX	CNT	HTASAWLMSAPNSGPHNR
P04004	0O78QX	CNT	GQYCYELDEK
P00747	0O78QX	CNT	CTTPPPSSGPTYQCLK
P10909	0O78QX	CNT	TLLSNLEEAKK
Q14624	0O78QX	CNT	TGLLLLSDPDK
P08603	0O78QX	CNT	WQSIPLCVEK
P02774	0O78QX	CNT	SYLSMVGSCCTSASPTVCFLK
P20851	0O78QX	CNT	ESGMTMEELK
P01023	0O78QX	CNT	SPCYGYQWVSEEHEEAHHTAYLVFSPSK
P07996	0O78QX	CNT	TIVTTLQDSIR
P08603	0O78QX	CNT	KGEWVALNPLRK
P01011	0O78QX	CNT	WEMPFDPQDTHQSR
P01871	0O78QX	CNT	YAATSQVLLPSK
P02647	0O78QX	CNT	KWQEEMELYR
P01024	0O78QX	CNT	GICVADPFEVTVMQDFFIDLR
P02647	0O78QX	CNT	DSGRDYVSQFEGSALGK
P02768	0O78QX	CNT	RLVRPEVDVMCTAFHDNEETFLK
P01031	0O78QX	CNT	LNLVATPLFLKPGIPYPIK
A0A075B6R2	0O78QX	CNT	LSSVTAADTAVYYCAR
P02768	0O78QX	CNT	APELLFFAK
P04114	0O78QX	CNT	IVQILPWEQNEQVK
P04114	0O78QX	CNT	HIQNIDIQHLAGK
P01024	0O78QX	CNT	AELQCPQPAA
P01023	0O78QX	CNT	LLLQQVSLPELPGEYSMK
O95445	0O78QX	CNT	EELATFDPVDNIVFNMAAGSAPMQLHLR
P02787	0O78QX	CNT	EDLIWELLNQAQEHFGK
P02768	0O78QX	CNT	TYGEMADCCAK
P02768	0O78QX	CNT	RHPYFYAPELLFFAK
P01857	0O78QX	CNT	QVSLTCLVK
P01019	0O78QX	CNT	FMQAVTGWK
P02768	0O78QX	CNT	AQYLQQCPFEDHVK
P13671	0O78QX	CNT	CLNNQQLHFLHIGSCQDGR
P00734	0O78QX	CNT	RQECSIPVCGQDQVTVAMTPR
P01023	0O78QX	CNT	DTVIKPLLVEPEGLEK
Q96QE2	0O78QX	CNT	EVGSAGPVICRMLSYPPTR
P04114	0O78QX	CNT	ENFAGEATLQR
P02790	0O78QX	CNT	GECQAEGVLFFQGDR
P02790	0O78QX	CNT	NFPSPVDAAFR
P02790	0O78QX	CNT	QGHNSVFLIK
P02768	0O78QX	CNT	CENQDSISSK
P01871	0O78QX	CNT	DVMQGTDEHVVCK
P02768	0O78QX	CNT	RHPDYSVVL
P01023	0O78QX	CNT	SASNMAIVDVKMVSGFIPLKPTVK
P06727	0O78QX	CNT	LGPHAGDVEGHLSFLEK
P02787	0O78QX	CNT	KPVEEYANCHLAR
P02647	0O78QX	CNT	DYVSQFEGSALGK
P0C0L4	0O78QX	CNT	HLVPGAPFLLQALVR
P19823	0O78QX	CNT	IQPSGGTNINEALLR
P02768	0O78QX	CNT	VLIAFAQYLQQCPFEDHVK
P01023	0O78QX	CNT	TEHPFTVEEFVLPK
P04114	0O78QX	CNT	NFVASHIANILNSEELDIQDLKK
P00748	0O78QX	CNT	AEEHTVVLTVTGEPCHFPFQYHR
A0A075B6S5	0O78QX	CNT	DIQMTQSPSSLSASVGDR
P22352	0O78QX	CNT	YVRPGGGFVPNFQLFEK
P05452	0O78QX	CNT	LDTLAQEVALLK
P02787	0O78QX	CNT	LAPNNLKPVVAEFYGSK
A0A0B4J1V1	0O78QX	CNT	SLYLQMNSLR
P01024	0O78QX	CNT	LVAYYTLIGASGQR
P25311	0O78QX	CNT	YSLTYIYTGLSK
P25311	0O78QX	CNT	WEAEPVYVQR
P08603	0O78QX	CNT	SIDVACHPGYALPK
P01023	0O78QX	CNT	TEVSSNHVLIYLDK
P02647	0O78QX	CNT	ATEHLSTLSEK
P01023	0O78QX	CNT	PASHAHLR
P02787	0O78QX	CNT	ASYLDCIR
P00739	0O78QX	CNT	SPVGVQPILNEHTFCVGMSK
P02748	0O78QX	CNT	TEHYEEQIEAFK
P04004	0O78QX	CNT	MDWLVPATCEPIQSVFFFSGDK
Q14624	0O78QX	CNT	NVVFVIDK
Q14624	0O78QX	CNT	RLDYQEGPPGVEISCWSVEL
P00747	0O78QX	CNT	ATTVTGTPCQDWAAQEPHR
P01024	0O78QX	CNT	APSTWLTAYVVKVFSLAVNLIAIDSQVLCGAVK
P01023	0O78QX	CNT	ASVSVLGDILGSAMQNTQNLLQMPYGCGE
P04114	0O78QX	CNT	SVSLPSLDPASAK
P01023	0O78QX	CNT	LVHVEEPHTETVR
P01024	0O78QX	CNT	SYTVAIAGYALAQMGR
P01876	0O78QX	CNT	YLTWASR
P05543	0O78QX	CNT	FAFNLYR
P06727	0O78QX	CNT	ALVQQMEQLR
P04114	0O78QX	CNT	ILGEELGFASLHDLQLLGK
P01011	0O78QX	CNT	ITDLIKDLDSQTMMVLVNYIFFK
P02768	0O78QX	CNT	MPCAEDYLSVVLNQLCVLHEKTPVSDR
P09871	0O78QX	CNT	TNFDNDIALVR
O43303	0O78QX	CNT	VQEILDNVQVR
P01024	0O78QX	CNT	DFDFVPPVVR
P01024	0O78QX	CNT	GQGTLSVVTMYHAK
P0C0L4	0O78QX	CNT	TEQWSTLPPETK
P0C0L4	0O78QX	CNT	VGLSGMAIADVTLLSGFHALR
P02790	0O78QX	CNT	YYCFQGNQFLR
P02768	0O78QX	CNT	CFSALEVDETYVPK
P01031	0O78QX	CNT	FSYSSGHVHLSSENK
P01857	0O78QX	CNT	CPAPELLGGPSVFLFPPKPK
Q96PD5	0O78QX	CNT	GWHWVGAHTLGHNSR
Q8TDX9	0O78QX	CNT	INGLSDSLQLPLLEK
P02652	0O78QX	CNT	EPCVESLVSQYFQTVTDYGKDLMEK
P01023	0O78QX	CNT	FEVQVTVPK
P06727	0O78QX	CNT	LAPLAEDVR
P05155	0O78QX	CNT	DFTCVHQALK
P01008	0O78QX	CNT	ANRPFLVFIR
P00734	0O78QX	CNT	KPVAFSDYIHPVCLPDR
P00751	0O78QX	CNT	HVIILMTDGLHNMGGDPITVIDEIR
P01009	0O78QX	CNT	IVDLVKELDRDTVFALVNYIFFK
P01024	0O78QX	CNT	SLYVSATVILHSGSDMVQAER
P01023	0O78QX	CNT	IAQWQSFQLEGGLK
P01023	0O78QX	CNT	ASVSVLGDILGSAMQNTQNLLQMPY
P01024	0O78QX	CNT	ISLPESLK
P00450	0O78QX	CNT	EYTDASFTNR
P04217	0O78QX	CNT	TPGAAANLELIFVGPQHAGNYR
P01024	0O78QX	CNT	VQLSNDFDEYIMAIEQTIK
P04217	0O78QX	CNT	SGLSTGWTQLSK
P02768	0O78QX	CNT	FKDLGEENFKALVLIAFAQYLQQCPFEDHVK
P02774	0O78QX	CNT	LAQKVPTADLEDVLPLAEDITNILSK
P43652	0O78QX	CNT	RHPDLSIPELLR
P35542	0O78QX	CNT	AYWDIMISNHQNSNR
Q9H628	0O78QX	CNT	HLCLERKQLNLEIYDPCSQTQK
P01859	0O78QX	CNT	PLAPCSR
P04114	0O78QX	CNT	NSEEFAAAMSR
P10643	0O78QX	CNT	SCVGETTESTQCEDEELEHLR
P04217	0O78QX	CNT	LETPDFQLFK
P02768	0O78QX	CNT	RHPDYSVVLL
P02790	0O78QX	CNT	GPGLYLIHGPNLYCYSDVEK
P01876	0O78QX	CNT	SCMVGHEALPLAFTQK
A0M8Q6	0O78QX	CNT	YAASSYLSLTPEQWK
P01860	0O78QX	CNT	WQQGNIFSCSVMHEALHNR
P02768	0O78QX	CNT	MPCAEDYLSVVLN
P01024	0O78QX	CNT	HLIVTPSGCGE
P02790	0O78QX	CNT	PSPLDAAVECHR
P01023	0O78QX	CNT	LSFYYLIMAK
P08603	0O78QX	CNT	SCDIPVFMNAR
P01024	0O78QX	CNT	ENEGFTVTAEGK
P01024	0O78QX	CNT	SGQSEDRQPVPGQQMTLK
P00751	0O78QX	CNT	DFHINLFQVLPWLK
P04114	0O78QX	CNT	LTISEQNIQR
P01024	0O78QX	CNT	KVFLDCCNYITELR
P56199	0O78QX	CNT	SENASLVLSSSNQKRELAIQISK
P0C0L4	0O78QX	CNT	AVGSGATFSHYYYMILSR
P01834	0O78QX	CNT	DSTYSLSSTLTLSK
A0A0J9YX35	0O78QX	CNT	NTLYLQMSSLR
Q96PD5	0O78QX	CNT	EFTEAFLGCPAIHPR
P00734	0O78QX	CNT	TFGSGEADCGLRPLFEK
P02768	0O78QX	CNT	LGMFLYEYAR
P02751	0O78QX	CNT	WLPSSSPVTGYR
O75896	0O78QX	CNT	NLIPQGIVK
P02647	0O78QX	CNT	AKPALEDLR
P01019	0O78QX	CNT	SLDFTELDVAAEK
P35858	0O78QX	CNT	ANVFVQLPR
P07225	0O78QX	CNT	IQALSLCSDQQSHLEFR
P08603	0O78QX	CNT	DVHLVPDR
P02768	0O78QX	CNT	IAFAQYLQQCPFEDHVK
A0A0C4DH38	0O78QX	CNT	SISTAYLQWSSLK
P02768	0O78QX	CNT	DDNPNLPR
P02751	0O78QX	CNT	YSFCTDHTVLVQTR
P02768	0O78QX	CNT	RLVRPEVDVMCTAFHDNEETFLKK
P05155	0O78QX	CNT	LLDSLPSDTR
P02654	0O78QX	CNT	EWFSETFQK
P01024	0O78QX	CNT	GYTQQLAFR
P05090	0O78QX	CNT	CPNPPVQENFDVNK
P01857	0O78QX	CNT	THTCPPCPAPELLGGPSVF
P01009	0O78QX	CNT	KLSSWVLLMK
P02748	0O78QX	CNT	GTVIDVTDFVNWASSINDAPVLISQK
P00751	0O78QX	CNT	LEDSVTYHCSR
P01023	0O78QX	CNT	FSGQLNSHGCFYQQVK
P04114	0O78QX	CNT	VIGNMGQTMEQLTPELK
P02751	0O78QX	CNT	GFNCESKPEAEETCFDK
P0C0L4	0O78QX	CNT	VDFTLSSER
P02656	0O78QX	CNT	GWVTDGFSSLK
P01860	0O78QX	CNT	SCSVMHEALHNR
P0C0L4	0O78QX	CNT	EELVYELNPLDHR
P08185	0O78QX	CNT	MNTVIAALSR
P00734	0O78QX	CNT	LAACLEGNCAEGLGTNYR
P07358	0O78QX	CNT	GILNEIKDR
P04114	0O78QX	CNT	SPAFTDLHLR
P02768	0O78QX	CNT	ICENQDSISSK
P00450	0O78QX	CNT	SGAGTEDSACIPWAYYSTVDQVK
P00747	0O78QX	CNT	HSIFTPETNPR
P69905	0O78QX	CNT	MFLSFPTTK
P04114	0O78QX	CNT	QTIIVVLENVQR
P01857	0O78QX	CNT	WYVDGVEVHNAK
P01019	0O78QX	CNT	VLSALQAVQGLLVAQGR
P00734	0O78QX	CNT	HQDFNSAVQLVENFCR
P35542	0O78QX	CNT	EALQGVGDMGR
P08603	0O78QX	CNT	SSNLIILEEHLK
O95445	0O78QX	CNT	EFPEVHLGQWYFIAGAAPTK
P04114	0O78QX	CNT	RVHANPLLIDVVTYLVALIPEPSAQQLR
P01031	0O78QX	CNT	DINYVNPVIK
P02766	0O78QX	CNT	GSPAINVAVHVFR
P01023	0O78QX	CNT	ITIALLEIPLTVTHPVVR
P02763	0O78QX	CNT	SDVVYTDWK
P43652	0O78QX	CNT	HELTDEELQSLFTNFANVVDK
P01023	0O78QX	CNT	KPQYMVLVPSLLHTETTEK
P00450	0O78QX	CNT	QSEDSTFYLGER
P01876	0O78QX	CNT	TFTCTAAYPESK
P02787	0O78QX	CNT	WCALSHHER
P01859	0O78QX	CNT	TTPPMLDSDGSFFLYSK
P00739	0O78QX	CNT	SDLGAVISLLLWGR
O43866	0O78QX	CNT	GQWGTVCDDGWDIKDVAVLCR
P04114	0O78QX	CNT	HSITNPLAVLCEFISQSIK
P02768	0O78QX	CNT	ALVLIAFAQYLQQCPFEDHVK
P01871	0O78QX	CNT	NVPLPVIAELPPK
P01768	0O78QX	CNT	QVQLVESGGGVVQPGR
P00747	0O78QX	CNT	VIPACLPSPNYVVADR
Q27J81	0O78QX	CNT	QLPIFCQLILR
P01023	0O78QX	CNT	GHFSISIPVK
P08603	0O78QX	CNT	AGEQVTYTCATYYK
P04114	0O78QX	CNT	ATGVLYDYVNK
Q92616	0O78QX	CNT	NLARQCSDSSAMESLTK
P36955	0O78QX	CNT	DTDTGALLFIGK
P00450	0O78QX	CNT	MYYSAVDPTKDIFTGLIGPMK
P01859	0O78QX	CNT	SVLTVVHQDWLNGK
P02768	0O78QX	CNT	KLVAASQAALGL
P01834	0O78QX	CNT	ACEVTHQGLSSPVTK
Q13615	0O78QX	CNT	EDPLLEK
P0C0L4	0O78QX	CNT	YVLPNFEVK
P68871	0O78QX	CNT	SAVTALWGK
P02787	0O78QX	CNT	EDPQTFYYAVAVVK
P0C0L4	0O78QX	CNT	VLSLAQEQVGGSPEK
P02768	0O78QX	CNT	PCFSALEVDETYVPK
P02768	0O78QX	CNT	FYAPELLFFAK
P22352	0O78QX	CNT	FLVGPDGIPIMR
P01023	0O78QX	CNT	SASNMAIVDVK
P02647	0O78QX	CNT	PLRAELQEGAR
P02768	0O78QX	CNT	LIAFAQYLQQCPFEDHVK
P0C0L4	0O78QX	CNT	ASAGLLGAHAAAITAYALTLTK
P01024	0O78QX	CNT	DICEEQVNSLPGSITK
Q6UXB8	0O78QX	CNT	RPYQEGTPCSQCPSGYHCK
P01859	0O78QX	CNT	SESTAALGCLVK
P00751	0O78QX	CNT	PHDFENGEYWPR
P02768	0O78QX	CNT	DLGEENFKALVLIAFAQYLQQCPFEDHVK
P01023	0O78QX	CNT	NALFCLESAWK
P05156	0O78QX	CNT	EMECAGTYDGSIDACK
P00450	0O78QX	CNT	GVYSSDVFDIFPGTYQTLEMFPR
P08603	0O78QX	CNT	RPYFPVAVGK
P01024	0O78QX	CNT	VHQYFNVELIQPGAVK
A0A0C4DH38	0O78QX	CNT	GLEWMGIIYPGDSDTR
P02768	0O78QX	CNT	RHPYFYAPELLFF
Q14624	0O78QX	CNT	FSSHVGGTLGQFYQEVLWGSPAASDDGRR
P00736	0O78QX	CNT	YTTTMGVNTYK
P01031	0O78QX	CNT	TLLPVSKPEIR
P02652	0O78QX	CNT	SKEQLTPLIK
P04114	0O78QX	CNT	LPYTIITTPPLKDFSLWEK
P00734	0O78QX	CNT	SGIECQLWR
P00738	0O78QX	CNT	AVGDKLPECEADDGCPKPPEIAHGYVEHSVR
P01024	0O78QX	CNT	SGIPIVTSPYQIHFTK
P01009	0O78QX	CNT	DTEEEDFHVDQVTTVK
P00738	0O78QX	CNT	YVMLPVADQDQCIR
P01024	0O78QX	CNT	YYTYLIMNK
P05155	0O78QX	CNT	LEDMEQALSPSVFK
P02768	0O78QX	CNT	CTAFHDNEETFLKK
P02751	0O78QX	CNT	DDKESVPISDTIIPAVPPPTDLR
P05155	0O78QX	CNT	VETNMAFSPFSIASLLTQVLLGAGENTK
P01024	0O78QX	CNT	SEETKENEGFTVTAEGK
P01023	0O78QX	CNT	GKPVPGHVTVSICR
P06396	0O78QX	CNT	VPFDAATLHTSTAMAAQHGMDDDGTGQK
P01860	0O78QX	CNT	IFSCSVMHEALHNR
P02768	0O78QX	CNT	RHPDYSVVLLLRLAKTYETTLEK
P02768	0O78QX	CNT	PTLVEVSR
P01860	0O78QX	CNT	SCDTPPPCPR
P00747	0O78QX	CNT	WELCDIPR
P02774	0O78QX	CNT	TAMDVFVCTYFMPAAQLPELPDVELPTNK
P02768	0O78QX	CNT	CELFEQLGEYK
P06727	0O78QX	CNT	LNHQLEGLTFQMK
P02768	A6KS1M	CNT	QEPERNECFLQHKDDNPNLPR
P01857	A6KS1M	CNT	CSVMHEALHNHYTQK
P0C0L4	A6KS1M	CNT	ASAGLLGAHAAAITAY
P02768	A6KS1M	CNT	KVHTECCHGDLLECADDR
P10909	A6KS1M	CNT	VTTVASHTSDSDVPSGVTEVVVK
P07358	A6KS1M	CNT	LLCNGDNDCGDQSDEANCR
P02760	A6KS1M	CNT	TVAACNLPIVR
P02647	A6KS1M	CNT	LREQLGPVTQEFWDNLEKETEGLR
P01023	A6KS1M	CNT	VTAAPQSVCALR
P04004	A6KS1M	CNT	RVDTVDPPYPR
A0A0B4J1V1	A6KS1M	CNT	NSLYLQMNSLR
P01024	A6KS1M	CNT	DTWVEHWPEEDECQDEENQK
P01023	A6KS1M	CNT	KDTVIKPLLVEPEGLEK
P27169	A6KS1M	CNT	IFFYDSENPPASEVLR
P19827	A6KS1M	CNT	TMEQFTIHLTVNPQSK
P02655	A6KS1M	CNT	ESLSSYWESAK
P01008	A6KS1M	CNT	TSDQIHFFFAK
A0A0B4J1V0	A6KS1M	CNT	EVQLVESGGGLVKPGGSLR
P02768	A6KS1M	CNT	VHTECCHGDLLECADDRADLAK
P02774	A6KS1M	CNT	EVVSLTEACCAEGADPDCYDTR
P02768	A6KS1M	CNT	SALEVDETYVPK
P04217	A6KS1M	CNT	ATWSGAVLAGR
P02652	A6KS1M	CNT	EPCVESLVSQYFQTVTDYGK
P08603	A6KS1M	CNT	EIMENYNIALR
P02768	A6KS1M	CNT	TECCHGDLLECADDR
P19823	A6KS1M	CNT	AHVSFKPTVAQQR
P01024	A6KS1M	CNT	EPGQDLVVLPLSITTDFIPSFR
P01023	A6KS1M	CNT	MVSGFIPLKPTVK
P06727	A6KS1M	CNT	LKEEIGKELEELR
P02768	A6KS1M	CNT	HADICTLSEKER
P02768	A6KS1M	CNT	VFDEFKPLVEEPQNLIK
P02790	A6KS1M	CNT	FDPVRGEVPPR
P01023	A6KS1M	CNT	VTGEGCVYLQTSLK
P02751	A6KS1M	CNT	AAHEEICTTNEGVMYR
P02790	A6KS1M	CNT	EVGTPHGIILDSVDAAFICPGSSR
A0A087WW87	A6KS1M	CNT	VEAEDVGVYYCMQR
P01023	A6KS1M	CNT	SSGSLLNNAIK
P01857	A6KS1M	CNT	WQQGNVFSCSVMHEALHNHYTQK
P02768	A6KS1M	CNT	LVNEVTEFAK
P05156	A6KS1M	CNT	ACDGINDCGDQSDELCCK
P00738	A6KS1M	CNT	SPVGVQPILNEHTFCAGMSK
P01023	A6KS1M	CNT	QGIPFFGQVR
P01859	A6KS1M	CNT	FGTQTYTCNVDHKPSNTK
P05155	A6KS1M	CNT	FQPTLLTLPR
Q4G0W2	A6KS1M	CNT	GLSLAKAFQMVKSARPVAEPNPGFWSQLQK
P00738	A6KS1M	CNT	VMPICLPSK
P01023	A6KS1M	CNT	LHTEAQIQEEGTVVELTGR
P01024	A6KS1M	CNT	ISLPESLKR
P01024	A6KS1M	CNT	VFLDCCNYITELR
P01008	A6KS1M	CNT	FATTFYQHLADSK
P01023	A6KS1M	CNT	ALLAYAFALAGNQDKR
P01024	A6KS1M	CNT	VYAYYNLEESCTR
P01024	A6KS1M	CNT	VPVAVQGEDTVQSLTQGDGVAK
P02768	A6KS1M	CNT	TYETTLEK
P04196	A6KS1M	CNT	HPLKPDNQPFPQSVSESCPGK
P02768	A6KS1M	CNT	ADDKETCFAEEGK
P02763	A6KS1M	CNT	TYMLAFDVNDEK
P01857	A6KS1M	CNT	SCSVMHEALHNHYTQK
P19823	A6KS1M	CNT	FLHVPDTFEGHFDGVPVISK
P10909	A6KS1M	CNT	EILSVDCSTNNPSQAK
P05155	A6KS1M	CNT	VTTSQDMLSIMEK
P00734	A6KS1M	CNT	ENLDRDIALMK
P01009	A6KS1M	CNT	FNKPFVFLMIEQNTK
P02787	A6KS1M	CNT	LCMGSGLNLCEPNNK
P00747	A6KS1M	CNT	TPENYPNAGLTMNYCR
P02763	A6KS1M	CNT	TEDTIFLR
P02774	A6KS1M	CNT	THLPEVFLSK
P01023	A6KS1M	CNT	QTVSWAVTPK
P02768	A6KS1M	CNT	LCTVATLR
P02768	A6KS1M	CNT	MPCAEDYLSVVLNQLCVLHEK
P08697	A6KS1M	CNT	LCQDLGPGAFR
P35858	A6KS1M	CNT	LHSLHLEGSCLGR
P02774	A6KS1M	CNT	SCESNSPFPVHPGTAECCTK
P01042	A6KS1M	CNT	DIPTNSPELEETLTHTITK
P01009	A6KS1M	CNT	LGMFNIQHCK
P02750	A6KS1M	CNT	VAAGAFQGLR
P01857	A6KS1M	CNT	VVSVLTVLHQDWLNGK
P02774	A6KS1M	CNT	YTFELSR
P04114	A6KS1M	CNT	LDVTTSIGR
P00450	A6KS1M	CNT	ALYLQYTDETFR
P19652	A6KS1M	CNT	NWGLSFYADKPETTK
P02751	A6KS1M	CNT	DSMIWDCTCIGAGR
P01008	A6KS1M	CNT	HGSPVDICTAKPR
P01023	A6KS1M	CNT	YDVENCLANK
P02768	A6KS1M	CNT	CCTESLVNR
Q96C24	A6KS1M	CNT	LKNELLEIKR
P0C0L5	A6KS1M	CNT	AEMADQAAAWLTR
P02768	A6KS1M	CNT	VPQVSTPTLVEVSR
P02765	A6KS1M	CNT	TVVQPSVGAAAGPVVPPCPGR
P00747	A6KS1M	CNT	VILGAHQEVNLEPHVQEIEVSR
P01009	A6KS1M	CNT	ELDRDTVFALVNYIFFK
P02768	A6KS1M	CNT	HPYFYAPELLFF
P19823	A6KS1M	CNT	TILDDLRAEDHFSVIDFNQNIR
P01023	A6KS1M	CNT	EQAPHCICANGR
A0A0C4DH55	A6KS1M	CNT	LLIYGASTR
P02768	A6KS1M	CNT	EFNAETFTFHADICTLSEKER
P00734	A6KS1M	CNT	GQPSVLQVVNLPIVERPVCK
P01591	A6KS1M	CNT	FVYHLSDLCK
P19823	A6KS1M	CNT	AEDHFSVIDFNQNIR
P02787	A6KS1M	CNT	DQYELLCLDNTR
P02787	A6KS1M	CNT	SASDLTWDNLK
P01019	A6KS1M	CNT	ALQDQLVLVAAK
P02787	A6KS1M	CNT	KPVDEYKDCHLAQVPSHTVVAR
P00747	A6KS1M	CNT	FSPATHPSEGLEENYCR
P00450	A6KS1M	CNT	DLYSGLIGPLIVCR
P00450	A6KS1M	CNT	LISVDTEHSNIYLQNGPDR
P00738	A6KS1M	CNT	TEGDGVYTLNNEK
P01619	A6KS1M	CNT	EIVLTQSPGTLSLSPGER
P07357	A6KS1M	CNT	AIDEDCSQYEPIPGSQK
P02768	A6KS1M	CNT	PERNECFLQHK
P0C0L4	A6KS1M	CNT	LLLFSPSVVHLGVPLSVGVQLQDVPR
P01871	A6KS1M	CNT	LICQATGFSPR
P03952	A6KS1M	CNT	GCLTQLYENAFFR
P02768	A6KS1M	CNT	AVMDDFAAFVEK
P01024	A6KS1M	CNT	ACEPGVDYVYK
P01871	A6KS1M	CNT	GVALHRPDVYLLPPAR
P02768	A6KS1M	CNT	PCAEDYLSVVLNQLCVLHEK
P02763	A6KS1M	CNT	WFYIASAFR
P01023	A6KS1M	CNT	DLTGFPGPLNDQDNEDCINR
A0A0B4J1X5	A6KS1M	CNT	NTLYLQMNSLR
P01860	A6KS1M	CNT	TPEVTCVVVDVSHEDPEVQFK
P01857	A6KS1M	CNT	GFYPSDIAVEWESNGQPENNYK
P10909	A6KS1M	CNT	LFDSDPITVTVPVEVSR
P04114	A6KS1M	CNT	SVGFHLPSR
P08603	A6KS1M	CNT	IDVHLVPDR
P02647	A6KS1M	CNT	DLATVYVDVLK
P06396	A6KS1M	CNT	NWRDPDQTDGLGLSYLSSHIANVER
O75882	A6KS1M	CNT	GEACDIPHCTDNCGFPHR
P01876	A6KS1M	CNT	SVSSVLPGCAEPWNHGK
P01023	A6KS1M	CNT	LLIYAVLPTGDVIGDSAK
P02753	A6KS1M	CNT	LLNNWDVCADMVGTFTDTEDPAK
P02743	A6KS1M	CNT	IVLGQEQDSYGGK
P04003	A6KS1M	CNT	FSAICQGDGTWSPR
P01031	A6KS1M	CNT	FQNSAILTIQPK
P07358	A6KS1M	CNT	DTMVEDLVVLVR
P0DJI9	A6KS1M	CNT	RGPGGAWAAEVISNAR
P01011	A6KS1M	CNT	ITLLSALVETR
P00738	A6KS1M	CNT	GNDVTDIADDGCPKPPEIAHGYVEHSVR
P02768	A6KS1M	CNT	PQVSTPTLVEVSR
P01023	A6KS1M	CNT	PVPGHVTVSICR
P01024	A6KS1M	CNT	VELLHNPAFCSLATTK
Q14624	A6KS1M	CNT	SPEQQETVLDGNLIIR
P08185	A6KS1M	CNT	WSAGLTSSQVDLYIPK
P02647	A6KS1M	CNT	LREQLGPVTQEFWDNLEK
P0C0L4	A6KS1M	CNT	DFALLSLQVPLK
P01859	A6KS1M	CNT	TYTCNVDHKPSNTK
P01861	A6KS1M	CNT	TTPPVLDSDGSFFLYSR
P02768	A6KS1M	CNT	QEPERNECFLQHK
P01857	A6KS1M	CNT	TTPPVLDSDGSFFLYSK
P00747	A6KS1M	CNT	RAPWCHTTNSQVR
P06727	A6KS1M	CNT	SLAELGGHLDQQVEEFR
P02654	A6KS1M	CNT	MREWFSETFQK
P02765	A6KS1M	CNT	AQLVPLPPSTYVEFTVSGTDCVAK
P02749	A6KS1M	CNT	VCPFAGILENGAVR
P02787	A6KS1M	CNT	FDEFFSEGCAPGSK
P01009	A6KS1M	CNT	LQHLENELTHDIITK
P04004	A6KS1M	CNT	FEDGVLDPDYPR
P01011	A6KS1M	CNT	LYGSEAFATDFQDSAAAK
P0C0L4	A6KS1M	CNT	EGAIHREELVYELNPLDHR
P00450	A6KS1M	CNT	ERGPEEEHLGILGPVIWAEVGDTIR
P01834	A6KS1M	CNT	SGTASVVCLLNNFYPR
P01857	A6KS1M	CNT	TSGGTAALGCLVK
P01871	A6KS1M	CNT	STGKPTLYNVSLVMSDTAGTCY
P02768	A6KS1M	CNT	SLHTLFGDK
P02787	A6KS1M	CNT	IECVSAETTEDCIAK
P02787	A6KS1M	CNT	EGTCPEAPTDECKPVK
P01023	A6KS1M	CNT	MCPQLQQYEMHGPEGLR
P02768	A6KS1M	CNT	FQNALLVR
P04217	A6KS1M	CNT	LLELTGPK
P01024	A6KS1M	CNT	AGDFLEANYMNLQR
P01023	A6KS1M	CNT	AFQPFFVELTMPYSVIR
P02649	A6KS1M	CNT	GEVQAMLGQSTEELR
P05090	A6KS1M	CNT	NILTSNNIDVK
P04114	A6KS1M	CNT	WNFYYSPQSSPDKK
P02787	A6KS1M	CNT	EGYYGYTGAFR
P00751	A6KS1M	CNT	YGQTIRPICLPCTEGTTR
P01008	A6KS1M	CNT	SSKLVSANRLFGDK
P01009	A6KS1M	CNT	LYHSEAFTVNFGDTEEAKK
P01042	A6KS1M	CNT	ENFLFLTPDCK
P43652	A6KS1M	CNT	AESPEVCFNEESPK
P00734	A6KS1M	CNT	LAVTTHGLPCLAWASAQAK
P02751	A6KS1M	CNT	VPGTSTSATLTGLTR
P02748	A6KS1M	CNT	AIEDYINEFSVR
P02768	A6KS1M	CNT	LVRPEVDVMCTAFHDNEETFLK
P19652	A6KS1M	CNT	EQLGEFYEALDCLCIPR
P00747	A6KS1M	CNT	KQLGAGSIEECAAK
P02751	A6KS1M	CNT	VDVIPVNLPGEHGQR
P02649	A6KS1M	CNT	AATVGSLAGQPLQER
P02768	A6KS1M	CNT	AEFAEVSK
P04196	A6KS1M	CNT	SCSSCQHATFGTNGAQR
P01008	A6KS1M	CNT	DIPMNPMCIYR
P04196	A6KS1M	CNT	SGFPQVSMFFTHTFPK
P02768	A6KS1M	CNT	ECCEKPLLEK
P02768	A6KS1M	CNT	QTALVELVK
P01023	A6KS1M	CNT	TAAPQSVCALR
A0A0B4J1X5	A6KS1M	CNT	EVQLVESGGGLVQPGGSLR
P02768	A6KS1M	CNT	RMPCAEDYLSVVLNQLCVLHEK
P01024	A6KS1M	CNT	IHWESASLLR
P49327	A6KS1M	CNT	VTVAGGVHISGLHTESAPRRQQEQQVPILEK
P06727	A6KS1M	CNT	SLAELGGHLDQQVEEFRR
P06727	A6KS1M	CNT	SELTQQLNALFQDK
P02768	A6KS1M	CNT	RHPYFYAPELLF
P04003	A6KS1M	CNT	EDVYVVGTVLR
B9A064	A6KS1M	CNT	SYSCQVTHEGSTVEK
P00734	A6KS1M	CNT	ITDNMFCAGYKPDEGK
B9A064	A6KS1M	CNT	ATLVCLISDFYPGAVTVAWK
H3BNL8	A6KS1M	CNT	IPSAETYFHEEKIVVLGQVLMNESLPIEK
P02768	A6KS1M	CNT	QNCELFEQLGEYK
P02768	A6KS1M	CNT	CCAAADPHECYAK
P01857	A6KS1M	CNT	GGTAALGCLVK
P51884	A6KS1M	CNT	SVPMVPPGIK
P01876	A6KS1M	CNT	DASGVTFTWTPSSGK
P02768	A6KS1M	CNT	MPCAEDYLSVVLNQL
P01871	A6KS1M	CNT	DGFFGNPR
P02768	A6KS1M	CNT	YLYEIAR
P02774	A6KS1M	CNT	GQELCADYSENTFTEYKK
P02787	A6KS1M	CNT	NLNEKDYELLCLDGTR
P02787	A6KS1M	CNT	SAGWNIPIGLLYCDLPEPR
P02768	A6KS1M	CNT	FKDLGEENFK
P01024	A6KS1M	CNT	SEFPESWLWNVEDLKEPPK
P00738	A6KS1M	CNT	SCAVAEYGVYVK
P04114	A6KS1M	CNT	IAELSATAQEIIK
P02787	A6KS1M	CNT	IMNGEADAMSLDGGFVYIAGK
P06727	A6KS1M	CNT	LGEVNTYAGDLQK
P06727	A6KS1M	CNT	LEPYADQLR
P01859	A6KS1M	CNT	TPEVTCVVVDVSHEDPEVQFNWYVDGVEVHNAK
P01023	A6KS1M	CNT	YSDASDCHGEDSQAFCEK
P02751	A6KS1M	CNT	IYLYTLNDNAR
P01857	A6KS1M	CNT	NQVSLTCLVK
P01871	A6KS1M	CNT	FTCTVTHTDLPSPLK
P0C0L4	A6KS1M	CNT	RGHLFLQTDQPIYNPGQR
Q5SQH8	A6KS1M	CNT	KLLVGALVALGLSEPEPDLNLCSKP
P02760	A6KS1M	CNT	EYCGVPGDGDEELLR
A0A075B6P5	A6KS1M	CNT	DIVMTQSPLSLPVTPGEPASISCR
P05155	A6KS1M	CNT	LVLLNAIYLSAK
P01009	A6KS1M	CNT	TLNQPDSQLQLTTGNGLFLSEGLK
Q969T7	A6KS1M	CNT	LPHMVEWWTKAHNLLCQQKIQK
P08603	A6KS1M	CNT	CTSTGWIPAPR
Q4ADV7	A6KS1M	CNT	GAESIMLNLAGQLIMMQRDRSGPQIR
P01024	A6KS1M	CNT	VLLDGVQNPR
P02774	A6KS1M	CNT	GQELCADYSENTFTEYK
P02774	A6KS1M	CNT	VPTADLEDVLPLAEDITNILSK
P00450	A6KS1M	CNT	HYYIGIIETTWDYASDHGEK
P01024	A6KS1M	CNT	TVMVNIENPEGIPVK
P01871	A6KS1M	CNT	VFAIPPSFASIFLTK
P00751	A6KS1M	CNT	QLNEINYEDHK
P00738	A6KS1M	CNT	VTSIQDWVQK
P00738	A6KS1M	CNT	VVLHPNYSQVDIGLIK
P04003	A6KS1M	CNT	GVGWSHPLPQCEIVK
A0A0A0MRZ8	A6KS1M	CNT	EIVLTQSPATLSLSPGER
P27918	A6KS1M	CNT	TCNHPVPQHGGPFCAGDATR
Q14624	A6KS1M	CNT	LALDNGGLAR
P27169	A6KS1M	CNT	IQNILTEEPK
P43652	A6KS1M	CNT	ESLLNHFLYEVAR
P01023	A6KS1M	CNT	DMYSFLEDMGLK
P02768	A6KS1M	CNT	ETYGEMADCCAK
P04114	A6KS1M	CNT	NFVASHIANILNSEELDIQDLK
P01859	A6KS1M	CNT	GPSVFPLAPCSR
P00751	A6KS1M	CNT	FLCTGGVSPYADPNTCR
P02765	A6KS1M	CNT	HTFMGVVSLGSPSGEVSHPR
P01861	A6KS1M	CNT	TPEVTCVVVDVSQEDPEVQFNWYVDGVEVHNAK
P03952	A6KS1M	CNT	LVGITSWGEGCAR
P05156	A6KS1M	CNT	TCIVSGWGR
P01024	A6KS1M	CNT	ILLQGTPVAQMTEDAVDAER
P01023	A6KS1M	CNT	SFVHLEPMSHELPCGHTQTVQAHYILNGGTLLGLK
P02768	A6KS1M	CNT	CAEDYLSVVLNQLCVLHEK
Q5SW24	A6KS1M	CNT	RWQSTVEISAR
Q14624	A6KS1M	CNT	YIFHNFMER
P04114	A6KS1M	CNT	FPEVDVLTK
Q9UPN3	A6KS1M	CNT	LGSHLNMLLGQYHQFQNSADSLQAWMQACEANVEK
P02656	A6KS1M	CNT	DALSSVQESQVAQQAR
P02768	A6KS1M	CNT	RHPYFYAPELLFFAKR
P02768	A6KS1M	CNT	RYKAAFTECCQAADK
O95445	A6KS1M	CNT	KWIYHLTEGSTDLR
P02760	A6KS1M	CNT	KEDSCQLGYSAGPCMGMTSR
P35858	A6KS1M	CNT	DLSEAHFAPC
P06312	A6KS1M	CNT	NYLAWYQQKPGQPPK
P10909	A6KS1M	CNT	QQTHMLDVMQDHFSR
P00734	A6KS1M	CNT	KSPQELLCGASLISDR
P02647	A6KS1M	CNT	VQPYLDDFQK
P02751	A6KS1M	CNT	PAQGVVTTLENVSPPR
P01009	A6KS1M	CNT	RLGMFNIQHCK
P02652	A6KS1M	CNT	KAGTELVNFLSYFVELGTQPATQ
P02768	A6KS1M	CNT	HPYFYAPELLFFAK
Q96T17	A6KS1M	CNT	EKCLAAREQQILEK
P02768	A6KS1M	CNT	AAFTECCQAADK
P01871	A6KS1M	CNT	LTCLVTDLTTYDSVTISWTR
P02768	A6KS1M	CNT	TCVADESAENCDK
P02751	A6KS1M	CNT	STTPDITGYR
P00747	A6KS1M	CNT	EAQLPVIENK
P10643	A6KS1M	CNT	SCVGETTESTQCEDEELEHLR
P02787	A6KS1M	CNT	SMGGKEDLIWELLNQAQEHFGK
P02749	A6KS1M	CNT	TFYEPGEEITYSCK
P01008	A6KS1M	CNT	EQLQDMGLVDLFSPEK
P69905	A6KS1M	CNT	TYFPHFDLSHGSAQVK
P02768	A6KS1M	CNT	RHPYFYAPELL
P02768	A6KS1M	CNT	DVFLGMFLYEYAR
P01857	A6KS1M	CNT	SGGTAALGCLVK
P01009	A6KS1M	CNT	VFSNGADLSGVTEEAPLK
P01857	A6KS1M	CNT	THTCPPCPAPELLGGPSVFLFPPKPK
O14791	A6KS1M	CNT	ANLQSVPHASASRPR
P02768	A6KS1M	CNT	MDDFAAFVEK
P01024	A6KS1M	CNT	EYVLPSFEVIVEPTEK
P19652	A6KS1M	CNT	TLMFGSYLDDEK
P02751	A6KS1M	CNT	FTNIGPDTMR
P19652	A6KS1M	CNT	SDVMYTDWK
P02760	A6KS1M	CNT	GECVPGEQEPEPILIPR
P02647	A6KS1M	CNT	VQPYLDDFQKK
A0A075B6K5	A6KS1M	CNT	FSGSNSGNTATLTISR
P02760	A6KS1M	CNT	AFIQLWAFDAVK
P01009	A6KS1M	CNT	WERPFEVKDTEEEDFHVDQVTTVK
P02042	A6KS1M	CNT	LLVVYPWTQR
P01857	A6KS1M	CNT	FNWYVDGVEVHNAK
P25311	A6KS1M	CNT	EIPAWVPFDPAAQITK
P01871	A6KS1M	CNT	VSVFVPPR
P01859	A6KS1M	CNT	VVSVLTVVHQDWLNGK
P19823	A6KS1M	CNT	FYNQVSTPLLR
B9A064	A6KS1M	CNT	ANPTVTLFPPSSEELQANK
P01023	A6KS1M	CNT	ETTFNSLLCPSGGEVSEELSLK
P01023	A6KS1M	CNT	PQSVCALR
P08603	A6KS1M	CNT	LSYTCEGGFR
P0C0L4	A6KS1M	CNT	KYVLPNFEVK
P02749	A6KS1M	CNT	EHSSLAFWK
P01024	A6KS1M	CNT	IWDVVEK
A0A0C4DH42	A6KS1M	CNT	EVQLVESGGGLIQPGGSLR
P01857	A6KS1M	CNT	GPSVFPLAPSSK
P02768	A6KS1M	CNT	LVRPEVDVMCTAF
P02760	A6KS1M	CNT	CVLFPYGGCQGNGNK
P01023	A6KS1M	CNT	LPPNVVEESAR
P00751	A6KS1M	CNT	FIQVGVISWGVVDVCK
A0M8Q6	A6KS1M	CNT	AAPSVTLFPPSSEELQANK
Q06033	A6KS1M	CNT	LVDEDMNSFK
A0A0A0MRZ8	A6KS1M	CNT	LLIYDASNR
P01024	A6KS1M	CNT	TELRPGETLNVNFLLR
P02787	A6KS1M	CNT	TAGWNIPMGLLYNK
P02751	A6KS1M	CNT	LLCQCLGFGSGHFR
Q14512	A6KS1M	CNT	APECVEDPDMANQR
P01859	A6KS1M	CNT	CCVECPPCPAPPVAGPSVFLFPPKPK
P02774	A6KS1M	CNT	HQPQEFPTYVEPTNDEICEAFR
P02768	A6KS1M	CNT	NECFLQHK
P00738	A6KS1M	CNT	AVGDKLPECEAVCGK
P04003	A6KS1M	CNT	CHPGYKPTTDEPTTVICQK
P01023	A6KS1M	CNT	ALLAYAFALAGNQDK
P01008	A6KS1M	CNT	EVPLNTIIFMGR
P01009	A6KS1M	CNT	LYHSEAFTVNFGDTEEAK
P01857	A6KS1M	CNT	SVLTVLHQDWLNGK
P01024	A6KS1M	CNT	QCQDLGAFTESMVVFGCPN
P05156	A6KS1M	CNT	IVIEYVDR
P01834	A6KS1M	CNT	VDNALQSGNSQESVTEQDSK
P10909	A6KS1M	CNT	ASSIIDELFQDR
P01591	A6KS1M	CNT	MVETALTPDACYPD
P08697	A6KS1M	CNT	LQQVLHAGSGPCLPHLLSR
A0A0J9YXX1	A6KS1M	CNT	GLEWMGR
P06396	A6KS1M	CNT	AGALNSNDAFVLK
P01876	A6KS1M	CNT	QEPSQGTTTFAVTSILR
P04217	A6KS1M	CNT	SLPAPWLSMAPVSWITPGLK
P01023	A6KS1M	CNT	KDNSVHWERPQKPK
P02768	A6KS1M	CNT	EFNAETFTFH
P04114	A6KS1M	CNT	IHSGSFQSQVELSNDQEK
P04217	A6KS1M	CNT	VTLTCVAPLSGVDFQLR
P01008	A6KS1M	CNT	ADGESCSASMMYQEGK
Q96E52	A6KS1M	CNT	QKMDTLPIQK
P00734	A6KS1M	CNT	NPDSSTTGPWCYTTDPTVR
P02746	A6KS1M	CNT	FDHVITNMNNNYEPR
P01024	A6KS1M	CNT	YFKPGMPFDLMVFVTNPDGSPAYR
P01024	A6KS1M	CNT	GLEVTITAR
P02768	A6KS1M	CNT	VHTECCHGDLLECADDR
P02649	A6KS1M	CNT	SWFEPLVEDMQR
P02753	A6KS1M	CNT	FSGTWYAMAK
P03952	A6KS1M	CNT	VAEYMDWILEK
P02768	A6KS1M	CNT	LVRPEVDVMCTAFHDNEETFLKKY
P02768	A6KS1M	CNT	NECFLQHKDDNPNLPR
P02749	A6KS1M	CNT	TCPKPDDLPFSTVVPLK
Q9NSD5	A6KS1M	CNT	GVKSTGKVVYFTATFPYLMLVVLLIR
P02787	A6KS1M	CNT	DLLFRDDTVCLAK
P02790	A6KS1M	CNT	CSPHLVLSALTSDNHGATYAFSGTHYWR
P10643	A6KS1M	CNT	ILPLTVCK
P02768	A6KS1M	CNT	NEVTEFAK
P19827	A6KS1M	CNT	QYYEGSEIVVAGR
P02753	A6KS1M	CNT	LIVHNGYCDGR
P08603	A6KS1M	CNT	PGFTIVGPNSVQCYHFGLSPDLPICK
P68871	A6KS1M	CNT	VNVDEVGGEALGR
A0A0C4DH72	A6KS1M	CNT	LLIYAASSLQSGVPSR
P02768	A6KS1M	CNT	YICENQDSISSK
P36955	A6KS1M	CNT	ELLDTVTAPQK
P19827	A6KS1M	CNT	IYEDHDATQQLQGFYSQVAK
P02787	A6KS1M	CNT	PSDGPSVACVK
P08603	A6KS1M	CNT	RPCGHPGDTPFGTFTLTGGNVFEYGVK
P02753	A6KS1M	CNT	YWGVASFLQK
P02647	A6KS1M	CNT	VSFLSALEEYTK
P02647	A6KS1M	CNT	VKDLATVYVDVLK
P25311	A6KS1M	CNT	QDPPSVVVTSHQAPGEK
P01024	A6KS1M	CNT	QKPDGVFQEDAPVIHQEMIGGLR
P01024	A6KS1M	CNT	DYAGVFSDAGLTFTSSSGQQTAQR
P04114	A6KS1M	CNT	VSTAFVYTK
P04004	A6KS1M	CNT	DVWGIEGPIDAAFTR
P00738	A6KS1M	CNT	DIAPTLTLYVGK
P02766	A6KS1M	CNT	AADDTWEPFASGK
P19652	A6KS1M	CNT	EHVAHLLFLR
P02751	A6KS1M	CNT	WSRPQAPITGYR
A0A0B4J1X5	A6KS1M	CNT	LVESGGGLVQPGGSLR
P01857	A6KS1M	CNT	TPEVTCVVVDVSHEDPEVK
P01023	A6KS1M	CNT	YNILPEKEEFPFALGVQTLPQTCDEPK
P02787	A6KS1M	CNT	IPSDGPSVACVK
P02768	A6KS1M	CNT	KQTALVELVK
P43652	A6KS1M	CNT	DADPDTFFAK
P01024	A6KS1M	CNT	STVGNSNNYLHLSVLR
Q14624	A6KS1M	CNT	MNFRPGVLSSR
P01023	A6KS1M	CNT	HYDGSYSTFGER
P05546	A6KS1M	CNT	TLEAQLTPR
P01008	A6KS1M	CNT	DDLYVSDAFHK
P08603	A6KS1M	CNT	CFEGFGIDGPAIAK
P02790	A6KS1M	CNT	VWVYPPEK
P02768	A6KS1M	CNT	LDELRDEGK
P01023	A6KS1M	CNT	ATVLNYLPK
P01023	A6KS1M	CNT	SSSNEEVMFLTVQVK
P04114	A6KS1M	CNT	TSSFALNLPTLPEVK
P02768	A6KS1M	CNT	SHCIAEVENDEMPADLPSLAADFVESK
O14639	A6KS1M	CNT	RPFPPGDRVTFNGRDCLCQLCAQPMSSSPK
P02647	A6KS1M	CNT	WQEEMELYR
P01023	A6KS1M	CNT	DNSVHWERPQKPK
P06727	A6KS1M	CNT	LVPFATELHER
P02787	A6KS1M	CNT	DYELLCLDGTR
P01857	A6KS1M	CNT	STSGGTAALGCLVK
P01009	A6KS1M	CNT	SVLGQLGITK
P02768	A6KS1M	CNT	AEFAEVSKLVTDLTKVHTECCHGDLLECADDR
P27169	A6KS1M	CNT	VVAEGFDFANGINISPDGK
P0C0L4	A6KS1M	CNT	LELSVDGAK
P02787	A6KS1M	CNT	SVIPSDGPSVACVK
P01023	A6KS1M	CNT	AAPQSVCALR
P02647	A6KS1M	CNT	RHFWQQDEPPQSPWDR
P01023	A6KS1M	CNT	HNVYINGITYTPVSSTNEK
P01861	A6KS1M	CNT	YGPPCPSCPAPEFLGGPSVFLFPPKPK
P01031	A6KS1M	CNT	CCYDGACVNNDETCEQR
P00751	A6KS1M	CNT	WSGQTAICDNGAGYCSNPGIPIGTR
P04217	A6KS1M	CNT	HQFLLTGDTQGR
P01871	A6KS1M	CNT	YVTSAPMPEPQAPGR
P02787	A6KS1M	CNT	YLGEEYVK
P01859	A6KS1M	CNT	STSESTAALGCLVK
P00450	A6KS1M	CNT	MYYSAVDPTK
P02748	A6KS1M	CNT	AEQCCEETASSISLHGK
P05090	A6KS1M	CNT	NPNLPPETVDSLK
P02647	A6KS1M	CNT	LSPLGEEMR
P01876	A6KS1M	CNT	DLCGCYSVSSVLPGCAEPWNHGK
P01023	A6KS1M	CNT	KYSDASDCHGEDSQAFCEK
P22891	A6KS1M	CNT	QCVPHDQCACGVLTSEK
P02768	A6KS1M	CNT	RMPCAEDYLSVVLNQLCVLHEKTPVSDR
P02787	A6KS1M	CNT	PVVAEFYGSK
P04196	A6KS1M	CNT	YWNDCEPPDSR
A0A0C4DH25	A6KS1M	CNT	FSGSGSGTDFTLTISR
P00738	A6KS1M	CNT	LRTEGDGVYTLNNEK
P01009	A6KS1M	CNT	ITPNLAEFAFSLYR
P01743	A6KS1M	CNT	VFCLLAVAPGAHSQVQLVQSGAEVK
P19823	A6KS1M	CNT	SSALDMENFR
P01876	A6KS1M	CNT	GDTFSCMVGHEALPLAFTQK
P06727	A6KS1M	CNT	ENADSLQASLRPHADELK
P02652	A6KS1M	CNT	AGTELVNFLSYFVELGTQPATQ
P01709	A6KS1M	CNT	LMIYEVSK
P02751	A6KS1M	CNT	GNLLQCICTGNGR
P02647	A6KS1M	CNT	THLAPYSDELR
P01857	A6KS1M	CNT	VSLTCLVK
P07225	A6KS1M	CNT	DCKDVDECSLKPSICGTAVCK
P08603	A6KS1M	CNT	SLGNVIMVCR
P01009	A6KS1M	CNT	LSITGTYDLK
P01023	A6KS1M	CNT	AIGYLNTGYQR
P02647	A6KS1M	CNT	DEPPQSPWDR
P02768	A6KS1M	CNT	SVVLNQLCVLHEK
P02774	A6KS1M	CNT	CCESASEDCMAK
A0A0B4J1V1	A6KS1M	CNT	AEDTAVYYCAR
P01023	A6KS1M	CNT	YILNGGTLLGLK
P02787	A6KS1M	CNT	WCAVSEHEATK
P01877	A6KS1M	CNT	DASGATFTWTPSSGK
P00450	A6KS1M	CNT	DIASGLIGPLIICK
P03951	A6KS1M	CNT	YCQVVCTYHPR
A0A0B4J1V0	A6KS1M	CNT	LVESGGGLVKPGGSLR
P08603	A6KS1M	CNT	EQVQSCGPPPELLNGNVK
Q9H813	A6KS1M	CNT	VQDIVTANPWNTIALLCGAFLALFKAAEFAK
P01857	A6KS1M	CNT	EPQVYTLPPSR
P01834	A6KS1M	CNT	TVAAPSVFIFPPSDEQLK
P19827	A6KS1M	CNT	QLVHHFEIDVDIFEPQGISK
P02751	A6KS1M	CNT	RPGGEPSPEGTTGQSYNQYSQR
P02766	A6KS1M	CNT	TSESGELHGLTTEEEFVEGIYK
O43866	A6KS1M	CNT	CSGEEQSLEQCQHR
P02774	A6KS1M	CNT	RTHLPEVFLSK
P02774	A6KS1M	CNT	KFPSGTFEQVSQLVK
P01700	A6KS1M	CNT	SGTSASLAISGLR
A6H8Y1	A6KS1M	CNT	DNSKKPPDNLDLVSR
P04114	A6KS1M	CNT	QGFFPDSVNK
B9A064	A6KS1M	CNT	TVAPTECS
P01009	A6KS1M	CNT	VFLMIEQNTK
P00738	A6KS1M	CNT	DIAPTLTLYVGKK
P01871	A6KS1M	CNT	QVGSGVTTDQVQAEAK
P01024	A6KS1M	CNT	RIPIEDGSGEVVLSR
P00747	A6KS1M	CNT	ELRPWCFTTDPNKR
P01871	A6KS1M	CNT	QIQVSWLR
P69905	A6KS1M	CNT	VADALTNAVAHVDDMPNALSALSDLHAHK
P02790	A6KS1M	CNT	GGYTLVSGYPK
P02790	A6KS1M	CNT	DYFMPCPGR
P05546	A6KS1M	CNT	YEITTIHNLFR
P02647	A6KS1M	CNT	EQLGPVTQEFWDNLEKETEGLRQEMSK
Q14624	A6KS1M	CNT	NPLVWVHASPEHVVVTR
P10643	A6KS1M	CNT	SLVCNGDSDCDEDSADEDR
P01024	A6KS1M	CNT	IPIEDGSGEVVLSR
P02647	A6KS1M	CNT	LLDNWDSVTSTFSK
P01857	A6KS1M	CNT	TVLHQDWLNGK
P02763	A6KS1M	CNT	EQLGEFYEALDCLR
P02768	A6KS1M	CNT	KDLGEENFK
P25311	A6KS1M	CNT	AYLEEECPATLR
P01023	A6KS1M	CNT	VGFYESDVMGR
P00450	A6KS1M	CNT	TTIEKPVWLGFLGPIIK
P02787	A6KS1M	CNT	KDSGFQMNQLR
P01834	A6KS1M	CNT	CEVTHQGLSSPVTK
P02790	A6KS1M	CNT	EWFWDLATGTMK
P02652	A6KS1M	CNT	EQLTPLIK
P02790	A6KS1M	CNT	LPPTSAHGNVAEGETKPDPDVTER
P02745	A6KS1M	CNT	DQPRPAFSAIR
P01019	A6KS1M	CNT	DPTFIPAPIQAK
P02647	A6KS1M	CNT	EQLGPVTQEFWDNLEK
P01042	A6KS1M	CNT	AATGECTATVGK
P04217	A6KS1M	CNT	NGVAQEPVHLDSPAIK
P00738	A6KS1M	CNT	GSFPWQAK
P01859	A6KS1M	CNT	VVSVLTVVHQDWLNGKEYK
P01876	A6KS1M	CNT	SGNTFRPEVHLLPPPSEELALNELVTLTCLAR
P04003	A6KS1M	CNT	YTCLPGYVR
P02765	A6KS1M	CNT	APHGPGLIYR
P01023	A6KS1M	CNT	VVSMDENFHPLNELIPLVYIQDPK
P01023	A6KS1M	CNT	PQYMVLVPSLLHTETTEK
P02649	A6KS1M	CNT	VEQAVETEPEPELR
P01871	A6KS1M	CNT	YFAHSILTVSEEEWNTGETYTCVVAHEALPNR
P02768	A6KS1M	CNT	LVRPEVDVMCTAFHDNEETFLKKYLYEIAR
A0A075B6P5	A6KS1M	CNT	FSGSGSGTDFTLK
P02768	A6KS1M	CNT	RHPDYSVVLLLR
P01024	A6KS1M	CNT	SITTDFIPSFR
P02647	A6KS1M	CNT	PPQSPWDR
P00747	A6KS1M	CNT	GNVAVTVSGHTCQHWSAQTPHTHNR
P0C0L4	A6KS1M	CNT	EPFLSCCQFAESLR
P02787	A6KS1M	CNT	HSTIFENLANK
P00751	A6KS1M	CNT	EELLPAQDIK
P02768	A6KS1M	CNT	ADDKETCFAEEGKK
P01704	A6KS1M	CNT	LMIYEVSNRPSGVSNR
P01023	A6KS1M	CNT	SVSGKPQYMVLVPSLLHTETTEK
P02787	A6KS1M	CNT	PVEEYANCHLAR
P00738	A6KS1M	CNT	TEGDGVYTLNDK
P01860	A6KS1M	CNT	TPLGDTTHTCPR
P01009	A6KS1M	CNT	WERPFEVK
P01024	A6KS1M	CNT	NTMILEICTR
P01591	A6KS1M	CNT	CYTAVVPLVYGGETK
P04217	A6KS1M	CNT	CEGPIPDVTFELLR
P02768	A6KS1M	CNT	KYLYEIAR
P02768	A6KS1M	CNT	LVRPEVDVMCTAFHDNEETFLKK
P02768	A6KS1M	CNT	LVAASQAALGL
P0C0L4	A6KS1M	CNT	VTASDPLDTLGSEGALSPGGVASLLR
P01024	A6KS1M	CNT	SSLSVPYVIVPLK
P01024	A6KS1M	CNT	DSITTWEILAVSMSDKK
P02787	A6KS1M	CNT	ADRDQYELLCLDNTR
P01024	A6KS1M	CNT	QPSSAFAAFVK
P01024	A6KS1M	CNT	QGALELIK
P01023	A6KS1M	CNT	AAQVTIQSSGTFSSK
P02768	A6KS1M	CNT	DEFKPLVEEPQNLIK
P02787	A6KS1M	CNT	DSGFQMNQLR
P01023	A6KS1M	CNT	SLFTDLEAENDVLHCVAFAVPK
P02765	A6KS1M	CNT	VWPQQPSGELFEIEIDTLETTCHVLDPTPVAR
P01024	A6KS1M	CNT	TIYTPGSTVLYR
P02768	A6KS1M	CNT	LVRPEVDVMCTAFHDN
P0C0L4	A6KS1M	CNT	YVSHFETEGPHVLLYFDSVPTSR
P02656	A6KS1M	CNT	SEAEDASLLSFMQGYMK
P19823	A6KS1M	CNT	KLWAYLTINQLLAER
P02768	A6KS1M	CNT	HPDYSVVLLLR
P04196	A6KS1M	CNT	DHHHPHKPHEHGPPPPPDER
P08603	A6KS1M	CNT	EGWIHTVCINGR
P01011	A6KS1M	CNT	AVLDVFEEGTEASAATAVK
P01023	A6KS1M	CNT	LVHVEEPHTETVRK
P01023	A6KS1M	CNT	AVDQSVLLMKPDAELSASSVYNLLPEK
P00734	A6KS1M	CNT	ELLESYIDGR
P08603	A6KS1M	CNT	KGEWVALNPLR
P0C0L4	A6KS1M	CNT	TTNIQGINLLFSSR
P02765	A6KS1M	CNT	EHAVEGDCDFQLLK
P01023	A6KS1M	CNT	VDLSFSPSQSLPASHAHLR
P0C0L4	A6KS1M	CNT	LNMGITDLQGLR
P00738	A6KS1M	CNT	SPVGVQPILNEHTF
P01699	A6KS1M	CNT	LLIYSNNQRPSGVPDR
P02768	A6KS1M	CNT	LKECCEKPLLEK
P02763	A6KS1M	CNT	NWGLSVYADKPETTK
P01024	A6KS1M	CNT	LSINTHPSQKPLSITVR
P02787	A6KS1M	CNT	EDLIWELLNQAQEHFGKDK
P01042	A6KS1M	CNT	IYPTVNCQPLGMISLMK
P01859	A6KS1M	CNT	VFPLAPCSR
P02768	A6KS1M	CNT	KVPQVSTPTLVEVSR
P01023	A6KS1M	CNT	NEDSLVFVQTDK
P02787	A6KS1M	CNT	SYLDCIR
P02768	A6KS1M	CNT	FDEFKPLVEEPQNLIK
P02768	A6KS1M	CNT	LVRPEVDVM
A0M8Q6	A6KS1M	CNT	SSYLSLTPEQWK
P04196	A6KS1M	CNT	GEVLPLPEANFPSFPLPHHK
P01857	A6KS1M	CNT	VVSVLTVLHQDWLNGKEYK
P01023	A6KS1M	CNT	TYGKPVPGHVTVSICR
P08603	A6KS1M	CNT	CTLKPCDYPDIK
P02768	A6KS1M	CNT	RPCFSALEVDETYVPK
P00734	A6KS1M	CNT	SEGSSVNLSPPLEQCVPDR
P01024	A6KS1M	CNT	TMQALPYSTVGNSNNYLHLSVLR
P0C0L4	A6KS1M	CNT	GQIVFMNR
P02748	A6KS1M	CNT	TSNFNAAISLK
P01009	A6KS1M	CNT	LAEFAFSLYR
P00450	A6KS1M	CNT	SVPPSASHVAPTETFTYEWTVPK
P02787	A6KS1M	CNT	EFQLFSSPHGK
P02747	A6KS1M	CNT	TNQVNSGGVLLR
P00736	A6KS1M	CNT	MDVFSQNMFCAGHPSLK
P01876	A6KS1M	CNT	KGDTFSCMVGHEALPLAFTQK
P02647	A6KS1M	CNT	VEPLRAELQEGAR
P01834	A6KS1M	CNT	ACEVTHQGLSSPVTK
P02749	A6KS1M	CNT	WSPELPVCAPIICPPPSIPTFATLR
A0A075B6S5	A6KS1M	CNT	LLIYAASTLQSGVPSR
P01011	A6KS1M	CNT	HPNSPLDEENLTQENQDR
P01834	A6KS1M	CNT	IFPPSDEQLK
P02763	A6KS1M	CNT	YVGGQEHFAHLLILR
P01042	A6KS1M	CNT	CQPLGMISLMK
P02768	A6KS1M	CNT	HTECCHGDLLECADDR
P04114	A6KS1M	CNT	TEVIPPLIENR
P02774	A6KS1M	CNT	HLSLLTTLSNR
P00738	A6KS1M	CNT	VDSGNDVTDIADDGCPKPPEIAHGYVEHSVR
P01023	A6KS1M	CNT	VSVQLEASPAFLAVPVEK
P0C0L4	A6KS1M	CNT	VGDTLNLNLR
P0C0L4	A6KS1M	CNT	GLEEELQFSLGSK
Q14624	A6KS1M	CNT	ITFELVYEELLK
P00738	A6KS1M	CNT	VGYVSGWGR
P08603	A6KS1M	CNT	SPDVINGSPISQK
P00450	A6KS1M	CNT	DIFTGLIGPMK
P02774	A6KS1M	CNT	TAMDVFVCTYFMPAAQLPELPDVELPTNK
P10643	A6KS1M	CNT	SLVCNGDSDCDEDSADEDRCEDSER
P01857	A6KS1M	CNT	DTLMISRTPEVTCVVVDVSHEDPEVK
P05155	A6KS1M	CNT	GVTSVSQIFHSPDLAIR
P01023	A6KS1M	CNT	KLSFYYLIMAK
P25311	A6KS1M	CNT	CLAYDFYPGK
P02790	A6KS1M	CNT	LLQDEFPGIPSPLDAAVECHR
P25311	A6KS1M	CNT	QVEGMEDWK
Q14624	A6KS1M	CNT	GPDVLTATVSGK
P01011	A6KS1M	CNT	MEEVEAMLLPETLK
P08603	A6KS1M	CNT	IEGDEEMHCSDDGFWSK
P02649	A6KS1M	CNT	VQAAVGTSAAPVPSDNH
P00751	A6KS1M	CNT	YGLVTYATYPK
P07225	A6KS1M	CNT	SFQTGLFTAAR
P02790	A6KS1M	CNT	SGAQATWTELPWPHEK
P01871	A6KS1M	CNT	ESATITCLVTGFSPADVFVQWMQR
P01024	A6KS1M	CNT	SNLDEDIIAEENIVSR
P02768	A6KS1M	CNT	KECCEKPLLEK
P01011	A6KS1M	CNT	EIGELYLPK
P02790	A6KS1M	CNT	SLGPNSCSANGPGLYLIHGPNLYCYSDVEK
P04114	A6KS1M	CNT	NIQEYLSILTDPDGK
P02787	A6KS1M	CNT	KSASDLTWDNLK
P02787	A6KS1M	CNT	NLREGTCPEAPTDECKPVK
P02787	A6KS1M	CNT	MYLGYEYVTAIR
P02787	A6KS1M	CNT	DCHLAQVPSHTVVAR
P01008	A6KS1M	CNT	VAEGTQVLELPFKGDDITMVLILPKPEK
P04004	A6KS1M	CNT	SIAQYWLGCPAPGHL
P02768	A6KS1M	CNT	YAPELLFFAK
P00450	A6KS1M	CNT	MFTTAPDQVDKEDEDFQESNK
P01024	A6KS1M	CNT	EVVADSVWVDVK
P02768	A6KS1M	CNT	EFNAETFTFHADICTLSEK
P19827	A6KS1M	CNT	NHMQYEIVIK
P02768	A6KS1M	CNT	FTECCQAADK
P01042	A6KS1M	CNT	LGQSLDCNAEVYVVPWEK
P00738	A6KS1M	CNT	AVGDKLPECEAVCGKPK
P00738	A6KS1M	CNT	LPECEAVCGKPK
P19827	A6KS1M	CNT	GFSLDEATNLNGGLLR
P01876	A6KS1M	CNT	WLQGSQELPR
P06396	A6KS1M	CNT	EPGLQIWR
P02787	A6KS1M	CNT	CDEWSVNSVGK
P02787	A6KS1M	CNT	EEYANCHLAR
P0C0L4	A6KS1M	CNT	GPEVQLVAHSPWLK
P01591	A6KS1M	CNT	SSEDPNEDIVER
P02787	A6KS1M	CNT	CSTSSLLEACTFR
P02760	A6KS1M	CNT	AACNLPIVR
P01024	A6KS1M	CNT	DICEEQVNSLPGSITK
P02647	A6KS1M	CNT	DSGRDYVSQFEGSALGK
P00450	A6KS1M	CNT	GAYPLSIEPIGVR
P00747	A6KS1M	CNT	LFLEPTR
P00450	A6KS1M	CNT	KAEEEHLGILGPQLHADVGDK
A0A075B6J9	A6KS1M	CNT	VSWYQQPPGTAPK
P02768	A6KS1M	CNT	VNEVTEFAK
O75636	A6KS1M	CNT	ELLSQGATLSGWYHLCLPEGR
P01023	A6KS1M	CNT	AGAFCLSEDAGLGISSTASLR
P01011	A6KS1M	CNT	EQLSLLDR
P10909	A6KS1M	CNT	TLLSNLEEAKK
P02774	A6KS1M	CNT	SYLSMVGSCCTSASPTVCFLK
P08603	A6KS1M	CNT	WQSIPLCVEK
P01023	A6KS1M	CNT	SPCYGYQWVSEEHEEAHHTAYLVFSPSK
P01011	A6KS1M	CNT	WEMPFDPQDTHQSR
P01871	A6KS1M	CNT	YAATSQVLLPSK
P02647	A6KS1M	CNT	KWQEEMELYR
A6NEE1	A6KS1M	CNT	KELRHLTESLQQTLEELSIEK
A0A075B6R2	A6KS1M	CNT	LSSVTAADTAVYYCAR
P01023	A6KS1M	CNT	LLLQQVSLPELPGEYSMK
P02787	A6KS1M	CNT	EDLIWELLNQAQEHFGK
P02768	A6KS1M	CNT	TYGEMADCCAK
P04114	A6KS1M	CNT	VLVDHFGYTK
P02768	A6KS1M	CNT	RHPYFYAPELLFFAK
P01857	A6KS1M	CNT	QVSLTCLVK
P00734	A6KS1M	CNT	RQECSIPVCGQDQVTVAMTPR
P01023	A6KS1M	CNT	DTVIKPLLVEPEGLEK
[truncated: 63,536 more rows]
