# Supplementary material for: Extended range proteomic analysis of blood plasma from schizophrenia patients
Source: Front Mol Biosci. 2024 Nov 21;11:1483933. doi: 10.3389/fmolb.2024.1483933 (PMC11617367; doi:10.3389/fmolb.2024.1483933)
Supplement: Supplementary file 4 [file Table4.xlsx]

## Sheet: Лист1
UniProt ID	*Disease	**ICD-10	Name				*https://diseases.jensenlab.org/Search
Q96MX3	Anterior horn cell disease	G12.2	Motor neuron disease				**ICD-10 Version:2019
	Adjustment disorder	F43.2	Adjustment disorders
	Language disorder	F80	Specific developmental disorders of speech and language
	Morbid obesity	E66.8	Other obesity
	Schizophrenia	F20	Schizophrenia
Q96PN7	Breast cancer	C50	Malignant neoplasm of breast
	Carcinoma	C80	Malignant neoplasm, without specification of site
	Lung cancer	C33	Malignant neoplasm of trachea
Q14207	Cancer	C00-C97	Malignant neoplasms
	Neurodegenerative disease	n/d
	Brain disease	Q04.9	Congenital malformation of brain, unspecified
	Hematopoietic system disease	D47	Histiocytic and mast cell tumours of uncertain and unknown behaviour
P0DJI9	Amyloidosis	E85	Amyloidosis
	Liver disease	K70-77	Diseases of liver
	Cancer	C00-C97	Malignant neoplasms
	Obesity	E65-98	Obesity and other hyperalimentation
Q86UX2	Breast cancer	C50	Malignant neoplasm of breast
	Obesity	E65-98	Obesity and other hyperalimentation
	Lung cancer	C33	Malignant neoplasm of trachea
P78352	Alzheimer's disease	G30	Alzheimer's disease
	Schizophrenia	F20	Schizophrenia
	Autistic disorder	F84	Childhood autism
	Intellectual disability	n/d
	Dementia	F03	Unspecified dementia
Q15768	Brain disease	Q04	Congenital malformation of brain, unspecified
	Cancer	C00-C97	Malignant neoplasms
	Schizophrenia	F20	Schizophrenia
P17948	Hypertension	I10-15	Hypertensive diseases
	Cancer	C00-C97	Malignant neoplasms
	Kidney disease	N28.9	Disorder of kidney and ureter, unspecified
Q96JB5	Cancer	C00-C97	Malignant neoplasms
	Stomach disease	K20-31	Diseases of oesophagus, stomach and duodenum
	Liver disease	K70-77	Diseases of liver
Q15283	Neurofibromatosis	Q85	Neurofibromatosis (nonmalignant)
	Melanoma	D03	Melanoma in situ
Q14654	Neonatal diabetes	P70.2	Neonatal diabetes mellitus
	Hyperinsulinemic hypoglycemia	E16.1	Other hypoglycaemia
O00507
Q15751	Cancer	C00-C97	Malignant neoplasms
Q96LB3	Cranioectodermal dysplasia
	Nephronophthisis
Q99973	Cancer	C00-C97	Malignant neoplasms
	Breast disease	N64.9	Disorder of breast, unspecified
A0A0J9YWN2	n/d
A0A0A0MS14	n/d
O75487	Cancer	C00-C97	Malignant neoplasms
	Brain disease	Q04.9	Congenital malformation of brain, unspecified
	Intellectual disability
	Neurodegenerative disease
O43166	Cancer	C00-C97	Malignant neoplasms
	Autistic disorder	F84	Childhood autism
	Neurodegenerative disease
P35080	Cancer	C00-C97	Malignant neoplasms
	Neurodegenerative disease
	Breast disease	N64.9	Disorder of breast, unspecified
P83859	Eating disorder	F50	Eating disorder
	Pain agnosia
	Sleep disorder	G47	Sleep disorder
Q5JSJ4	Nephrogenic diabetes insipidus	N25.1	Nephrogenic diabetes insipidus
	Childhood disintegrative disease
	Intellectual disability
Q6PDB4	X-linked dystonia-parkinsonism
	Leber congenital amaurosis	H35.5	Hereditary retinal dystrophy
	Cancer	C00-C97	Malignant neoplasms
Q96SE7	Cholera	A00	Cholera
Q96JA1	Cancer	C00-C97	Malignant neoplasms
	Brain disease	Q04.9	Congenital malformation of brain, unspecified
Q99961	Cancer	C00-C97	Malignant neoplasms
	Brain disease	Q04.9	Congenital malformation of brain, unspecified
Q9H672	Heinz body anemia	D58.2	Other haemoglobinopathies
	Alpha thalassemia-intellectual disability syndrome type 1
